# Supplementary material for: Counter-intuitive influence of Himalayan river morphodynamics on Indus Civilisation urban settlements
Source: Nat Commun. 2017 Nov 28;8:1617. doi: 10.1038/s41467-017-01643-9 (PMC5705636; doi:10.1038/s41467-017-01643-9)
Supplement: Supplementary file 3 — Supplementary Data 1 [file 41467_2017_1643_MOESM3_ESM.xlsx]

## Sheet: All Data
	Pb (ppm)				Ratios					Ages (Ma)						% concord. (206/238207/235)	% concord. (206/238 207/206)
Grain No.		U (ppm)	Atomic Th/U	206/238	± s.e.	207/235	± s.e.	207/206	± s.e.	206/238	± 2s	207/235	± 2s	207/206	± 2s			Best Age	±2s
SRH5Z1
G01	29.7683	184.733	0.34698	0.15632	0.00064	1.5784	0.0331	0.07231	0.00121	936.294	7.49964	961.739	21.6743	994.679	21.5868	2.64581	5.86973	936.294	7.49964
G02	66.637	380.348	0.46594	0.16557	0.00059	1.8827	0.02738	0.08009	0.00122	987.657	6.88994	1075.01	20.9007	1199.2	21.8025	8.12614	17.6407	987.657	6.88994
G03	293.981	3467.66	0.26698	0.08502	0.00028	0.75357	0.00736	0.06292	0.00092	526.017	3.69083	570.294	13.2839	705.528	15.2355	7.7638	25.4435	526.017	3.69083
G04	39.9717	303.668	0.30252	0.12944	0.0005	1.30832	0.0238	0.07165	0.00118	784.67	6.07133	849.388	19.6409	976.016	21.0183	7.61939	19.6048	784.67	6.07133
G05	151.177	511.055	0.08597	0.30311	0.00106	4.78244	0.06754	0.11416	0.0017	1706.71	10.8512	1781.82	26.0447	1866.67	25.7941	4.21525	8.56891	1866.67	25.7941
G06	131.33	949.815	0.3296	0.1352	0.00047	1.33035	0.01675	0.07067	0.00107	817.462	5.70165	859.033	18.2978	947.883	19.0223	4.83922	13.7592	817.462	5.70165
G07	20.8916	7295.41	0.07813	0.00308	1e-05	0.02179	0.00033	0.05102	0.00096	19.8244	0.492247	21.8876	1.18604	241.734	8.45889	9.4261	91.7991	19.8244	0.492247
G08	168.716	1115.34	0.01926	0.16211	0.00056	1.60723	0.01934	0.0719	0.00108	968.492	6.57654	973.03	19.6581	983.111	19.2834	0.466355	1.48704	968.492	6.57654
G09	34.0017	188.897	0.66393	0.16042	0.00066	1.61905	0.03519	0.07218	0.00124	959.11	7.69663	977.623	22.4213	991.02	22.1049	1.89359	3.21989	959.11	7.69663
G10	80.5137	467.523	0.28057	0.16999	0.00062	1.71128	0.02631	0.07281	0.00115	1012.06	7.19587	1012.76	21.12	1008.67	20.5607	0.0699206	-0.335778	1008.67	20.5607
G11	122.18	279.847	0.13842	0.42861	0.00152	10.1072	0.15335	0.16506	0.00251	2299.45	14.0813	2444.63	29.1249	2508.17	28.6331	5.93868	8.32149	2508.17	28.6331
G12	19.1147	128.374	0.76491	0.12963	0.0006	1.19998	0.03186	0.06778	0.00133	785.754	7.21171	800.577	22.7921	861.834	23.1594	1.8515	8.82767	785.754	7.21171
G13	32.3412	410.443	0.38215	0.07652	0.0003	0.65192	0.01162	0.06191	0.00109	475.317	3.95663	509.66	14.8364	671.001	17.6537	6.73825	29.163	475.317	3.95663
G14	29.7233	201.89	0.42791	0.14009	0.00059	1.3983	0.03099	0.07065	0.00126	845.171	7.03579	888.217	21.8399	947.304	22.3336	4.84626	10.7814	845.171	7.03579
G15	49.7864	634.321	0.53886	0.07265	0.00028	0.57241	0.0094	0.05653	0.00098	452.101	3.7292	459.572	13.4024	473.245	13.4791	1.62556	4.46781	452.101	3.7292
G16	74.2339	544.037	0.11882	0.14202	0.00052	1.42224	0.02118	0.07283	0.00118	856.075	6.23425	898.302	20.1924	1009.23	21.0886	4.70077	15.1751	856.075	6.23425
G17	107.27	324.823	0.82208	0.27944	0.00105	3.85166	0.06819	0.09939	0.0016	1588.54	10.9445	1603.62	26.9829	1612.69	26.3771	0.94002	1.49762	1612.69	26.3771
G18	59.8208	817.443	0.1764	0.07561	0.00028	0.58294	0.00916	0.05672	0.00097	469.866	3.71994	466.349	13.5678	480.663	13.4604	-0.754113	2.24636	469.866	3.71994
G19	68.589	542.093	0.24546	0.12646	0.00047	1.23593	0.01973	0.06946	0.00116	767.639	5.74307	817.035	19.3945	912.432	20.4703	6.04582	15.8689	767.639	5.74307
G20	30.7753	389.954	0.37311	0.07689	0.00031	0.58371	0.01129	0.05659	0.00106	477.533	4.07512	466.843	14.9541	475.591	14.5898	-2.28981	-0.408193	477.533	4.07512
G21	273.363	3786.6	0.13206	0.07566	0.00027	0.60242	0.00843	0.0572	0.00095	470.166	3.59993	478.768	13.2559	499.252	13.4638	1.79686	5.8261	470.166	3.59993
G22	53.7528	309.998	0.58761	0.15812	0.00064	1.59206	0.03204	0.07198	0.00128	946.321	7.48855	967.105	22.9849	985.375	22.7927	2.14908	3.9634	946.321	7.48855
G23	35.1098	476.74	0.11258	0.07753	0.00032	0.61842	0.01202	0.0579	0.00109	481.363	4.19257	488.857	15.3268	525.98	15.8201	1.53294	8.4827	481.363	4.19257
G24	2.01864	5.80442	0.07735	0.3497	0.0014	5.18231	0.1204	0.11421	0.00179	1933.17	17.517	1849.72	31.9451	1867.46	30.9126	-4.51154	-3.51872	1867.46	30.9126
G25	2.2009	27.9454	0.12042	0.08271	0.0003	0.68087	0.0103	0.05905	0.00097	512.278	7.71609	527.3	17.8913	568.94	18.4538	2.84883	9.95918	512.278	7.71609
G26	1.37829	10.3537	0.09607	0.13982	0.00058	1.27011	0.02826	0.06857	0.00122	843.645	10.7043	832.44	25.2658	885.832	25.1743	-1.34601	4.76243	843.645	10.7043
G27	2.92462	11.0043	0.79082	0.22928	0.00094	2.47598	0.05678	0.08626	0.00159	1330.72	14.0025	1265.04	32.2017	1344.02	31.6131	-5.19213	0.988899	1344.02	31.6131
G28	1.01376	5.6944	0.4793	0.16647	0.00077	1.66585	0.04865	0.07151	0.00146	992.632	12.6544	995.606	30.5612	972.028	29.6871	0.298716	-2.11976	992.632	12.6544
G29	0.258406	45.0297	0.27738	0.00579	4e-05	0.03757	0.00121	0.04736	0.00154	37.2171	4.65646	37.4488	6.60312	67.4181	8.38578	0.618689	44.7965	37.2171	4.65646
G30	0.325894	2.33395	0.8211	0.11967	0.00081	1.14251	0.05369	0.06987	0.00198	728.664	13.4707	773.7	35.8279	924.535	38.5398	5.82081	21.1859	728.664	13.4707
G31	2.37343	13.9043	0.47899	0.16026	0.00065	1.55803	0.03437	0.07119	0.00136	958.222	11.3665	953.686	28.3902	962.874	27.9096	-0.475605	0.483189	958.222	11.3665
G32	1.54359	4.86444	0.63345	0.28156	0.0013	3.90894	0.11793	0.1049	0.00209	1599.21	17.2221	1615.53	37.4884	1712.56	37.1131	1.01015	6.61864	1712.56	37.1131
G33	1.67491	10.8034	0.1953	0.15841	0.00073	1.68724	0.04696	0.07799	0.00163	947.935	12.2684	1003.72	31.5295	1146.62	32.8661	5.55795	17.3278	947.935	12.2684
G34	0.780043	5.22975	0.42606	0.14221	0.00068	1.34567	0.04018	0.06814	0.0015	857.147	11.8193	865.686	30.3078	872.815	29.9231	0.986371	1.79513	857.147	11.8193
G35	1.09201	2.3457	0.18111	0.44552	0.00223	9.94041	0.3595	0.16966	0.00342	2375.3	24.0334	2429.27	42.6301	2554.29	41.7716	2.22133	7.0073	2554.29	41.7716
G36	4.73275	10.1946	0.30283	0.43553	0.00176	9.89849	0.22608	0.16515	0.00322	2330.6	19.9507	2425.37	40.8761	2509.08	40.3929	3.90744	7.11349	2509.08	40.3929
G37	2.64106	14.2579	1.21024	0.14912	0.00064	1.46671	0.03585	0.07475	0.00156	896.029	11.3243	916.774	30.3564	1061.79	31.6302	2.26292	15.6113	896.029	11.3243
G38	0.287508	1.92377	0.71911	0.13175	0.0008	1.23153	0.05177	0.06784	0.00181	797.841	13.2573	815.035	34.8192	863.67	35.1809	2.10961	7.62197	797.841	13.2573
G39	1.54781	12.1045	0.25319	0.12836	0.00064	1.15805	0.03591	0.06785	0.00158	778.503	11.4565	781.038	30.531	863.976	31.239	0.324559	9.89295	778.503	11.4565
G40	3.84833	11.5448	0.4926	0.30463	0.00127	4.25781	0.10027	0.10552	0.00215	1714.23	16.6943	1685.25	38.6034	1723.39	37.9416	-1.71969	0.531885	1723.39	37.9416
G41	14.3292	28.7946	0.05218	0.48809	0.00204	11.5848	0.27217	0.17841	0.00374	2562.41	21.8183	2571.44	44.215	2638.15	43.5469	0.351426	2.87089	2638.15	43.5469
G42	4.26851	27.1315	0.31836	0.15414	0.00066	1.51371	0.03616	0.07122	0.00156	924.129	11.5165	935.939	31.4362	963.735	31.4077	1.26188	4.10961	924.129	11.5165
G43	1.44672	4.77364	0.57991	0.27571	0.00134	3.68813	0.11566	0.10417	0.00235	1569.72	17.6863	1568.8	41.5591	1699.71	41.3663	-0.0586015	7.64764	1699.71	41.3663
G44	0.75164	3.33589	0.72815	0.19745	0.00106	2.05441	0.07477	0.07802	0.00191	1161.61	15.5566	1133.76	38.7482	1147.38	37.7991	-2.4559	-1.23974	1147.38	37.7991
G45	3.87442	19.0283	0.57389	0.18619	0.00082	1.99317	0.04965	0.08013	0.00179	1100.7	13.0564	1113.2	35.2568	1200.19	35.5967	1.12248	8.28925	1200.19	35.5967
G46	1.13893	4.02913	0.73945	0.24489	0.00123	2.96123	0.09815	0.09033	0.00212	1412.07	16.8823	1397.73	40.8494	1432.52	40.1781	-1.02585	1.42738	1432.52	40.1781
G47	1.59132	10.3057	0.45459	0.1462	0.00078	1.46548	0.0507	0.07396	0.00186	879.627	12.9174	916.268	35.392	1040.38	36.8837	3.99895	15.4511	879.627	12.9174
G48	0.805869	2.02097	0.50203	0.35943	0.00215	5.76474	0.26436	0.1223	0.00299	1979.47	24.5343	1941.13	48.0177	1990.05	46.798	-1.9751	0.53151	1990.05	46.798
G49	0.498717	3.47902	0.74012	0.1254	0.00076	1.05637	0.04258	0.06588	0.00185	761.57	12.8504	732.033	35.2101	802.565	35.2996	-4.03497	5.10805	761.57	12.8504
G50	1.04941	6.42289	0.82667	0.1394	0.00074	1.24735	0.04258	0.06847	0.00177	841.269	12.5172	822.208	34.5962	882.814	34.6346	-2.31821	4.70604	841.269	12.5172
G51	3.25421	19.9448	0.33997	0.15903	0.00073	1.48896	0.03943	0.07169	0.0017	951.384	12.2641	925.892	34.1225	977.153	33.9044	-2.75322	2.63715	951.384	12.2641
G52	3.62193	10.7597	0.18921	0.33215	0.00156	5.12895	0.1473	0.11758	0.00278	1848.79	19.2417	1840.91	45.4292	1919.76	44.9094	-0.428091	3.69682	1919.76	44.9094
G53	1.06522	13.6608	0.73296	0.06916	0.00036	0.57068	0.01797	0.06069	0.00162	431.093	8.4849	458.454	24.3892	628.265	29.1539	5.96816	31.3836	431.093	8.4849
G54	0.667202	8.38725	0.47423	0.07535	0.00043	0.58479	0.02105	0.05824	0.00168	468.307	9.29917	467.535	26.6548	538.802	28.2652	-0.1652	13.0836	468.307	9.29917
G55	1.45059	17.8202	0.37208	0.07929	0.00039	0.61508	0.01747	0.05796	0.00148	491.883	8.80252	486.759	24.6267	528.25	25.1776	-1.05279	6.88438	491.883	8.80252
G56	4.83679	43.7885	0.24273	0.11032	0.00051	0.96416	0.02564	0.06642	0.00165	674.606	10.0657	685.449	29.9324	819.64	32.0871	1.58191	17.6948	674.606	10.0657
G57	3.73438	14.6489	0.37923	0.24343	0.00116	3.09938	0.08896	0.096	0.0024	1404.5	16.1715	1432.54	43.586	1547.77	43.857	1.95699	9.25641	1547.77	43.857
G58	2.79283	28.1099	0.07246	0.10571	0.00052	0.88558	0.026	0.06606	0.00171	647.785	10.207	643.992	30.3914	808.277	32.9972	-0.589006	19.8561	647.785	10.207
G59	1.68299	10.5503	0.29821	0.15755	0.00081	1.50865	0.04864	0.07345	0.00193	943.147	13.1655	933.893	37.5682	1026.39	38.0862	-0.990896	8.1107	943.147	13.1655
G60	1.13643	12.6108	0.24465	0.08992	0.00051	0.70785	0.02506	0.06256	0.0018	555.064	10.1766	543.469	30.1582	693.308	33.055	-2.13355	19.9397	555.064	10.1766
SRH5Z2
G01	44.6316	539.435	0.0783	0.08817	0.0004	0.74175	0.01888	0.05984	0.00124	544.705	18.6955	563.426	32.0971	597.794	32.6812	3.32273	8.88079	544.705	18.6955
G02	212.493	393.309	0.66328	0.4613	0.00175	10.8357	0.23487	0.16434	0.00261	2445.3	29.3962	2509.13	44.2202	2500.81	43.4608	2.54411	2.21985	2500.81	43.4608
G03	78.4571	1014.66	0.08547	0.08219	0.00032	0.6599	0.01226	0.05828	0.00105	509.181	17.7686	514.553	28.8448	540.304	29.0536	1.0439	5.76018	509.181	17.7686
G04	34.982	371.772	0.26678	0.09458	0.00043	0.77076	0.01986	0.0594	0.00123	582.567	19.0211	580.199	32.7487	581.788	32.297	-0.408187	-0.133916	582.567	19.0211
G05	48.2887	492.421	1.01925	0.0809	0.00037	0.62769	0.01586	0.05692	0.0012	501.493	18.3695	494.656	30.9692	488.435	30.3047	-1.3821	-2.67332	501.493	18.3695
G06	30.5588	198.739	0.23324	0.15463	0.00079	1.50532	0.05228	0.06624	0.00143	926.865	22.7775	932.545	40.3316	813.969	38.1301	0.609026	-13.8699	926.865	22.7775
G07	61.1575	407.704	0.25277	0.14995	0.00063	1.49889	0.03547	0.0731	0.00134	900.683	21.0195	929.935	36.94	1016.73	37.5057	3.1456	11.4134	900.683	21.0195
G08	37.7672	478.711	0.14142	0.08245	0.00036	0.66537	0.01615	0.05688	0.00117	510.73	18.2441	517.893	30.7254	486.884	29.8677	1.38318	-4.89773	510.73	18.2441
G09	191.411	569.141	0.54456	0.30681	0.00116	4.6594	0.09623	0.1133	0.00186	1724.99	25.4006	1759.98	42.2615	1853.01	41.9194	1.98819	6.90865	1853.01	41.9194
G10	42.4358	241.526	0.90565	0.14829	0.00072	1.36731	0.04325	0.06533	0.00137	891.371	22.0402	875.011	38.9543	784.982	36.8852	-1.86969	-13.553	891.371	22.0402
G11	246.581	708.355	0.44951	0.32238	0.00119	5.13331	0.10255	0.11208	0.00184	1801.34	25.5584	1841.64	42.4149	1833.41	41.8151	2.18792	1.74936	1833.41	41.8151
G12	87.1545	109.966	0.56422	0.63661	0.00342	21.8126	0.99796	0.24534	0.00416	3175.68	40.8981	3175.42	48.474	3154.94	46.8498	-0.00812872	-0.657248	3154.94	46.8498
G13	117.299	394.68	0.47538	0.27375	0.00112	3.50382	0.08698	0.09375	0.00162	1559.81	25.2928	1528.08	42.0724	1503.08	41.0621	-2.07662	-3.77394	1503.08	41.0621
G14	320.083	1056.53	0.30819	0.29055	0.00106	4.00333	0.07633	0.0989	0.00164	1644.28	24.5458	1634.87	41.4877	1603.48	40.6893	-0.57528	-2.54421	1603.48	40.6893
G15	214.664	559.429	0.29497	0.36271	0.00135	5.48289	0.1132	0.11263	0.00187	1995.01	26.7288	1897.92	43.3003	1842.28	42.1792	-5.11542	-8.29009	1842.28	42.1792
G16	241.155	718.181	0.15278	0.33279	0.00124	4.95434	0.10126	0.10965	0.00182	1851.89	25.9514	1811.57	42.7745	1793.6	41.9014	-2.22596	-3.24977	1793.6	41.9014
G17	71.3077	401.42	0.8486	0.15244	0.00065	1.47181	0.03794	0.06847	0.00131	914.626	21.228	918.872	37.4429	882.814	36.5229	0.46199	-3.6035	914.626	21.228
G18	100.436	600.502	0.38094	0.16175	0.00063	1.55975	0.03287	0.07049	0.00126	966.495	20.9478	954.368	36.6635	942.661	35.9105	-1.27062	-2.5284	966.495	20.9478
G19	9.33144	59.6389	0.50153	0.14702	0.00127	1.34368	0.0901	0.06576	0.00231	884.237	28.2313	864.824	55.9301	798.746	52.808	-2.24469	-10.7032	884.237	28.2313
G20	144.936	654.429	1.13432	0.17968	0.00077	2.0023	0.05274	0.07849	0.00147	1065.23	22.3716	1116.29	39.722	1159.3	39.8468	4.57446	8.11497	1159.3	39.8468
G21	1159.27	2419.95	0.26392	0.45369	0.00152	10.3276	0.14799	0.16818	0.00274	2411.64	27.4371	2464.58	44.8019	2539.61	44.3288	2.14801	5.03914	2539.61	44.3288
G22	12.4357	76.8908	0.12678	0.16716	0.00127	1.60105	0.09569	0.06758	0.00206	996.444	27.985	970.62	52.8086	855.7	49.2078	-2.6606	-16.4479	996.444	27.985
G23	183.833	543.091	0.47274	0.31132	0.00118	4.43675	0.09575	0.10446	0.00178	1747.2	25.5579	1719.23	42.9419	1704.83	42.1047	-1.62697	-2.48537	1704.83	42.1047
G24	98.2292	224.217	0.37109	0.40167	0.00169	6.87892	0.19451	0.12825	0.00223	2176.72	29.5011	2095.94	45.8024	2074.12	44.6879	-3.85411	-4.94671	2074.12	44.6879
G25	708.408	1962.6	0.07884	0.36113	0.00125	5.50744	0.09095	0.11138	0.00187	1987.53	25.7964	1901.76	43.4503	1822.06	42.3842	-4.51004	-9.08164	1822.06	42.3842
G26	29.8047	340.01	0.54115	0.08192	0.00041	0.65145	0.02034	0.05601	0.00135	507.573	18.842	509.371	33.3276	452.765	31.5652	0.352944	-12.1052	507.573	18.842
G27	210.026	537.664	0.12324	0.3879	0.00146	7.23439	0.15703	0.13809	0.00237	2113.08	27.5188	2140.75	45.3828	2203.39	44.8302	1.29253	4.09858	2203.39	44.8302
G28	12.9373	32.2187	1.51081	0.29445	0.00259	3.76389	0.28936	0.09744	0.00274	1663.73	39.7528	1585.08	61.7166	1575.69	58.9627	-4.9619	-5.58713	1575.69	58.9627
G29	17.0839	132.531	0.22482	0.13065	0.00081	1.15603	0.05155	0.06271	0.00169	791.573	23.1926	780.087	43.7445	698.411	41.1743	-1.47235	-13.3391	791.573	23.1926
G30	231.47	437.581	0.83253	0.43773	0.00169	9.67148	0.23008	0.15714	0.00272	2340.47	29.1112	2404	46.5361	2425.12	45.8814	2.64247	3.49041	2425.12	45.8814
G31	54.243	274.602	0.3216	0.19311	0.00089	2.08507	0.06455	0.07651	0.00155	1138.2	23.5736	1143.9	42.2563	1108.45	41.2877	0.498648	-2.68428	1108.45	41.2877
G32	25.9355	94.8853	1.27071	0.21317	0.00136	2.33257	0.11391	0.08201	0.002	1245.68	28.4094	1222.26	50.1374	1245.76	48.9601	-1.91638	0.00571223	1245.76	48.9601
G33	276.764	1391.58	0.27214	0.19707	0.0007	2.07695	0.03679	0.07653	0.00135	1159.56	21.4954	1141.23	38.6319	1108.97	37.761	-1.60639	-4.5621	1108.97	37.761
G34	143.926	433.639	0.15982	0.33171	0.00137	5.59945	0.14974	0.12231	0.00221	1846.66	27.2197	1916.01	45.8879	1990.19	45.4814	3.61946	7.21184	1990.19	45.4814
G35	270.967	426.041	0.34273	0.55105	0.00214	13.9716	0.34309	0.18569	0.00327	2829.54	31.7446	2747.78	48.1534	2704.36	47.225	-2.9753	-4.62881	2704.36	47.225
G36	7.3078	1728.67	0.88856	0.00362	3e-05	0.02204	0.00096	0.04501	0.00198	23.2939	14.3416	22.136	15.9536	-55.1138	8.97324	-5.23081	142.265	23.2939	14.3416
G37	140.891	442.95	0.09121	0.32299	0.00131	5.0211	0.12773	0.11548	0.00212	1804.31	26.7224	1822.89	45.9209	1887.39	45.4266	1.01882	4.40138	1887.39	45.4266
G38	70.7819	128.704	0.82422	0.47561	0.0025	12.0748	0.51537	0.18508	0.00352	2508.12	35.7994	2610.23	50.9767	2698.93	49.872	3.91217	7.06988	2698.93	49.872
G39	59.0625	200.225	0.72309	0.25835	0.00122	3.31948	0.11099	0.09158	0.00185	1481.39	26.4561	1485.64	46.2011	1458.69	45.2268	0.28593	-1.55639	1458.69	45.2268
G40	127.119	221.761	0.34128	0.51632	0.00221	12.9539	0.3937	0.18494	0.0034	2683.55	32.7472	2676.3	49.583	2697.68	48.6707	-0.270891	0.523518	2697.68	48.6707
G41	156.449	1997.28	0.24497	0.0795	0.0003	0.6032	0.01189	0.05596	0.00109	493.138	17.5392	479.262	29.2746	450.782	28.1371	-2.8951	-9.39608	493.138	17.5392
G42	124.211	317.617	0.16372	0.3845	0.00177	7.26665	0.24415	0.13742	0.00263	2097.27	30.4389	2144.72	49.1056	2194.94	48.3472	2.21248	4.44982	2194.94	48.3472
G43	110.618	354.806	0.58549	0.28065	0.00127	3.69923	0.11458	0.09638	0.00192	1594.64	26.7418	1571.2	46.6703	1555.19	45.6656	-1.49138	-2.53631	1555.19	45.6656
G44	10.6647	1566.84	0.18776	0.00701	5e-05	0.04427	0.00165	0.04715	0.00176	45.0317	14.5963	43.9844	17.32	56.8311	18.0824	-2.381	20.7622	45.0317	14.5963
G45	115.586	693.388	0.1082	0.17355	0.00079	1.6984	0.04994	0.0722	0.00153	1031.64	22.6353	1007.93	41.8353	991.584	40.7836	-2.35255	-4.03976	991.584	40.7836
G46	53.9831	301.165	0.52077	0.16672	0.0008	1.6677	0.0541	0.07104	0.00157	994.014	22.7966	996.311	42.4399	958.565	41.3758	0.230548	-3.69815	994.014	22.7966
G47	147.041	366.231	0.2373	0.38566	0.0017	7.03686	0.21829	0.13169	0.00257	2102.67	29.7738	2116.1	49.509	2120.62	48.6784	0.63457	0.846615	2120.62	48.6784
G48	81.1983	208.565	0.44122	0.35784	0.00192	6.82755	0.29133	0.13644	0.00282	1971.93	32.1868	2089.3	51.7117	2182.5	51.037	5.61792	9.64805	2182.5	51.037
G49	151.708	969.304	0.45321	0.14815	0.00065	1.34232	0.03648	0.06649	0.00141	890.585	21.2552	864.235	39.2845	821.839	37.8516	-3.0489	-8.36483	890.585	21.2552
G50	27.7563	179.031	0.31236	0.15276	0.0009	1.42843	0.05982	0.06976	0.00179	916.416	24.0221	900.893	45.769	921.297	45.0337	-1.72304	0.529788	916.416	24.0221
G51	38.9133	254.265	0.30286	0.15138	0.00081	1.3686	0.05077	0.06891	0.00167	908.694	23.0263	875.564	43.6861	896.047	42.8078	-3.78391	-1.41145	908.694	23.0263
G52	79.3302	132.702	0.29942	0.53286	0.00329	12.7483	0.68185	0.1831	0.00384	2753.49	41.6283	2661.23	55.2811	2681.15	53.5081	-3.46671	-2.69808	2681.15	53.5081
G53	69.4846	552.346	0.27416	0.12621	0.0007	1.13261	0.04327	0.06445	0.00165	766.208	21.9698	768.997	42.0782	756.432	41.2641	0.362668	-1.29233	766.208	21.9698
G54	268.029	1766.95	0.12251	0.15791	0.00069	1.54285	0.04285	0.06935	0.00149	945.152	21.639	947.642	40.7415	909.169	39.7665	0.26282	-3.95778	945.152	21.639
G55	106.567	930.23	0.88718	0.09828	0.00054	0.79603	0.02905	0.05874	0.00156	604.321	20.2953	594.587	38.3653	557.473	36.7421	-1.63719	-8.40366	604.321	20.2953
G56	112.946	324.929	0.40166	0.32467	0.00156	5.34968	0.19039	0.11429	0.00241	1812.5	29.1395	1876.84	50.6952	1868.72	49.9802	3.42826	3.00864	1868.72	49.9802
G57	43.5704	583.022	0.23266	0.07605	0.00037	0.59473	0.01799	0.05786	0.00144	472.502	18.3894	473.884	33.4022	524.465	34.3448	0.29151	9.90768	472.502	18.3894
G58	57.4038	710.012	0.29479	0.08059	0.0004	0.62216	0.01968	0.05604	0.00142	499.643	18.7287	491.2	34.078	453.954	32.5069	-1.71888	-10.0649	499.643	18.7287
G59	20.8634	271.746	0.12488	0.08054	0.00054	0.62267	0.02891	0.05498	0.0018	499.345	20.3994	491.519	39.6835	411.41	36.1053	-1.59214	-21.3741	499.345	20.3994
G60	73.1494	182.744	0.51641	0.36119	0.00196	5.93974	0.24998	0.12599	0.00278	1987.81	32.5208	1967.07	53.7573	2042.75	52.7724	-1.05469	2.68955	2042.75	52.7724
G61	39.884	246.496	0.64729	0.14552	0.0009	1.29205	0.05792	0.06729	0.00187	875.801	24.0857	842.206	47.171	846.762	45.8795	-3.98896	-3.4294	875.801	24.0857
G62	423.417	1311.83	0.25823	0.31316	0.0013	4.75513	0.12647	0.10972	0.00229	1756.24	26.7198	1777.01	49.6392	1794.76	49.1039	1.16911	2.14658	1794.76	49.1039
G63	103.696	325.558	0.10271	0.32304	0.00184	5.17476	0.23041	0.12035	0.00277	1804.56	31.8867	1848.47	54.5364	1961.42	53.9239	2.3758	7.99717	1961.42	53.9239
G64	42.8959	250.381	0.50786	0.15965	0.00089	1.56237	0.06306	0.07009	0.0018	954.831	23.8511	955.407	46.3363	930.991	45.2602	0.0602397	-2.56078	954.831	23.8511
G65	62.4606	132.588	0.67661	0.40527	0.00263	8.24797	0.45133	0.15444	0.00363	2193.26	38.0855	2258.62	58.3317	2395.68	57.1783	2.8939	8.44929	2395.68	57.1783
G66	88.3702	177.089	0.62883	0.43421	0.00271	10.368	0.56995	0.16136	0.00374	2324.67	38.3177	2468.2	58.1293	2469.96	56.892	5.81517	5.88239	2469.96	56.892
G67	44.6401	226.388	1.18121	0.1551	0.00085	1.50243	0.0587	0.07185	0.00187	929.489	23.4436	931.373	46.6749	981.695	46.7101	0.202276	5.31796	929.489	23.4436
G68	84.6888	160.294	0.33086	0.48694	0.00291	11.5039	0.56848	0.18462	0.00425	2557.42	39.188	2564.9	58.6489	2694.82	57.4152	0.291448	5.09843	2694.82	57.4152
G69	270.088	1892.45	0.09056	0.15013	0.00063	1.56251	0.0398	0.07525	0.0017	901.692	21.0184	955.463	42.3746	1075.19	43.9218	5.62769	16.1362	901.692	21.0184
G70	94.7506	267.461	0.45618	0.32551	0.00172	5.2179	0.21472	0.11162	0.00264	1816.58	30.6861	1855.54	54.9819	1825.96	54.0342	2.09974	0.513574	1825.96	54.0342
G71	85.6531	247.81	0.29585	0.33131	0.00167	4.83855	0.17649	0.11535	0.00269	1844.73	30.129	1791.63	54.6796	1885.36	53.9183	-2.96392	2.15503	1885.36	53.9183
G72	49.5938	317.389	0.547	0.14357	0.00078	1.33762	0.04975	0.07177	0.00188	864.818	22.7501	862.196	45.841	979.426	46.8767	-0.304198	11.7015	864.818	22.7501
G73	6.30769	990.726	0.80404	0.00552	5e-05	0.03866	0.00206	0.04926	0.00256	35.4864	14.5973	38.5149	17.8275	160.225	29.3622	7.86336	77.8521	35.4864	14.5973
G74	76.4617	1121.03	0.12937	0.07157	0.00033	0.5591	0.01596	0.05643	0.00142	445.607	17.9267	450.94	32.5386	469.327	32.8698	1.18264	5.0539	445.607	17.9267
G75	98.149	1332.96	0.30823	0.07331	0.00033	0.56259	0.01571	0.05745	0.00143	456.067	17.9202	453.211	32.8273	508.849	33.8803	-0.630116	10.373	456.067	17.9202
G76	54.9603	153.159	0.34461	0.33847	0.00183	5.40014	0.18357	0.11475	0.00206	1879.3	18.6987	1884.88	33.1541	1875.96	31.7812	0.295555	-0.178175	1875.96	31.7812
G77	17.3346	121.482	0.40566	0.13732	0.00094	1.27346	0.05527	0.06618	0.0018	829.49	11.7272	833.937	32.7477	812.074	31.4812	0.533274	-2.14463	829.49	11.7272
G78	70.3562	131.345	0.18057	0.50166	0.00275	12.9317	0.49834	0.17633	0.00298	2620.93	24.6819	2674.69	34.4176	2618.65	32.7882	2.01014	-0.0868668	2618.65	32.7882
G79	185.973	612.963	0.06017	0.31209	0.0014	5.18126	0.11503	0.11377	0.00186	1750.98	14.8278	1849.54	29.6593	1860.49	28.9581	5.32885	5.88576	1860.49	28.9581
G80	28.1541	196.592	0.62222	0.13017	0.00088	1.35248	0.05829	0.06883	0.00183	788.835	11.1101	868.63	31.8592	893.65	32.671	9.18626	11.7288	788.835	11.1101
G81	79.1931	505.98	0.20158	0.15885	0.00076	1.56569	0.0372	0.07129	0.00132	950.383	9.5266	956.722	24.7455	965.74	24.1468	0.662572	1.59024	950.383	9.5266
G82	90.1178	1279.61	0.35278	0.07023	0.00033	0.59478	0.01191	0.05997	0.00115	437.541	5.04663	473.916	15.8008	602.492	18.4993	7.67529	27.3781	437.541	5.04663
G83	13.5094	81.3148	1.04723	0.13566	0.00133	1.36398	0.09324	0.07096	0.0027	820.074	16.1703	873.581	46.5788	956.261	48.2108	6.12506	14.2416	820.074	16.1703
G84	204.52	3346.12	0.12623	0.0643	0.00028	0.50941	0.00852	0.05834	0.00104	401.723	4.46308	418.052	13.7752	542.554	16.0565	3.90601	25.957	401.723	4.46308
G85	126.767	1692.26	0.25911	0.0754	0.00033	0.5842	0.01015	0.05612	0.00101	468.607	5.02752	467.157	14.9302	457.119	14.3197	-0.310427	-2.51314	468.607	5.02752
G86	92.7264	266.608	0.41357	0.32454	0.00162	4.93716	0.14435	0.1148	0.00204	1811.86	16.84	1808.63	32.4469	1876.75	31.4742	-0.178655	3.4573	1876.75	31.4742
G87	1868.38	3890.77	0.05701	0.47513	0.00189	11.7974	0.16332	0.17863	0.00286	2506.02	17.59	2588.46	31.9362	2640.19	31.1708	3.1848	5.08196	2640.19	31.1708
G88	122.826	367.06	0.45248	0.31064	0.0016	5.0443	0.16004	0.11535	0.00211	1743.86	16.8105	1826.79	33.1665	1885.36	32.4169	4.53999	7.50534	1885.36	32.4169
G89	65.3683	1832.62	0.043	0.03847	0.00018	0.29344	0.00601	0.05618	0.00116	243.342	3.30593	261.263	10.9418	459.489	16.3333	6.85942	47.0407	243.342	3.30593
G90	166.057	683.763	0.48841	0.22531	0.00101	2.73463	0.05983	0.08739	0.00154	1309.87	11.6985	1337.92	28.0572	1369.11	27.5652	2.09627	4.32666	1369.11	27.5652
G91	25.472	124.356	1.65286	0.14638	0.00098	1.59556	0.0701	0.07427	0.00193	880.639	12.0928	968.475	33.7595	1048.81	35.0582	9.06947	16.0347	880.639	12.0928
G92	429.991	3349.32	0.42836	0.12845	0.00053	1.24363	0.01962	0.06936	0.00119	779.017	7.12658	820.526	20.8252	909.466	21.686	5.05884	14.3434	779.017	7.12658
G93	254.204	1318.67	1.06552	0.15778	0.00068	1.56803	0.02937	0.07044	0.00125	944.428	8.64355	957.647	23.5118	941.207	22.8463	1.38042	-0.342255	944.428	8.64355
G94	132.867	908.832	0.11243	0.15249	0.00067	1.51381	0.03055	0.07139	0.0013	914.906	8.56644	935.98	23.9019	968.601	23.8055	2.25149	5.54358	914.906	8.56644
G95	53.8344	589.385	0.44772	0.08734	0.00043	0.78213	0.01877	0.06603	0.00137	539.786	6.16979	586.698	20.2528	807.327	24.1804	7.99585	33.1391	539.786	6.16979
G96	254.186	1608.27	0.48933	0.14809	0.00064	1.48525	0.02748	0.07196	0.00129	890.248	8.25827	924.378	23.3538	984.809	23.674	3.69219	9.60202	890.248	8.25827
G97	137.849	971.793	0.06188	0.15042	0.00069	1.50573	0.03359	0.07266	0.00138	903.317	8.80406	932.711	24.9223	1004.49	25.2986	3.15139	10.0716	903.317	8.80406
G98	78.3953	213.508	0.53301	0.33108	0.00179	5.45576	0.19468	0.1149	0.00225	1843.61	18.4091	1893.66	35.7201	1878.32	34.5844	2.6429	1.84754	1878.32	34.5844
G99	47.3006	559.341	0.37632	0.08186	0.00041	0.66384	0.01696	0.05791	0.00127	507.215	5.95728	516.96	19.128	526.359	19.0868	1.88501	3.63691	507.215	5.95728
G100	88.0376	251.063	0.23095	0.34072	0.00178	5.93242	0.2018	0.1171	0.00228	1890.13	18.1883	1965.99	35.7128	1912.43	34.5987	3.85868	1.16571	1912.43	34.5987
G101	65.763	799.628	0.72245	0.07281	0.00038	0.60787	0.01599	0.05969	0.00135	453.063	5.63796	482.216	18.7332	592.356	21.3717	6.04564	23.515	453.063	5.63796
G102	260.891	353.148	0.25924	0.64751	0.0031	22.8129	0.65819	0.25866	0.00472	3218.47	25.3307	3218.99	37.7924	3238.56	36.6019	0.0162839	0.620448	3238.56	36.6019
G103	370.115	1367.59	0.06079	0.27951	0.00122	3.92858	0.07963	0.09912	0.00184	1588.89	13.3644	1619.59	31.7626	1607.62	31.0296	1.89515	1.16508	1607.62	31.0296
G104	112.549	1457.33	0.34985	0.07595	0.00035	0.61263	0.01327	0.05811	0.00119	471.903	5.26515	485.217	17.1975	533.912	18.0774	2.74396	11.614	471.903	5.26515
G105	39.0926	556.272	0.05671	0.07541	0.0004	0.61099	0.01729	0.0582	0.00139	468.667	5.86669	484.184	19.8016	537.299	21.0003	3.20481	12.7735	468.667	5.86669
G106	86.9259	1290.98	0.08177	0.07179	0.00034	0.5976	0.01366	0.05777	0.00123	446.931	5.16114	475.71	17.1855	521.05	18.4267	6.04963	14.225	446.931	5.16114
G107	67.366	878.2	0.45982	0.07293	0.00036	0.62968	0.0152	0.06188	0.00135	453.784	5.39712	495.897	18.4944	669.964	22.4724	8.49222	32.2674	453.784	5.39712
G108	19.648	254.199	0.54237	0.07166	0.00046	0.61479	0.02272	0.05999	0.00172	446.149	6.60532	486.577	23.2759	603.214	27.1517	8.30859	26.038	446.149	6.60532
G109	4.84246	519.566	0.39436	0.00908	8e-05	0.06189	0.0031	0.04974	0.00242	58.2693	2.09334	60.9741	6.95737	182.861	17.3545	4.43598	68.1347	58.2693	2.09334
G110	553.08	3118.11	0.43775	0.16857	0.00076	1.79385	0.03832	0.07524	0.00154	1004.23	9.45627	1043.23	28.149	1074.92	28.2163	3.73822	6.57654	1074.92	28.2163
G111	216.146	532.04	0.51039	0.36542	0.00177	6.60267	0.18127	0.12444	0.00259	2007.81	17.7842	2059.7	38.4981	2020.84	37.5617	2.51932	0.644782	2020.84	37.5617
G112	72.0988	150.677	0.36987	0.43844	0.00259	9.5832	0.40439	0.15435	0.00338	2343.65	24.2855	2395.56	42.6726	2394.69	41.3359	2.16682	2.13109	2394.69	41.3359
G113	288.859	470.189	0.85312	0.49354	0.00245	11.7393	0.34182	0.17552	0.0037	2585.97	22.2206	2583.83	41.6534	2610.99	40.6085	-0.0828176	0.958035	2610.99	40.6085
SRH5Z3
G01	349.379	1899.55	0.51143	0.17124	0.00057	1.83863	0.0189	0.07731	0.00113	1018.94	9.58685	1059.37	22.9801	1129.2	23.2333	3.81654	9.76426	1129.2	23.2333
G02	33.1496	412.247	0.47525	0.07623	0.0003	0.63583	0.01078	0.06062	0.00104	473.581	6.90627	499.721	17.2237	625.778	19.3408	5.23101	24.3213	473.581	6.90627
G03	133.515	931.046	0.19391	0.14554	0.0005	1.59199	0.02042	0.07853	0.00119	875.914	8.93978	967.077	22.6165	1160.31	24.2705	9.42668	24.5106	875.914	8.93978
G04	88.5205	734.702	0.10191	0.12636	0.00045	1.20899	0.01676	0.06974	0.00108	767.067	8.46329	804.727	21.0136	920.708	22.0611	4.67991	16.6873	767.067	8.46329
G05	308.72	1853.12	0.58301	0.15252	0.00051	1.53647	0.01768	0.07164	0.00107	915.074	9.01757	945.091	21.994	975.731	22.0409	3.17615	6.21658	915.074	9.01757
G06	1.62992	9.36428	0.30187	0.1642	0.00259	1.67192	0.21463	0.08817	0.00513	980.075	31.9951	997.916	84.8742	1386.19	91.2995	1.78779	29.2972	980.075	31.9951
G07	14.7266	109.921	0.50127	0.12549	0.00059	1.15818	0.03221	0.06648	0.00133	762.085	10.071	781.099	25.6379	821.525	25.8498	2.4342	7.2353	762.085	10.071
G08	18.3499	168.776	1.50838	0.0803	0.00037	0.63464	0.01576	0.05816	0.00121	497.913	7.72814	498.982	20.2626	535.794	20.6358	0.214238	7.07011	497.913	7.72814
G09	28.9508	392.862	0.15053	0.07644	0.00033	0.67491	0.01423	0.06295	0.00119	474.838	7.26488	523.693	19.018	706.542	22.5587	9.32894	32.794	474.838	7.26488
G10	90.298	1308.42	0.15603	0.07172	0.00027	0.5621	0.00963	0.05722	0.00101	446.51	6.56049	452.892	16.5569	500.022	17.2516	1.40929	10.702	446.51	6.56049
G11	61.6761	384.417	0.39462	0.15447	0.00059	1.60605	0.03102	0.07346	0.00124	925.972	9.90135	972.57	24.7538	1026.67	25.1204	4.79126	9.80827	925.972	9.90135
G12	146.782	479.941	0.16539	0.30629	0.00106	4.89031	0.07545	0.11441	0.00178	1722.42	13.7744	1800.59	30.1292	1870.61	29.9008	4.34099	7.92187	1870.61	29.9008
G13	47.3622	329.325	0.34623	0.14174	0.00054	1.41096	0.02625	0.07192	0.00122	854.494	9.4102	893.562	23.9418	983.678	24.686	4.37219	13.1327	854.494	9.4102
G14	517.689	692.038	0.45451	0.68168	0.00233	31.44	0.50683	0.31354	0.00487	3350.8	21.1756	3532.92	34.5496	3538.43	33.8878	5.15477	5.30266	3538.43	33.8878
G15	33.3233	518.186	0.10719	0.06768	0.00077	0.55176	0.04292	0.05532	0.00289	422.163	12.6106	446.149	40.2795	425.179	39.6083	5.37617	0.709327	422.163	12.6106
G16	20.3478	123.88	0.39994	0.15776	0.00073	1.60419	0.04675	0.07013	0.00139	944.317	11.4417	971.845	28.2788	932.162	27.4908	2.83261	-1.30393	944.317	11.4417
G17	19.1875	299.613	0.14962	0.06606	0.00118	0.51007	0.06072	0.06394	0.00543	412.375	17.5832	418.496	68.1739	739.646	92.5324	1.46277	44.2471	412.375	17.5832
G18	20.3763	355.405	0.23682	0.0577	0.00025	0.47109	0.0108	0.05926	0.00124	361.623	6.35975	391.942	17.216	576.661	21.7247	7.73552	37.2903	361.623	6.35975
G19	89.711	291.649	0.52159	0.28376	0.00107	4.19673	0.08732	0.10675	0.00188	1610.27	14.0584	1673.38	32.8218	1744.65	32.6611	3.77143	7.70242	1744.65	32.6611
G20	138.91	453.511	0.21175	0.30331	0.0011	4.84236	0.08941	0.11531	0.002	1707.7	14.194	1792.29	33.1164	1884.73	33.0309	4.71947	9.39294	1884.73	33.0309
G21	3.49854	30.2266	1.01475	0.09526	0.00111	0.79562	0.06892	0.05986	0.00313	586.571	16.5204	594.355	51.3395	598.518	50.7459	1.30968	1.9961	586.571	16.5204
G22	125.351	659.29	0.69497	0.16771	0.00055	1.6642	0.0236	0.07128	0.00109	999.481	9.52666	994.978	23.2214	965.454	22.5082	-0.452648	-3.52451	999.481	9.52666
G23	25.151	112.419	0.82288	0.19212	0.00085	2.03472	0.0575	0.07785	0.00141	1132.85	12.6468	1127.2	28.9519	1143.05	28.3025	-0.501513	0.892237	1143.05	28.3025
G24	210.45	591.719	0.20894	0.34736	0.00112	5.6854	0.07977	0.11972	0.00177	1921.98	14.1713	1929.15	29.6202	1952.05	29.0871	0.371815	1.54022	1952.05	29.0871
G25	99.8706	717.499	0.38618	0.13637	0.00045	1.31321	0.01816	0.06912	0.00107	824.103	8.55958	851.537	21.6198	902.324	21.9638	3.2217	8.6688	824.103	8.55958
G26	277.155	550.431	0.3499	0.45994	0.00147	10.0806	0.14329	0.15841	0.00233	2439.29	16.4357	2442.2	31.2537	2438.76	30.6191	0.118978	-0.0218716	2438.76	30.6191
G27	48.92	417.204	0.56253	0.10769	0.00039	0.89751	0.01614	0.06186	0.00105	659.318	7.99341	650.396	20.3284	669.272	20.0926	-1.37184	1.48727	659.318	7.99341
G28	64.854	434.288	0.64688	0.13514	0.00048	1.19676	0.02065	0.06557	0.00107	817.122	8.90585	799.09	22.1041	792.679	21.4121	-2.25655	-3.08356	817.122	8.90585
G29	25.7428	330.85	0.2731	0.07829	0.00032	0.61463	0.01304	0.05692	0.00108	485.908	7.2802	486.476	18.4551	488.435	18.1677	0.116779	0.517414	485.908	7.2802
G30	29.4663	383.308	0.37118	0.07499	0.00029	0.60958	0.01159	0.06004	0.00109	466.149	6.93215	483.295	17.8918	605.016	20.0042	3.54777	22.9527	466.149	6.93215
G31	332.358	964.513	0.58306	0.31025	0.001	4.93806	0.07123	0.11389	0.00171	1741.94	13.294	1808.79	29.3286	1862.39	29.0742	3.69578	6.4677	1862.39	29.0742
G32	223.049	2797.99	0.30699	0.07947	0.00024	0.63889	0.00679	0.05766	0.00088	492.958	6.32053	501.619	15.6867	516.867	15.8181	1.72646	4.62558	492.958	6.32053
G33	140.7	1073.76	0.19129	0.13417	0.00043	1.26349	0.01587	0.06795	0.00104	811.611	8.34213	829.474	21.1401	867.029	21.3026	2.15362	6.3918	811.611	8.34213
G34	112.399	284.853	0.80881	0.33431	0.00117	5.42023	0.10663	0.11452	0.00177	1859.24	14.7592	1888.06	30.5103	1872.34	29.8762	1.52643	0.700024	1872.34	29.8762
G35	62.2954	938.668	0.12845	0.06942	0.00025	0.56048	0.00947	0.05783	0.00101	432.66	6.46802	451.839	16.357	523.327	17.7381	4.24453	17.3251	432.66	6.46802
G36	58.2075	788.684	0.13885	0.0772	0.00027	0.62153	0.00954	0.0581	0.00097	479.388	6.68563	490.806	16.6908	533.535	17.3112	2.32632	10.1487	479.388	6.68563
G37	127.521	356.805	0.29406	0.34162	0.00116	5.35824	0.09623	0.11279	0.00174	1894.46	14.6015	1878.21	30.4508	1844.85	29.6907	-0.865285	-2.68909	1844.85	29.6907
G38	339.281	661.755	0.32908	0.47147	0.0015	10.4167	0.15441	0.1577	0.00237	2490	16.5969	2472.54	31.8773	2431.15	31.189	-0.706448	-2.4209	2431.15	31.189
G39	83.5465	420.927	0.68985	0.1764	0.00061	1.80219	0.03152	0.07416	0.0012	1047.28	10.1394	1046.25	25.0715	1045.82	24.5828	-0.0980226	-0.138903	1045.82	24.5828
G40	157.641	1545.23	0.63398	0.09244	0.00029	0.76529	0.00959	0.05949	0.00094	569.952	6.87659	577.057	17.5621	585.075	17.5079	1.2314	2.5849	569.952	6.87659
G41	465.785	3011.65	0.68865	0.14009	0.00042	1.52097	0.01639	0.07784	0.00118	845.171	8.20366	938.868	22.3005	1142.79	24.2494	9.97971	26.0433	845.171	8.20366
G42	70.1942	409.757	1.52744	0.12606	0.00045	1.12201	0.0201	0.06529	0.0011	765.349	8.60632	763.937	22.0452	783.695	21.8554	-0.184822	2.34096	765.349	8.60632
G43	92.4214	1218.81	0.17193	0.07855	0.00026	0.62304	0.00856	0.05682	0.00092	487.462	6.56205	491.751	16.2393	484.554	15.9321	0.872177	-0.600164	487.462	6.56205
G44	116.776	278.282	0.51532	0.3767	0.00129	6.64769	0.1284	0.12667	0.00199	2060.85	15.5349	2065.7	31.7985	2052.26	31.1304	0.234746	-0.418441	2052.26	31.1304
G45	113.488	757.527	0.49362	0.13876	0.00046	1.37646	0.02127	0.07168	0.00116	837.647	8.66208	878.928	22.8542	976.869	23.7606	4.69675	14.2519	837.647	8.66208
G46	159.687	484.009	0.29337	0.31946	0.00105	5.12367	0.08503	0.11322	0.00178	1787.09	13.7139	1840.04	30.6232	1851.73	30.227	2.87748	3.49075	1851.73	30.227
G47	78.1347	547.857	0.50037	0.13337	0.00046	1.26229	0.02169	0.06762	0.00113	807.062	8.68685	828.936	22.66	856.929	22.7973	2.6388	5.81924	807.062	8.68685
G48	156.838	892.616	0.13033	0.18142	0.00058	1.95959	0.0276	0.07905	0.00125	1074.73	9.78358	1101.74	25.2122	1173.39	25.4551	2.45199	8.40811	1173.39	25.4551
G49	118.896	778.554	0.24846	0.15282	0.0005	1.56625	0.02355	0.07316	0.00118	916.752	9.04591	956.943	23.7254	1018.39	24.1943	4.2	9.98012	916.752	9.04591
G50	119.968	870.001	0.19801	0.14026	0.00046	1.39266	0.02068	0.07066	0.00115	846.133	8.65523	885.826	22.9224	947.594	23.5068	4.48096	10.7072	846.133	8.65523
G51	52.8697	288.138	0.63359	0.16523	0.00062	1.65859	0.03531	0.07289	0.00128	985.776	10.3141	992.837	26.2144	1010.9	25.9384	0.71124	2.48493	985.776	10.3141
G52	173.338	520.642	0.23547	0.32425	0.00108	5.14052	0.09113	0.11354	0.00184	1810.45	13.9689	1842.83	31.5225	1856.83	31.078	1.75692	2.49782	1856.83	31.078
G53	130.576	1676.37	0.27111	0.078	0.00025	0.66565	0.00952	0.06075	0.00102	484.174	6.44404	518.064	17.1712	630.394	19.2241	6.54171	23.195	484.174	6.44404
G54	27.5756	220.621	0.43334	0.11777	0.0005	1.06697	0.02716	0.06551	0.00129	717.716	9.22126	737.253	24.54	790.758	25.0895	2.65005	9.23703	717.716	9.22126
G55	176.162	1212.51	0.24214	0.14588	0.00047	1.41839	0.02044	0.06855	0.00113	877.827	8.74224	896.687	23.2245	885.229	22.9306	2.10329	0.836135	877.827	8.74224
G56	116.865	368.743	0.29462	0.30754	0.00109	4.60437	0.09483	0.10716	0.00179	1728.59	14.2019	1750.06	31.8762	1751.67	31.3328	1.22682	1.31762	1751.67	31.3328
G57	21.1937	134.596	0.37732	0.15195	0.0007	1.46838	0.04506	0.06982	0.00143	911.885	11.2886	917.462	28.7754	923.064	28.2892	0.607832	1.21109	911.885	11.2886
G58	97.6967	1236.33	0.41782	0.07597	0.00026	0.6019	0.00975	0.05677	0.001	472.023	6.5695	478.439	17.0429	482.61	16.9865	1.34096	2.19364	472.023	6.5695
G59	39.7968	278.337	0.86894	0.11914	0.00048	1.10159	0.0257	0.06876	0.00132	725.612	8.98379	754.119	24.5826	891.549	26.2371	3.78021	18.6122	725.612	8.98379
G60	241.65	998.683	0.3922	0.22998	0.00079	2.88145	0.05453	0.08763	0.0015	1334.39	11.7349	1377.07	29.5259	1374.39	29.236	3.09913	2.90973	1374.39	29.236
G61	237.39	735.952	0.20394	0.31772	0.00109	5.095	0.09681	0.11323	0.00192	1778.58	14.1188	1835.27	32.6923	1851.89	32.331	3.08882	3.95842	1851.89	32.331
G62	58.9279	415.561	1.38951	0.10611	0.0004	0.94346	0.02035	0.06236	0.00118	650.117	8.11645	674.691	22.1472	686.478	22.3367	3.64237	5.29674	650.117	8.11645
G63	106.034	366.99	0.41828	0.27134	0.00096	3.81388	0.07794	0.09842	0.0017	1547.6	13.1895	1595.68	31.6123	1594.4	31.2354	3.013	2.93538	1594.4	31.2354
G64	23.29	297.995	0.40396	0.07548	0.00032	0.60502	0.01492	0.05592	0.00118	469.087	7.2902	480.414	19.5334	449.194	18.7738	2.35792	-4.42864	469.087	7.2902
G65	371.929	812.285	0.10556	0.45189	0.00146	11.2774	0.18521	0.17371	0.00293	2403.65	16.4189	2546.34	35.3803	2593.71	35.0446	5.60364	7.32786	2593.71	35.0446
G66	59.6711	381.775	1.06741	0.1276	0.00047	1.1711	0.02398	0.06635	0.00123	774.159	8.82797	787.159	24.1269	817.437	24.2701	1.65151	5.29426	774.159	8.82797
G67	57.2192	201.456	0.63216	0.25379	0.00099	3.27242	0.08266	0.09304	0.00169	1457.99	13.6343	1474.52	32.317	1488.7	31.8273	1.12089	2.06288	1488.7	31.8273
G68	43.007	474.974	0.59214	0.08324	0.00032	0.70617	0.01524	0.05967	0.00117	515.433	7.26272	542.47	19.9475	591.629	21.0378	4.98396	12.879	515.433	7.26272
G69	49.8471	588.15	0.11055	0.08927	0.00045	0.72564	0.02181	0.05867	0.00133	551.218	6.51177	553.991	20.9611	554.872	20.5669	0.500478	0.658506	551.218	6.51177
G70	113.344	806.197	0.14246	0.14556	0.00058	1.44185	0.02998	0.07066	0.00123	876.026	7.71315	906.489	22.4531	947.594	22.6332	3.36053	7.55253	876.026	7.71315
G71	53.8038	702.843	0.04083	0.08255	0.00035	0.6418	0.01422	0.05736	0.00112	511.326	5.35387	503.42	17.2128	505.401	16.7331	-1.57036	-1.17221	511.326	5.35387
G72	93.0457	419.617	0.25517	0.22076	0.00093	2.58188	0.06651	0.08628	0.00152	1285.89	11.0075	1295.51	27.8262	1344.46	27.4436	0.742972	4.35665	1344.46	27.4436
G73	181.562	2770.58	0.01135	0.07139	0.00045	0.5999	0.02393	0.05782	0.00166	444.525	6.60066	477.17	22.836	522.948	24.6532	6.84152	14.9964	444.525	6.60066
G74	100.594	303.701	0.10782	0.33329	0.00149	4.97898	0.15112	0.11206	0.00194	1854.31	15.5937	1815.76	31.5912	1833.09	30.5618	-2.12305	-1.15743	1833.09	30.5618
G75	66.537	674.7	0.54715	0.09254	0.00038	0.76446	0.01692	0.05998	0.00115	570.542	5.66977	576.58	18.4481	602.853	18.6183	1.04726	5.35978	570.542	5.66977
G76	64.3071	314.958	0.35619	0.19742	0.00088	2.19203	0.06472	0.07506	0.00141	1161.45	10.6606	1178.51	27.5089	1070.11	26.0359	1.4481	-8.53529	1070.11	26.0359
G77	55.1778	282.083	0.80905	0.16924	0.00078	1.74594	0.05225	0.07267	0.00143	1007.92	9.78628	1025.66	27.0032	1004.76	26.2914	1.7296	-0.314291	1004.76	26.2914
G78	314.111	753.582	0.14463	0.40632	0.00145	7.56061	0.14281	0.13589	0.00221	2198.07	14.4788	2180.2	31.0722	2175.46	30.3361	-0.819803	-1.03937	2175.46	30.3361
G79	321.006	928.069	0.08341	0.34797	0.00125	5.46666	0.10566	0.11232	0.00185	1924.9	13.1413	1895.37	30.0616	1837.29	29.1569	-1.55764	-4.76833	1837.29	29.1569
G80	83.512	240.317	0.22445	0.33806	0.00146	5.16807	0.15221	0.11226	0.00197	1877.33	15.2533	1847.37	31.9974	1836.32	30.9816	-1.62156	-2.23316	1836.32	30.9816
G81	6.45682	62.4042	0.15101	0.10683	0.001	0.99546	0.07238	0.06203	0.00257	654.312	12.8339	701.502	42.3694	675.143	42.0498	6.72711	3.08551	654.312	12.8339
G82	410.789	762.963	0.37569	0.48165	0.00184	10.6614	0.25249	0.16097	0.00268	2534.45	17.1965	2494.07	32.9071	2465.87	32.0149	-1.61894	-2.78091	2465.87	32.0149
G83	42.124	512.041	0.18465	0.08485	0.00039	0.64896	0.01776	0.05592	0.00124	525.007	5.82041	507.839	19.3732	449.194	17.2842	-3.38072	-16.8777	525.007	5.82041
G84	85.5917	538.063	0.15129	0.1635	0.00065	1.68786	0.03875	0.07583	0.00139	976.198	8.38817	1003.96	25.2176	1090.59	25.6937	2.7648	10.4887	976.198	8.38817
G85	89.5325	293.178	0.31607	0.29293	0.00124	3.99764	0.11216	0.10049	0.00181	1656.15	13.5505	1633.72	31.3321	1633.17	30.4402	-1.37342	-1.40735	1633.17	30.4402
G86	51.3581	393.432	0.46285	0.12433	0.00058	1.11873	0.03276	0.06377	0.00135	755.438	7.83641	762.367	24.1766	734.011	23.3109	0.908856	-2.91916	755.438	7.83641
G87	86.8824	618.658	0.04084	0.1501	0.00065	1.60384	0.04311	0.07385	0.00145	901.524	8.47209	971.709	25.8675	1037.37	26.7042	7.22282	13.0954	901.524	8.47209
G88	109.422	316.589	0.18677	0.33961	0.00153	5.53738	0.18077	0.11604	0.00214	1884.79	15.9107	1906.42	33.7456	1896.09	32.8493	1.13436	0.595774	1896.09	32.8493
G89	71.5177	482.511	0.13253	0.15373	0.00065	1.54364	0.04063	0.06958	0.00136	921.838	8.44917	947.958	25.387	915.984	24.7745	2.75533	-0.639117	921.838	8.44917
G90	530.109	3673.04	0.00071	0.15502	0.00252	1.41997	0.19321	0.0704	0.00448	929.042	29.3148	897.35	81.3147	940.042	79.2131	-3.53175	1.17019	929.042	29.3148
G91	39.9761	220.006	0.32064	0.17818	0.00091	1.72197	0.06084	0.07416	0.00162	1057.02	11.1436	1016.76	30.599	1045.82	29.7092	-3.96007	-1.07086	1045.82	29.7092
G92	18.1691	128.479	0.3964	0.13612	0.00089	1.36024	0.06362	0.07404	0.00199	822.685	11.2853	871.974	33.8515	1042.56	36.2179	5.65259	21.0898	822.685	11.2853
G93	41.6195	504.536	0.4245	0.07931	0.00038	0.62552	0.01798	0.05734	0.00133	492.003	5.72474	493.301	19.7216	504.634	19.6331	0.263204	2.503	492.003	5.72474
G94	37.0424	567.838	0.05391	0.07024	0.00043	0.53712	0.02156	0.05563	0.00166	437.601	6.36554	436.524	22.8443	437.631	22.4034	-0.24685	0.00685239	437.601	6.36554
G95	627.1	1447.62	0.11489	0.43017	0.00151	9.76949	0.17794	0.16919	0.00302	2306.48	14.798	2413.28	34.7806	2549.65	34.4913	4.42528	9.53708	2549.65	34.4913
G96	44.7313	590.352	0.22701	0.07714	0.00036	0.62567	0.01774	0.05719	0.00133	479.029	5.4945	493.395	19.4036	498.867	19.5179	2.91165	3.97668	479.029	5.4945
G97	24.3578	274.579	0.44592	0.08474	0.00047	0.65574	0.02392	0.05838	0.00157	524.353	6.77173	512.005	23.7976	544.052	23.8392	-2.4118	3.62073	524.353	6.77173
G98	106.409	304.108	0.20854	0.34121	0.0015	5.28489	0.16357	0.11331	0.00224	1892.49	15.6047	1866.42	35.8156	1853.17	34.8596	-1.39643	-2.12182	1853.17	34.8596
G99	7.68855	474.762	0.51059	0.01524	0.00012	0.10167	0.00496	0.0489	0.00222	97.5023	2.70939	98.3167	9.90428	143.039	13.2998	0.828395	31.8352	97.5023	2.70939
G100	83.4547	923.256	0.04069	0.09723	0.00083	0.7606	0.04501	0.06412	0.00241	598.155	10.9383	574.356	37.3665	745.591	40.888	-4.1436	19.7744	598.155	10.9383
G101	149.744	461.873	0.19078	0.32051	0.00139	4.98499	0.14901	0.11445	0.0023	1792.22	14.7568	1816.78	36.0435	1871.24	35.5333	1.35182	4.22302	1871.24	35.5333
G102	132.554	414.152	0.24797	0.31323	0.00134	4.81154	0.13971	0.11356	0.00232	1756.58	14.3411	1786.92	36.3943	1857.15	36.0117	1.69765	5.41518	1857.15	36.0117
G103	53.277	762.066	0.27692	0.07011	0.00033	0.58676	0.01659	0.06194	0.00148	436.818	5.16136	468.796	19.7074	672.038	24.676	6.82132	35.0009	436.818	5.16136
G104	120.029	808.808	0.26659	0.14766	0.00063	1.47949	0.03938	0.07315	0.00159	887.833	8.2629	922.022	28.0981	1018.11	29.1315	3.708	12.7961	887.833	8.2629
SRH5Z4
G01	317.545	980.204	0.01613	0.33417	0.00128	5.20882	0.06559	0.11257	0.00165	1858.56	14.5374	1854.06	27.9608	1841.32	27.0793	-0.242807	-0.936639	1841.32	27.0793
G02	27.1339	78.7608	0.51341	0.31327	0.00161	5.28658	0.17754	0.1152	0.00198	1756.78	17.9739	1866.7	32.5025	1883.01	31.6082	5.88845	6.70395	1883.01	31.6082
G03	112.118	1492.41	0.03728	0.08097	0.00031	0.68718	0.00862	0.05885	0.00091	501.91	5.8654	531.105	14.9949	561.551	15.5076	5.49699	10.6208	501.91	5.8654
G04	142.329	860.981	0.20728	0.16738	0.00067	1.65659	0.02665	0.07177	0.00114	997.659	9.56764	992.073	22.9103	979.426	22.1305	-0.563082	-1.86169	997.659	9.56764
G05	120.5	511.585	0.23748	0.23302	0.00091	2.83088	0.04566	0.08764	0.00135	1350.31	11.6832	1363.76	25.982	1374.6	25.3709	0.986099	1.76757	1374.6	25.3709
G06	85.6148	827.975	0.8046	0.09005	0.00036	0.74407	0.01219	0.05758	0.00097	555.833	6.42599	564.778	16.8258	513.817	15.7536	1.58381	-8.17716	555.833	6.42599
G07	131.755	374.078	0.32434	0.33437	0.00131	5.30491	0.0969	0.11247	0.00173	1859.53	14.8254	1869.65	29.1908	1839.71	28.3023	0.541599	-1.07744	1839.71	28.3023
G08	16.1119	64.2789	0.56482	0.22842	0.00141	2.62323	0.1152	0.08312	0.00183	1326.21	16.9666	1307.17	35.7673	1272.04	34.1038	-1.45685	-4.25914	1272.04	34.1038
G09	72.1585	196.83	0.33114	0.34665	0.00145	5.53484	0.1269	0.11535	0.00183	1918.58	16.0503	1906.02	30.3711	1885.36	29.3541	-0.65885	-1.76222	1885.36	29.3541
G10	146.281	445.381	0.21036	0.32306	0.00124	5.05896	0.08624	0.11327	0.00174	1804.66	14.2514	1829.25	29.0039	1852.53	28.3317	1.34457	2.5842	1852.53	28.3317
G11	329.332	1084.75	0.13936	0.30515	0.00115	4.90079	0.07813	0.11422	0.00175	1716.8	13.5282	1802.39	28.6905	1867.61	28.3372	4.74905	8.0754	1867.61	28.3372
G12	33.6845	241.527	0.4748	0.13164	0.00061	1.30623	0.03345	0.06891	0.00132	797.215	9.11776	848.468	24.4085	896.047	24.9729	6.04075	11.0298	797.215	9.11776
G13	122.663	605.79	0.34097	0.1967	0.00075	2.23525	0.03719	0.07885	0.00126	1157.57	10.2482	1192.17	24.9001	1168.37	24.3507	2.90222	0.92469	1168.37	24.3507
G14	1674.48	18029.3	-4e-05	0.10038	0.00113	0.91191	0.07333	0.06423	0.00309	616.635	15.4079	658.073	49.3871	749.213	53.1526	6.29674	17.6956	616.635	15.4079
G15	29.0456	379.178	0.17838	0.07931	0.00036	0.63188	0.01446	0.05691	0.00114	492.003	6.46836	497.266	18.1683	488.047	17.6922	1.05847	-0.810477	492.003	6.46836
G16	184.273	1394.46	0.11012	0.13988	0.00051	1.4142	0.01889	0.07136	0.00113	843.984	7.93645	894.926	21.2802	967.744	21.9272	5.69234	12.7885	843.984	7.93645
G17	78.3656	154.394	0.53136	0.4534	0.002	11.2422	0.3235	0.17633	0.00283	2410.35	19.9096	2543.42	33.158	2618.65	32.2885	5.23182	7.95451	2618.65	32.2885
G18	20.0216	234.502	0.44991	0.0815	0.00044	0.6944	0.02123	0.06103	0.00144	505.07	7.41335	535.441	22.1645	640.292	24.5793	5.6721	21.1188	505.07	7.41335
G19	43.9608	472.18	0.47664	0.08834	0.00037	0.74704	0.01556	0.05911	0.00111	545.712	6.55114	566.505	18.5234	571.15	18.5742	3.67045	4.45377	545.712	6.55114
G20	124.57	606.367	0.70752	0.18105	0.0007	2.00579	0.03654	0.07978	0.00132	1072.71	9.80949	1117.47	25.139	1191.55	25.3762	4.00564	9.97405	1191.55	25.3762
G21	146.236	808.489	0.17217	0.18551	0.00068	2.03137	0.03094	0.078	0.00125	1097.01	9.56323	1126.07	24.4063	1146.87	24.1942	2.58141	4.3481	1146.87	24.1942
G22	112.315	489.212	0.74926	0.20036	0.00077	2.15842	0.03871	0.07714	0.00127	1177.25	10.4384	1167.76	25.5353	1124.81	24.5587	-0.812697	-4.66235	1124.81	24.5587
G23	237.716	3994.05	0.02914	0.06461	0.00023	0.51552	0.00618	0.0562	0.0009	403.601	4.95339	422.154	13.2827	460.278	14.0212	4.39501	12.3138	403.601	4.95339
G24	44.5281	304.555	0.57966	0.13346	0.00057	1.25864	0.02806	0.06845	0.00126	807.574	8.65161	827.296	23.5595	882.21	23.8704	2.38397	8.46014	807.574	8.65161
G25	31.7392	191.249	0.37947	0.15838	0.00071	1.70252	0.04381	0.07646	0.00143	947.768	10.0703	1009.48	26.5948	1107.14	27.3836	6.11311	14.395	947.768	10.0703
G26	23.1876	143.376	0.8165	0.13989	0.00072	1.39995	0.04555	0.07054	0.00152	844.04	10.3116	888.915	28.0991	944.113	28.6585	5.04824	10.5996	844.04	10.3116
G27	92.5079	608.869	0.43788	0.14457	0.00055	1.46057	0.02706	0.07216	0.00126	870.453	8.36339	914.244	23.5761	990.457	24.2585	4.78984	12.116	870.453	8.36339
G28	33.4211	176.382	0.76279	0.16518	0.00077	1.66365	0.0485	0.0714	0.00142	985.499	10.6881	994.768	27.8544	968.887	27.0018	0.931753	-1.71455	985.499	10.6881
G29	386.14	7662.56	0.0634	0.05428	0.00019	0.42718	0.00524	0.05652	0.00093	340.745	4.49152	361.172	12.3232	472.854	14.6083	5.65581	27.9386	340.745	4.49152
G30	217.524	817.727	0.38256	0.25306	0.0009	3.36455	0.05397	0.09451	0.00157	1454.24	11.4282	1496.18	28.64	1518.33	28.3405	2.80347	4.22106	1518.33	28.3405
G31	367.782	973.18	0.178	0.37188	0.00136	7.13574	0.13126	0.1392	0.00231	2038.24	14.9492	2128.51	32.4361	2217.28	32.0727	4.24114	8.0747	2217.28	32.0727
G32	201.295	853.042	0.55151	0.21626	0.00078	2.57625	0.04327	0.08338	0.00141	1262.08	10.4363	1293.92	27.2096	1278.13	26.7562	2.46035	1.25522	1278.13	26.7562
G33	105.887	144.339	0.66819	0.62081	0.00262	22.1333	0.63694	0.2629	0.00442	3113.14	23.0089	3189.6	35.8717	3264.17	34.9388	2.39705	4.62682	3264.17	34.9388
G34	29.7939	276.553	0.29411	0.10587	0.0005	0.98322	0.02765	0.06618	0.00142	648.718	7.99727	695.255	24.091	812.074	26.1581	6.69352	20.1159	648.718	7.99727
G35	103.876	576.633	0.51807	0.16746	0.00063	1.66067	0.03103	0.07072	0.00125	998.101	9.1254	993.631	24.928	949.331	23.9701	-0.449836	-5.13731	998.101	9.1254
G36	27.2919	180.856	0.38263	0.14572	0.0007	1.40584	0.04338	0.06734	0.00143	876.927	10.0451	891.404	27.5914	848.307	26.5903	1.62408	-3.37374	876.927	10.0451
G37	118	330.006	0.3723	0.33578	0.00131	5.67106	0.13027	0.11558	0.00202	1866.34	14.812	1926.97	32.8075	1888.94	32.1365	3.14671	1.19684	1888.94	32.1365
G38	77.41	460.441	0.45309	0.1589	0.00063	1.53619	0.03336	0.06948	0.00129	950.661	9.17679	944.979	25.4366	913.025	24.5304	-0.601236	-4.12216	950.661	9.17679
G39	82.9183	438.79	0.60566	0.17214	0.00067	1.74495	0.03591	0.07383	0.00135	1023.89	9.53759	1025.3	26.3392	1036.82	25.926	0.137014	1.24737	1036.82	25.926
G40	35.1331	153.047	1.94629	0.15547	0.00076	1.50562	0.04776	0.07089	0.00152	931.553	10.6481	932.666	29.1032	954.243	28.6983	0.119326	2.37781	931.553	10.6481
G41	20.2912	234.406	0.79557	0.07547	0.00039	0.61252	0.0186	0.05919	0.00143	469.027	6.84335	485.148	21.2914	574.092	23.3562	3.32299	18.3011	469.027	6.84335
G42	74.4917	220.694	0.28226	0.32488	0.00133	4.88467	0.12383	0.11182	0.00202	1813.52	15.1107	1799.61	33.5235	1829.21	32.7983	-0.772531	0.857654	1829.21	32.7983
G43	22.4854	85.2561	0.63601	0.23601	0.00128	3.07606	0.12514	0.09113	0.00195	1365.92	15.5197	1426.75	35.6917	1449.32	35.1959	4.26322	5.75441	1449.32	35.1959
G44	144.034	415.647	0.23501	0.33742	0.00127	5.40554	0.11243	0.11731	0.00207	1874.25	14.4109	1885.73	33.1342	1915.64	32.5702	0.609113	2.16089	1915.64	32.5702
G45	52.1474	574.516	0.18738	0.09326	0.00037	0.76486	0.0163	0.05907	0.00118	574.788	6.53141	576.81	20.022	569.677	19.5871	0.350477	-0.897262	574.788	6.53141
G46	330.181	958.987	0.10466	0.34551	0.00121	5.61652	0.09445	0.117	0.00206	1913.12	13.7624	1918.64	33.0781	1910.89	32.478	0.287414	-0.116715	1910.89	32.478
G47	168.81	293.344	0.74842	0.47783	0.00183	10.7713	0.24975	0.16492	0.00296	2517.81	18.1332	2503.59	36.296	2506.74	35.5296	-0.567742	-0.441574	2506.74	35.5296
G48	44.4006	160.793	0.46572	0.25727	0.00135	3.42335	0.13197	0.09862	0.00207	1475.86	16.0117	1509.77	36.3374	1598.19	35.9604	2.24609	7.6544	1598.19	35.9604
G49	27.8727	188.266	0.43889	0.14093	0.00071	1.31867	0.04397	0.06753	0.00154	849.919	10.1912	853.931	29.0837	854.163	28.5105	0.469778	0.496799	849.919	10.1912
G50	280.135	631.193	0.2744	0.43402	0.00159	10.1068	0.20245	0.17017	0.00306	2323.81	16.4632	2444.59	36.103	2559.32	35.7487	4.94055	9.20173	2559.32	35.7487
G51	40.1425	417.043	0.24526	0.09646	0.00041	0.82641	0.01979	0.06406	0.00134	593.63	6.98902	611.618	22.1096	743.612	24.2241	2.94115	20.1694	593.63	6.98902
G52	39.678	242.056	0.35669	0.15911	0.00069	1.62293	0.04344	0.07247	0.00149	951.829	9.8429	979.126	28.3632	999.169	28.3137	2.78787	4.73797	951.829	9.8429
G53	12.3045	71.0147	0.94217	0.14481	0.00093	1.47263	0.07014	0.07128	0.00194	871.805	12.6416	919.208	35.5212	965.454	36.0809	5.15702	9.70004	871.805	12.6416
G54	71.3232	462.942	0.22177	0.15588	0.00061	1.552	0.03428	0.07238	0.00142	933.84	8.97202	951.289	26.8973	996.645	27.0793	1.83427	6.30161	933.84	8.97202
G55	275.821	546.851	0.22046	0.47696	0.00173	11.3454	0.22759	0.17766	0.00328	2514.01	17.2697	2551.95	37.3647	2631.15	36.8514	1.48666	4.4519	2631.15	36.8514
G56	84.2381	511.344	0.08484	0.17263	0.00066	1.73444	0.03699	0.07458	0.00146	1026.59	9.42457	1021.4	28.0781	1057.2	27.888	-0.507607	2.89624	1057.2	27.888
G57	451.412	978.184	0.10866	0.45217	0.00159	10.111	0.18055	0.16737	0.00312	2404.89	16.2845	2444.98	37.3228	2531.51	36.8954	1.63956	5.00177	2531.51	36.8954
G58	361.779	730.065	0.25199	0.46248	0.00151	10.5776	0.15022	0.16071	0.00234	2450.5	16.4937	2486.75	30.7908	2463.14	30.1366	1.45767	0.513375	2463.14	30.1366
G59	7.23487	45.0562	0.84654	0.13419	0.0011	1.22318	0.07604	0.06574	0.00219	811.724	15.6861	811.229	41.4165	798.108	40.0073	-0.0610964	-1.70605	811.724	15.6861
G60	22.9148	116.837	0.95508	0.16198	0.00083	1.58674	0.05576	0.07066	0.00148	967.771	12.3912	965.018	29.9863	947.594	28.9889	-0.285216	-2.1293	967.771	12.3912
G61	45.4046	574.687	0.19707	0.08081	0.00031	0.69424	0.01259	0.06116	0.00107	500.956	6.87985	535.345	17.9228	644.866	19.8844	6.42371	22.3163	500.956	6.87985
G62	173.784	912.388	0.26937	0.18741	0.00062	2.05991	0.02953	0.07803	0.00119	1107.33	9.91383	1135.59	24.3661	1147.64	24.1503	2.48861	3.51224	1147.64	24.1503
G63	91.7018	618.86	0.46443	0.13956	0.00049	1.30904	0.02212	0.066	0.00107	842.174	8.7257	849.705	22.0284	806.376	21.225	0.886308	-4.43939	842.174	8.7257
G64	34.3982	97.8426	0.4631	0.322	0.00147	4.79696	0.16123	0.10581	0.00181	1799.49	17.5181	1784.37	32.8259	1728.43	31.5885	-0.847486	-4.11102	1728.43	31.5885
G65	38.0111	250.57	0.48483	0.1424	0.00058	1.3771	0.03297	0.06749	0.00122	858.22	9.72763	879.201	24.6277	852.932	24.0438	2.38644	-0.619959	858.22	9.72763
G66	83.7044	510.527	0.55978	0.15072	0.00055	1.44712	0.02736	0.06742	0.00112	904.998	9.34418	908.678	23.3367	850.775	22.3227	0.405003	-6.37335	904.998	9.34418
G67	61.0245	780.864	0.15388	0.08125	0.00029	0.63855	0.01071	0.0565	0.00098	503.58	6.63987	501.408	17.1212	472.071	16.2786	-0.433085	-6.67464	503.58	6.63987
G68	42.8297	211.256	0.51657	0.18765	0.00077	1.99265	0.05054	0.0753	0.00133	1108.63	11.5408	1113.02	27.5158	1076.52	26.6264	0.394367	-2.98293	1076.52	26.6264
G69	307.615	1636.27	0.18317	0.19072	0.0006	2.03812	0.02446	0.07694	0.00118	1125.27	9.67856	1128.33	24.4591	1119.63	23.9874	0.2711	-0.503672	1119.63	23.9874
G70	210.539	839.503	0.22949	0.24801	0.00084	3.12915	0.05277	0.09291	0.00146	1428.2	11.8597	1439.89	28.0114	1486.05	27.7088	0.811242	3.89278	1486.05	27.7088
G71	385.673	813.883	0.25425	0.44707	0.00142	10.1255	0.14655	0.15964	0.00242	2382.21	15.8336	2446.3	31.7336	2451.85	31.2146	2.61976	2.84022	2451.85	31.2146
G72	117.461	264.926	0.20701	0.43006	0.00156	10.3069	0.23259	0.16698	0.0026	2305.99	17.2462	2462.72	32.6708	2527.6	32.1789	6.36421	8.7676	2527.6	32.1789
G73	89.3986	818.411	0.9733	0.09087	0.00034	0.72845	0.01407	0.05751	0.00105	560.68	7.20031	555.643	19.0322	511.144	17.8469	-0.906576	-9.69125	560.68	7.20031
G74	422.047	906.646	0.33179	0.43126	0.00135	9.26368	0.1254	0.15057	0.00231	2311.4	15.3427	2364.43	31.7846	2352.41	31.2657	2.24314	1.7435	2352.41	31.2657
G75	25.8226	121.806	1.01158	0.17421	0.00086	1.81878	0.06269	0.07361	0.00151	1035.27	12.6247	1052.25	30.5504	1030.79	29.7457	1.6137	-0.433722	1030.79	29.7457
G76	179.225	1056.28	0.27371	0.16857	0.00055	1.75296	0.02529	0.07446	0.00119	1004.23	9.25005	1028.25	24.1758	1053.96	24.1426	2.33671	4.71881	1053.96	24.1426
G77	143.739	863.577	0.30978	0.16356	0.00053	1.86514	0.02716	0.08152	0.0013	976.53	9.05457	1068.81	24.5858	1234.01	25.9607	8.63384	20.8652	976.53	9.05457
G78	94.2696	175.918	0.4611	0.47106	0.0018	9.57541	0.23904	0.15566	0.00249	2488.21	18.9577	2394.81	33.5746	2409.05	32.6379	-3.89988	-3.28568	2409.05	32.6379
G79	77.2192	216.226	0.38859	0.33352	0.00124	5.4368	0.12626	0.11411	0.00187	1855.42	15.1706	1890.68	31.8449	1865.87	31.1634	1.86468	0.560284	1865.87	31.1634
G80	53.0929	692.518	0.22043	0.07822	0.00028	0.62052	0.01113	0.05637	0.00102	485.489	6.53001	490.173	17.3445	466.971	16.7284	0.955555	-3.96557	485.489	6.53001
G81	66.4937	108.555	1.14096	0.46757	0.00204	10.9033	0.37281	0.15844	0.00265	2472.9	21.1036	2514.91	35.1541	2439.08	34.0729	1.67073	-1.3864	2439.08	34.0729
G82	296.583	1130.49	0.95528	0.21838	0.0007	2.61039	0.03893	0.08547	0.00138	1273.31	10.5893	1303.56	27.256	1326.22	27.0893	2.32098	3.98982	1326.22	27.0893
G83	41.231	269.895	0.47541	0.14377	0.00058	1.36015	0.03342	0.0682	0.00129	865.946	9.71979	871.935	25.7583	874.638	25.3619	0.686899	0.993843	865.946	9.71979
G84	184.519	607.375	0.08629	0.31066	0.00103	5.00998	0.08567	0.11458	0.00187	1743.95	13.3139	1821.01	31.2774	1873.29	31.0871	4.2315	6.9042	1873.29	31.0871
G85	77.9484	249.576	0.4299	0.29196	0.0011	4.51381	0.10918	0.10668	0.00182	1651.32	14.1591	1733.52	31.9609	1743.45	31.6053	4.74194	5.28454	1743.45	31.6053
G86	115.223	768.054	0.12356	0.15602	0.00052	1.60564	0.02641	0.07184	0.00122	934.621	8.98135	972.41	24.5196	981.411	24.5501	3.88616	4.76766	934.621	8.98135
G87	1318.67	2728	0.02795	0.47427	0.00143	10.7466	0.13082	0.16113	0.0026	2502.26	15.6876	2501.46	33.6281	2467.55	33.0661	-0.0318397	-1.40652	2467.55	33.0661
G88	27.6148	358.904	0.35981	0.07547	0.00038	0.64342	0.02036	0.06067	0.00148	469.027	7.73738	504.421	22.7576	627.555	26.0196	7.01688	25.2612	469.027	7.73738
G89	9.72078	57.4246	0.62606	0.1514	0.00102	1.67061	0.08684	0.07539	0.00206	908.806	14.6034	997.418	38.1281	1078.92	39.4963	8.88408	15.7669	908.806	14.6034
G90	261.63	779.318	0.32513	0.32072	0.00107	5.08914	0.09134	0.11362	0.00191	1793.24	13.6272	1834.3	32.2086	1858.1	31.8435	2.23803	3.49064	1858.1	31.8435
G91	22.4007	293.528	0.45049	0.07302	0.00041	0.54488	0.01965	0.05664	0.00156	454.325	8.10824	441.637	23.912	477.544	24.1671	-2.87285	4.86226	454.325	8.10824
G92	59.0197	358.572	0.17645	0.16825	0.00065	1.67124	0.03823	0.07356	0.00137	1002.46	10.3553	997.657	27.5366	1029.42	27.2807	-0.481589	2.61888	1029.42	27.2807
G93	25.494	291.54	0.45595	0.08345	0.00037	0.69257	0.01825	0.06035	0.00131	516.683	7.58483	534.343	21.6202	616.147	23.2351	3.30513	16.1429	516.683	7.58483
G94	84.3579	264.705	0.1865	0.31662	0.00128	5.18534	0.14599	0.11599	0.00208	1773.2	15.7161	1850.21	34.3562	1895.31	33.967	4.1623	6.4429	1895.31	33.967
G95	278.806	2328.9	0.19379	0.12229	0.00039	1.148	0.01601	0.067	0.00115	743.731	7.66221	776.298	21.988	837.774	22.7643	4.1952	11.2253	743.731	7.66221
G96	101.92	290.546	0.47204	0.32292	0.00122	4.97066	0.12217	0.11266	0.002	1803.97	15.0717	1814.34	33.9138	1842.76	33.3617	0.571619	2.10489	1842.76	33.3617
G97	29.0356	177.243	0.37332	0.15871	0.0007	1.74123	0.05213	0.0745	0.00152	949.604	10.9707	1023.92	29.4558	1055.04	29.9565	7.25791	9.99387	949.604	10.9707
G98	37.0455	490.207	0.26685	0.07613	0.0003	0.61045	0.01378	0.05693	0.00118	472.982	6.77613	483.844	19.2087	488.823	19.265	2.24499	3.24065	472.982	6.77613
G99	77.4587	429.028	0.74707	0.16402	0.0006	1.77337	0.03779	0.07644	0.00142	979.078	9.82758	1035.75	27.5405	1106.62	28.2212	5.472	11.5251	979.078	9.82758
G100	73.8432	505.226	0.14009	0.15215	0.00055	1.70515	0.03528	0.07858	0.00145	913.004	9.33653	1010.47	26.9493	1161.58	28.7178	9.64524	21.3995	913.004	9.33653
G101	170.46	683.352	0.06517	0.25926	0.00087	3.57195	0.06481	0.10007	0.00177	1486.05	12.0893	1543.32	31.7546	1625.38	31.8548	3.71059	8.57212	1625.38	31.8548
G102	52.1247	315.614	0.2997	0.16444	0.00064	1.81692	0.04333	0.07718	0.00148	981.404	10.2681	1051.58	28.4678	1125.84	29.2746	6.67299	12.8295	981.404	10.2681
SRH5Z5
G01	437.179	1318.53	0.06464	0.33717	0.00117	5.30656	0.09211	0.1142	0.0019	1873.04	14.4	1869.92	32.1624	1867.3	31.5346	-0.166909	-0.307585	1867.3	31.5346
G02	178.131	511.952	0.21347	0.33898	0.00133	5.21712	0.12692	0.11059	0.00191	1881.76	15.9254	1855.42	33.2556	1809.13	32.2879	-1.41986	-4.01469	1809.13	32.2879
G03	47.0058	615.383	0.1786	0.07883	0.00034	0.60331	0.01499	0.05464	0.00115	489.135	7.1823	479.332	19.3755	397.522	16.9654	-2.04518	-23.0462	489.135	7.1823
G04	9.6198	1231.84	0.55066	0.00726	5e-05	0.04697	0.0019	0.04638	0.00187	46.6319	3.75904	46.6064	6.80437	17.4196	4.51175	-0.0547836	-167.698	46.6319	3.75904
G05	34.5726	387.599	0.64944	0.08057	0.00042	0.64714	0.0213	0.05594	0.00138	499.524	8.13028	506.717	22.7436	449.988	21.0541	1.41955	-11.0084	499.524	8.13028
G06	56.9916	775.036	0.05246	0.07894	0.00033	0.60608	0.01441	0.05414	0.00111	489.793	7.06239	481.085	18.8744	376.878	16.0291	-1.81002	-29.9606	489.793	7.06239
G07	40.0473	310.025	1.90468	0.08818	0.00045	0.7068	0.02298	0.05804	0.00141	544.764	8.45068	542.844	23.9752	531.272	23.2176	-0.353697	-2.5396	544.764	8.45068
G08	459.589	845.904	0.14711	0.50807	0.00185	12.0346	0.24389	0.17251	0.00302	2648.38	18.9351	2607.11	36.6559	2582.15	35.8748	-1.58327	-2.5653	2582.15	35.8748
G09	139.289	280.466	0.26701	0.46017	0.00194	9.24504	0.26428	0.1529	0.00278	2440.31	20.2486	2362.59	37.4798	2378.61	36.4945	-3.28969	-2.59371	2378.61	36.4945
G10	29.75	399.508	0.0809	0.07927	0.00041	0.59922	0.01914	0.05528	0.00137	491.764	8.01686	476.739	22.4829	423.565	20.2849	-3.1517	-16.1011	491.764	8.01686
G11	28.136	381.912	0.14775	0.07679	0.00039	0.59009	0.01879	0.05664	0.00141	476.934	7.78867	470.925	22.4611	477.544	22.0865	-1.27598	0.12773	476.934	7.78867
G12	153.755	1753.88	0.58652	0.08057	0.00031	0.61018	0.0127	0.05581	0.0011	499.524	6.81781	483.674	18.7266	444.818	17.3172	-3.27711	-12.2986	499.524	6.81781
G13	214.601	594.032	0.33685	0.34003	0.00137	5.36118	0.13739	0.11027	0.00206	1886.81	16.3002	1878.68	35.6387	1803.86	34.6367	-0.433179	-4.59857	1803.86	34.6367
G14	172.705	557.552	0.09052	0.3155	0.00129	4.92945	0.12777	0.11304	0.00214	1767.72	15.762	1807.31	35.8038	1848.85	35.3403	2.19093	4.38859	1848.85	35.3403
G15	49.6518	141.628	0.45961	0.32447	0.00195	5.37679	0.26665	0.11562	0.00252	1811.52	22.101	1881.16	41.5942	1889.57	40.4968	3.70208	4.13027	1889.57	40.4968
G16	28.1753	364.96	0.19769	0.07924	0.00043	0.60467	0.02098	0.05698	0.0015	491.585	8.25592	480.193	24.062	490.759	23.6087	-2.37232	-0.168215	491.585	8.25592
G17	95.3188	162.335	0.482	0.51407	0.00258	13.7377	0.5571	0.18522	0.00363	2673.98	25.0886	2731.79	41.295	2700.18	40.1327	2.11624	0.97007	2700.18	40.1327
G18	65.8923	207.399	0.24237	0.31111	0.00157	4.80782	0.17968	0.11302	0.00235	1746.17	18.5577	1786.27	39.1402	1848.53	38.5064	2.24494	5.53774	1848.53	38.5064
G19	136.592	426.01	0.08669	0.32629	0.00145	5.57298	0.16695	0.12067	0.00245	1820.37	17.2145	1911.93	38.761	1966.15	38.4036	4.7888	7.41442	1966.15	38.4036
G20	51.4909	180.093	0.53606	0.26076	0.00141	3.40581	0.13896	0.09189	0.0021	1493.73	17.538	1505.74	39.7291	1465.11	38.5652	0.797418	-1.95311	1465.11	38.5652
G21	78.6295	1009.63	0.10122	0.08211	0.00038	0.72608	0.0198	0.06327	0.00145	508.705	7.64657	554.25	22.9348	717.319	26.6968	8.21741	29.0824	508.705	7.64657
G22	62.3377	707.602	0.3414	0.08664	0.00041	0.70016	0.02019	0.05939	0.00141	535.635	7.98364	538.886	23.5222	581.422	24.1376	0.603388	7.87508	535.635	7.98364
G23	83.854	1151.64	0.03396	0.07873	0.00037	0.61044	0.01718	0.05705	0.00135	488.538	7.54124	483.838	21.8565	493.467	21.616	-0.971443	0.998803	488.538	7.54124
G24	34.6301	229.501	0.62542	0.13552	0.00082	1.3205	0.05576	0.07302	0.00197	819.279	12.4294	854.732	35.5205	1014.51	37.7342	4.1478	19.2437	819.279	12.4294
G25	185.072	1167.41	0.27235	0.15785	0.00069	1.57217	0.04153	0.07169	0.0016	944.818	10.8023	959.283	31.2647	977.153	31.1291	1.50794	3.30914	944.818	10.8023
G26	249.669	682.656	0.21243	0.35586	0.00172	5.6307	0.18558	0.11913	0.00275	1962.52	19.4745	1920.81	44.017	1943.22	43.0817	-2.17145	-0.993419	1943.22	43.0817
G27	111.804	241.143	0.81722	0.38918	0.00202	7.28348	0.27603	0.13736	0.00325	2119.02	21.8664	2146.79	46.4339	2194.18	45.6319	1.29322	3.42533	2194.18	45.6319
G28	32.7612	215.787	0.61856	0.13727	0.00083	1.34509	0.0587	0.07141	0.00192	829.206	9.78285	865.435	32.5393	969.173	33.9527	4.18618	14.4419	829.206	9.78285
G29	159.907	499.632	0.26498	0.31137	0.00135	4.82118	0.13956	0.11836	0.00236	1747.44	13.6461	1788.6	34.9975	1931.61	34.8231	2.30098	9.53438	1931.61	34.8231
G30	262.014	356.71	0.46511	0.63592	0.00272	22.799	0.70529	0.26335	0.00504	3172.96	21.81	3218.4	38.544	3266.86	37.6813	1.41193	2.8743	3266.86	37.6813
G31	323.94	903.602	0.25707	0.34566	0.00139	5.95558	0.15346	0.11996	0.00233	1913.84	13.6911	1969.38	34.6572	1955.62	34.0691	2.82014	2.13647	1955.62	34.0691
G32	428.622	1335.03	0.04943	0.32946	0.00124	5.38549	0.11778	0.11691	0.00224	1835.76	12.3987	1882.55	33.7432	1909.51	33.3492	2.4852	3.86209	1909.51	33.3492
G33	23.3799	364.801	0.16339	0.06684	0.00054	0.48902	0.02701	0.05618	0.00228	417.089	6.89936	404.242	29.0397	459.489	30.3714	-3.17805	9.22756	417.089	6.89936
G34	112.261	530.235	0.66877	0.18859	0.00086	2.1036	0.0633	0.07863	0.00169	1113.73	9.70199	1149.99	30.3373	1162.84	30.1342	3.15245	4.22278	1162.84	30.1342
G35	1406.45	3097.83	0.03074	0.45328	0.0017	10.1359	0.21358	0.16425	0.00318	2409.82	15.455	2447.25	36.8665	2499.89	36.3382	1.52972	3.60293	2499.89	36.3382
G36	237.945	502.583	0.41072	0.43267	0.0019	9.26866	0.27739	0.15756	0.00317	2317.74	17.4718	2364.93	38.1716	2429.64	37.4979	1.99509	4.60562	2429.64	37.4979
G37	50.5296	651.978	0.3355	0.07647	0.00038	0.59875	0.01849	0.05679	0.00143	475.018	4.92467	476.44	19.8942	483.388	19.7424	0.298491	1.73147	475.018	4.92467
G38	333.694	975.753	0.24986	0.33243	0.00137	5.27827	0.13412	0.11785	0.00238	1850.15	13.6298	1865.35	35.6919	1923.88	35.2186	0.815165	3.83223	1923.88	35.2186
G39	32.0226	410.633	0.38525	0.07586	0.00044	0.62305	0.02322	0.05903	0.00166	471.364	5.64627	491.757	22.6323	568.203	24.8475	4.14701	17.043	471.364	5.64627
G40	79.9173	455.799	0.57008	0.16063	0.00081	1.63181	0.05551	0.07335	0.00173	960.277	9.37129	982.558	30.6906	1023.64	30.7926	2.26762	6.18985	960.277	9.37129
G41	194.634	522.715	0.82543	0.31557	0.00146	5.09059	0.15953	0.11637	0.00248	1768.06	14.6817	1834.54	37.3559	1901.19	36.9975	3.6238	7.00278	1901.19	36.9975
G42	328.258	5530.6	0.0057	0.06489	0.00027	0.49852	0.01139	0.05657	0.00122	405.296	3.64237	410.7	15.3624	474.81	16.7315	1.31587	14.6404	405.296	3.64237
G43	225.928	682.675	0.22968	0.32337	0.00147	5.24882	0.15505	0.11367	0.00247	1806.17	14.6948	1860.58	38.0269	1858.9	37.4276	2.92459	2.83678	1858.9	37.4276
G44	54.4197	762.489	0.20468	0.07308	0.00038	0.57705	0.01836	0.05649	0.00146	454.685	4.93905	462.564	19.7934	471.679	19.8756	1.70329	3.60284	454.685	4.93905
G45	34.0506	294.649	0.6262	0.10484	0.00064	0.95811	0.03986	0.06424	0.00184	642.711	7.84185	682.317	29.0091	749.542	30.7375	5.80462	14.2529	642.711	7.84185
G46	153.671	343.86	0.34848	0.41366	0.00213	8.35314	0.31155	0.14265	0.00324	2231.63	19.7994	2270.1	42.4918	2259.62	41.5155	1.69468	1.23874	2259.62	41.5155
G47	172.182	506.152	0.30472	0.32485	0.00161	5.34402	0.18052	0.11225	0.0026	1813.37	16.0412	1875.93	40.4957	1836.16	39.7005	3.33496	1.24113	1836.16	39.7005
G48	30.8687	7208.64	0.00944	0.00469	3e-05	0.0326	0.00109	0.05054	0.00155	30.163	0.758408	32.5734	2.3869	219.905	12.5012	7.39983	86.2836	30.163	0.758408
G49	227.023	473.599	0.51696	0.42287	0.00221	8.25782	0.29305	0.14097	0.00342	2273.5	20.3986	2259.7	45.3044	2239.16	44.2103	-0.610355	-1.53351	2239.16	44.2103
G50	291.269	576.305	0.46437	0.45297	0.00232	9.97176	0.33701	0.1635	0.00396	2408.44	20.9598	2432.17	46.1626	2492.18	45.3333	0.97563	3.36001	2492.18	45.3333
G51	36.0478	163.958	3.86326	0.1112	0.00097	0.92159	0.05813	0.06083	0.0024	679.713	11.628	663.2	39.9725	633.228	37.5508	-2.48986	-7.34095	679.713	11.628
G52	26.7772	398.973	0.07036	0.07165	0.00048	0.58846	0.02612	0.05775	0.00189	446.089	6.14822	469.884	25.0173	520.29	27.021	5.06402	14.2615	446.089	6.14822
G53	42.5603	278.786	0.28744	0.15109	0.00084	1.44784	0.04635	0.07003	0.00149	907.071	11.6075	908.977	28.6955	929.233	28.1041	0.209736	2.38501	907.071	11.6075
G54	10.2888	2690.86	0.00618	0.00422	5e-05	0.02624	0.00168	0.04603	0.00295	27.1466	2.84098	26.3001	5.6514	-0.810647	2.0951	-3.21879	3448.76	27.1466	2.84098
G55	136.028	1685.51	0.29522	0.08161	0.00041	0.68088	0.0166	0.06013	0.00124	505.726	7.08626	527.306	19.5937	608.256	21.0721	4.09262	16.8565	505.726	7.08626
G56	168.623	337.322	0.41271	0.44712	0.00224	8.70988	0.27887	0.14509	0.00245	2382.44	22.1559	2308.11	34.3713	2288.85	32.8914	-3.22013	-4.08897	2288.85	32.8914
G57	6.75438	36.2566	0.78021	0.16064	0.00175	1.48029	0.11554	0.07525	0.0031	960.332	21.6387	922.349	56.2841	1075.19	56.8422	-4.11812	10.6823	960.332	21.6387
G58	89.6385	245.325	0.79957	0.3102	0.00153	4.80899	0.14247	0.11332	0.00199	1741.69	17.2548	1786.47	32.9056	1853.33	32.1132	2.50667	6.02353	1853.33	32.1132
G59	133.242	391.537	0.24204	0.33046	0.00164	5.06589	0.1561	0.1119	0.00198	1840.61	18.0915	1830.41	33.3994	1830.5	32.2089	-0.557184	-0.552237	1830.5	32.2089
G60	77.0577	1033.65	0.12989	0.07803	0.00039	0.60125	0.01551	0.0553	0.0012	484.353	6.8633	478.027	19.0676	424.372	17.2524	-1.32348	-14.134	484.353	6.8633
G61	59.5648	373.409	0.18708	0.16222	0.00081	1.60145	0.04513	0.0706	0.0014	969.102	11.1846	970.776	27.6248	945.854	26.6047	0.17245	-2.45786	969.102	11.1846
G62	16.0991	225.756	0.33397	0.06985	0.00062	0.57191	0.03171	0.05847	0.00231	435.252	9.67071	459.249	31.8228	547.418	35.6344	5.2253	20.49	435.252	9.67071
G63	603.445	1795.38	0.2215	0.32808	0.00131	5.00267	0.08468	0.11166	0.00183	1829.07	14.9164	1819.77	30.7937	1826.61	29.974	-0.510767	-0.134636	1826.61	29.974
G64	96.3457	1013.32	0.49823	0.08921	0.00047	0.73108	0.02122	0.05911	0.00135	550.863	7.76237	557.187	22.2372	571.15	22.1525	1.13492	3.55189	550.863	7.76237
G65	180.78	1213.16	0.16114	0.15514	0.00067	1.54368	0.03208	0.07234	0.0013	929.712	9.6771	947.974	24.9984	995.522	25.0026	1.92641	6.61058	929.712	9.6771
G66	163.363	796.967	0.52024	0.18956	0.00083	1.99989	0.04389	0.0774	0.0014	1118.99	11.1949	1115.48	27.4902	1131.51	26.8786	-0.315203	1.10679	1131.51	26.8786
G67	135.95	433.978	0.19885	0.3093	0.00243	5.19005	0.3363	0.11166	0.00271	1737.26	26.1275	1850.99	45.013	1826.61	43.3302	6.14399	4.89148	1826.61	43.3302
G68	192.026	1197.57	0.09	0.16785	0.00073	1.6781	0.03702	0.07162	0.00132	1000.25	10.2581	1000.26	26.1845	975.162	25.3018	0.000722775	-2.57316	975.162	25.3018
G69	31.5287	486.753	0.08013	0.06908	0.00052	0.53364	0.02494	0.05437	0.00188	430.611	8.47011	434.222	26.7176	386.407	24.4247	0.831806	-11.4397	430.611	8.47011
G70	188.668	617.887	0.03937	0.31527	0.00154	4.96428	0.15321	0.11265	0.00209	1766.59	17.2948	1813.26	34.5528	1842.6	33.7388	2.57388	4.12531	1842.6	33.7388
G71	505.473	4126.47	0.07221	0.1299	0.00052	1.19017	0.02036	0.06741	0.00119	787.295	8.13256	796.039	22.3054	850.467	22.5345	1.09846	7.42792	787.295	8.13256
G72	76.326	338.847	0.18861	0.22704	0.00165	2.77868	0.1541	0.08436	0.00219	1318.97	19.536	1349.82	41.9083	1300.87	40.2772	2.28604	-1.39132	1300.87	40.2772
G73	456.712	820.602	0.27434	0.50577	0.00209	12.0554	0.25643	0.17253	0.00307	2638.55	20.0942	2608.72	36.4494	2582.34	35.4938	-1.14318	-2.17659	2582.34	35.4938
G74	190.701	606.451	0.27658	0.30534	0.00145	4.79219	0.14059	0.11372	0.00222	1717.73	16.5207	1783.53	35.9495	1859.69	35.4932	3.68912	7.63346	1859.69	35.4932
G75	109.132	976.81	0.04888	0.11956	0.00055	1.13805	0.02844	0.06888	0.00145	728.031	8.53284	771.584	25.4665	895.148	27.2451	5.64463	18.6693	728.031	8.53284
G76	78.4279	1101.51	0.15835	0.07413	0.00035	0.60719	0.01486	0.05876	0.00129	460.99	6.40011	481.786	19.3104	558.215	21.0536	4.31657	17.4172	460.99	6.40011
G77	74.3499	506.66	0.52684	0.13674	0.00068	1.27194	0.03729	0.06918	0.00154	826.202	9.91156	833.258	28.4179	904.112	28.8489	0.846844	8.61736	826.202	9.91156
G78	98.1699	350.537	0.10476	0.28578	0.00147	4.14118	0.14122	0.10606	0.00224	1620.41	16.9391	1662.47	37.8194	1732.76	37.3046	2.53013	6.48428	1732.76	37.3046
G79	528.187	1239.25	0.07183	0.42794	0.0018	10.0397	0.22425	0.16552	0.00328	2296.42	18.4512	2438.44	39.5169	2512.84	39.0537	5.82422	8.61256	2512.84	39.0537
G80	89.5535	1239.59	0.11801	0.07614	0.00036	0.60537	0.01559	0.05738	0.00132	473.042	6.51207	480.636	20.1284	506.168	20.5381	1.58007	6.54458	473.042	6.51207
G81	44.3582	361.803	0.5898	0.11056	0.00068	0.99778	0.03882	0.06854	0.00186	675.999	10.0934	702.682	31.0721	884.927	34.2556	3.79729	23.6096	675.999	10.0934
G82	231.025	790.698	0.06862	0.30132	0.00133	4.83279	0.1213	0.11496	0.0024	1697.85	15.376	1790.62	38.0301	1879.26	37.934	5.18101	9.6531	1879.26	37.934
G83	67.5696	444.058	0.23671	0.1531	0.00076	1.50094	0.04503	0.07279	0.00169	918.317	10.6966	930.768	31.4059	1008.11	31.8784	1.33766	8.90722	918.317	10.6966
G84	267.34	908.786	0.07939	0.3021	0.00135	4.67714	0.11956	0.11346	0.00243	1701.71	15.5662	1763.16	38.8698	1855.56	38.6977	3.48498	8.291	1855.56	38.6977
G85	34.5626	194.921	0.42206	0.16927	0.00106	1.74301	0.07625	0.07594	0.00204	1008.09	13.887	1024.58	38.0097	1093.49	38.1691	1.60948	7.80999	1093.49	38.1691
G86	52.822	559.605	1.19615	0.07424	0.00043	0.62619	0.02125	0.06311	0.00172	461.65	7.35983	493.72	24.406	711.94	30.093	6.49556	35.156	461.65	7.35983
SRH5Z6
G01	296.382	922.461	0.12724	0.32273	0.00089	5.13134	0.05033	0.11278	0.00165	1803.05	9.15552	1841.31	25.6909	1844.69	25.3616	2.07795	2.25732	1844.69	25.3616
G02	82.8941	819.463	0.27007	0.10134	0.0003	0.86977	0.01	0.06161	0.00095	622.257	3.99252	635.442	15.2312	660.599	15.4567	2.07499	5.8041	622.257	3.99252
G03	195.684	369.412	0.30601	0.4816	0.0014	10.7765	0.15004	0.16083	0.00236	2534.23	12.6633	2504.04	28.2579	2464.4	27.6487	-1.20564	-2.83338	2464.4	27.6487
G04	43.8298	560.264	0.17526	0.0809	0.00026	0.6493	0.0097	0.05737	0.00095	501.493	3.58182	508.048	13.8476	505.785	13.6737	1.2903	0.848612	501.493	3.58182
G05	93.156	1266.58	0.0423	0.07917	0.00022	0.62548	0.00628	0.05686	0.00087	491.167	3.10891	493.276	12.5751	486.108	12.3016	0.427679	-1.04075	491.167	3.10891
G06	85.4142	428.563	0.18318	0.20182	0.0006	2.24329	0.03007	0.07948	0.0012	1185.09	6.91722	1194.69	22.0002	1184.11	21.5888	0.803377	-0.0823732	1184.11	21.5888
G07	87.7023	243.976	0.16549	0.35293	0.00115	5.58883	0.10748	0.11369	0.00173	1948.57	11.4396	1914.38	27.2451	1859.22	26.4305	-1.78626	-4.80621	1859.22	26.4305
G08	202.956	583.258	0.16918	0.34275	0.00098	5.57731	0.06806	0.11444	0.00169	1899.89	9.89034	1912.6	26.2602	1871.08	25.7202	0.664863	-1.53927	1871.08	25.7202
G09	42.5385	527.2	0.4845	0.07623	0.00024	0.60855	0.00882	0.05712	0.00094	473.581	3.35568	482.645	13.245	496.169	13.3988	1.87811	4.55261	473.581	3.35568
G10	188.937	587.302	0.13502	0.32278	0.00092	5.17363	0.06245	0.11489	0.0017	1803.29	9.4476	1848.29	26.076	1878.16	25.8032	2.43453	3.98627	1878.16	25.8032
G11	102.836	285.286	0.11979	0.35898	0.00108	6.02385	0.08995	0.12241	0.00182	1977.34	10.7267	1979.3	26.922	1991.65	26.4274	0.0990633	0.718514	1991.65	26.4274
G12	138.523	2043.38	0.03089	0.07338	0.00021	0.58655	0.0057	0.05755	0.00087	456.487	3.00297	468.662	11.9786	512.672	12.6511	2.59783	10.9593	456.487	3.00297
G13	184.656	579.531	0.07203	0.32512	0.00093	5.10031	0.06101	0.11421	0.00169	1814.69	9.52906	1836.16	26.0855	1867.46	25.754	1.16942	2.82578	1867.46	25.754
G14	22.2602	286.475	0.20383	0.07976	0.00028	0.62415	0.01154	0.05888	0.00106	494.69	3.8239	492.445	15.12	562.662	16.0341	-0.455869	12.0804	494.69	3.8239
G15	31.4432	239.06	0.23883	0.13266	0.00045	1.23822	0.02269	0.0667	0.00111	803.022	5.60283	818.075	19.4348	828.42	19.3298	1.83997	3.0658	803.022	5.60283
G16	41.0647	523.156	0.27806	0.07875	0.00026	0.62358	0.00962	0.05691	0.00096	488.657	3.588	492.089	13.8123	488.047	13.5536	0.69732	-0.124972	488.657	3.588
G17	118.067	1761.43	0.11662	0.0705	0.0002	0.56719	0.00589	0.05923	0.00091	439.167	2.88932	456.196	12.0733	575.561	13.9805	3.73267	23.6975	439.167	2.88932
G18	27.9233	185.38	0.17343	0.15418	0.00055	1.49314	0.03075	0.07043	0.0012	924.352	6.62438	927.596	21.6753	940.916	21.3837	0.349704	1.76035	924.352	6.62438
G19	98.2261	333.336	0.2	0.29301	0.00089	4.577	0.07006	0.11242	0.00171	1656.55	9.35492	1745.09	26.2961	1838.9	26.3202	5.07342	9.91613	1838.9	26.3202
G20	52.0994	602.287	0.2253	0.08764	0.00027	0.72634	0.01023	0.06072	0.00099	541.565	3.68114	554.403	14.7411	629.33	15.7757	2.31567	13.9458	541.565	3.68114
G21	83.1236	622.744	0.30065	0.13215	0.00041	1.28264	0.01851	0.06929	0.0011	800.119	5.14962	838.029	18.8108	907.386	19.5286	4.52367	11.8215	800.119	5.14962
G22	58.5825	417.938	0.43297	0.13327	0.00045	1.30676	0.02308	0.07099	0.00118	806.493	5.60007	848.702	19.9784	957.126	21.0848	4.97331	15.738	806.493	5.60007
G23	28.608	386.063	0.11479	0.07808	0.00026	0.61496	0.01046	0.05666	0.00099	484.652	3.58993	486.683	14.1661	478.324	13.8104	0.417353	-1.32292	484.652	3.58993
G24	193.585	571.681	0.23202	0.32988	0.00096	5.21167	0.06715	0.11343	0.00173	1837.8	9.78751	1854.53	26.8926	1855.08	26.4697	0.901898	0.93151	1855.08	26.4697
G25	85.6736	841.506	0.07321	0.10831	0.00032	0.99436	0.01264	0.06485	0.00102	662.926	4.20309	700.942	16.47	769.474	17.4512	5.42368	13.8469	662.926	4.20309
G26	29.6044	396.054	0.32822	0.07445	0.00026	0.61472	0.01073	0.06054	0.00107	462.91	3.60043	486.533	14.503	622.93	16.9388	4.8553	25.6883	462.91	3.60043
G27	17.9748	133.762	0.25338	0.13492	0.00051	1.25583	0.02889	0.06706	0.00122	815.872	6.27423	826.032	21.4253	839.638	21.266	1.23	2.83044	815.872	6.27423
G28	210.642	632.338	0.17188	0.32978	0.00097	5.09663	0.06796	0.11244	0.00174	1837.32	9.88517	1835.54	27.236	1839.22	26.7705	-0.0964566	0.103744	1839.22	26.7705
G29	121.006	1232.64	0.36059	0.09487	0.00028	0.79722	0.00971	0.06155	0.00098	584.275	3.77776	595.259	15.1478	658.51	15.9099	1.84531	11.2732	584.275	3.77776
G30	56.0734	299.399	0.39862	0.17935	0.00058	1.84774	0.03092	0.0749	0.00122	1063.42	6.82122	1062.62	22.3804	1065.82	21.9795	-0.0751156	0.224865	1065.82	21.9795
G31	26.5545	307.487	0.20463	0.08843	0.00031	0.72478	0.01304	0.05997	0.00106	546.245	4.15263	553.485	15.9366	602.492	16.5447	1.308	9.33574	546.245	4.15263
G32	30.3353	118.142	0.60143	0.23117	0.00086	2.72461	0.06425	0.08707	0.00149	1340.63	9.4865	1335.19	26.6239	1362.04	26.1456	-0.407271	1.57237	1362.04	26.1456
G33	71.7214	769.51	1.42994	0.07029	0.00023	0.54519	0.00831	0.05603	0.00096	437.903	3.25118	441.841	12.9468	453.557	13.0155	0.891311	3.45157	437.903	3.25118
G34	62.0787	463.371	0.10819	0.14012	0.00045	1.34479	0.02111	0.06792	0.00112	845.341	5.56931	865.305	19.8421	866.114	19.6977	2.30719	2.3984	845.341	5.56931
G35	78.849	442.767	0.57607	0.16258	0.00071	1.65759	0.0484	0.07283	0.00144	971.099	10.3232	992.455	27.95	1009.23	27.7408	2.15191	3.7779	971.099	10.3232
G36	34.7342	466.232	0.24724	0.07494	0.00037	0.65869	0.01951	0.06712	0.00153	465.849	6.88721	513.812	21.8461	841.499	28.5302	9.33478	44.6406	465.849	6.88721
G37	101.341	1383.74	0.12818	0.07678	0.00032	0.60164	0.01464	0.05735	0.00118	476.874	6.28095	478.274	18.5548	505.018	18.8233	0.292673	5.57275	476.874	6.28095
G38	119.721	827.945	0.27271	0.14423	0.0006	1.38808	0.03668	0.06863	0.00133	868.538	9.21004	883.88	25.6798	887.639	25.3854	1.73584	2.15194	868.538	9.21004
G39	37.8867	430.268	0.14064	0.09092	0.00046	0.80666	0.02697	0.06231	0.00147	560.976	7.88585	600.579	23.938	684.766	25.9505	6.5941	18.0777	560.976	7.88585
G40	87.0866	612.849	0.16375	0.14533	0.00062	1.54992	0.04185	0.07791	0.00151	874.732	9.42869	950.461	27.0151	1144.58	29.059	7.96765	23.5761	874.732	9.42869
G41	37.8065	168.626	1.6328	0.16021	0.00097	1.80369	0.08592	0.07389	0.00182	957.944	13.2285	1046.8	34.3898	1038.46	34.4818	8.48796	7.75385	957.944	13.2285
G42	546.491	1068.96	0.70451	0.44011	0.00152	10.4561	0.21062	0.17414	0.00293	2351.13	16.0575	2476.04	34.3151	2597.84	33.9727	5.04448	9.49648	2597.84	33.9727
G43	57.3286	187.03	0.44379	0.28467	0.00149	4.09572	0.17159	0.10141	0.00202	1614.84	17.4029	1653.45	35.8759	1650.08	34.9359	2.33523	2.13596	1650.08	34.9359
G44	161.291	485.556	0.21157	0.32592	0.00131	5.12771	0.14209	0.11463	0.00203	1818.58	15.1875	1840.71	33.332	1874.08	32.7334	1.20237	2.96148	1874.08	32.7334
G45	115.845	301.134	0.30513	0.3664	0.00159	6.81458	0.21793	0.13686	0.00244	2012.44	17.4521	2087.62	35.0035	2187.84	34.4572	3.60123	8.0172	2187.84	34.4572
G46	37.8741	271.841	0.07525	0.14697	0.00077	1.44416	0.05402	0.0718	0.00162	883.956	11.1048	907.449	30.3275	980.277	30.8199	2.58894	9.82588	883.956	11.1048
G47	47.7824	538.774	0.74339	0.07836	0.00043	0.63436	0.02265	0.05768	0.00149	486.326	7.59049	498.808	23.0394	517.628	23.4003	2.50235	6.04714	486.326	7.59049
G48	32.2551	184.192	0.52193	0.16209	0.00098	1.66288	0.07627	0.07235	0.00179	968.381	13.3221	994.475	34.4068	995.802	33.8491	2.62385	2.7537	968.381	13.3221
G49	78.6045	1052.55	0.14516	0.0779	0.00035	0.60194	0.01612	0.05853	0.00127	483.576	6.6358	478.464	19.8189	549.658	20.8694	-1.06836	12.0224	483.576	6.6358
G50	470.543	874.338	0.35684	0.48443	0.00191	11.1049	0.30703	0.16616	0.00288	2546.53	19.0385	2531.97	35.5636	2519.33	34.7038	-0.57506	-1.07973	2519.33	34.7038
G51	127.999	721.202	0.24133	0.17757	0.0007	1.93787	0.04796	0.07624	0.00142	1053.69	10.1135	1094.26	27.6242	1101.38	27.4886	3.70818	4.33038	1101.38	27.4886
G52	55.4381	824.494	0.0788	0.07162	0.00033	0.56955	0.01583	0.05716	0.00128	445.908	6.41971	457.723	19.2007	497.712	20.0702	2.58129	10.4083	445.908	6.41971
G53	60.4101	420.682	0.55995	0.13232	0.00062	1.25542	0.04	0.06706	0.00144	801.087	9.50888	825.848	27.009	839.638	26.9831	2.99822	4.59133	801.087	9.50888
G54	32.6722	439.623	0.12957	0.07797	0.0004	0.62147	0.02047	0.05713	0.00141	483.994	7.23354	490.768	21.9273	496.555	21.835	1.38025	2.52953	483.994	7.23354
G55	69.5771	186.723	0.54753	0.33472	0.00166	5.59615	0.21828	0.11993	0.00231	1861.22	18.4843	1915.51	36.6595	1955.18	35.8617	2.83411	4.80557	1955.18	35.8617
G56	123.124	288.711	0.26494	0.40389	0.00178	7.78507	0.25585	0.14133	0.0026	2186.93	18.7963	2206.48	36.535	2243.57	35.7087	0.886276	2.5246	2243.57	35.7087
G57	240.21	628.646	0.69366	0.33188	0.00127	5.16014	0.1267	0.11477	0.00207	1847.49	14.7432	1846.07	33.9028	1876.28	33.3049	-0.0769171	1.53438	1876.28	33.3049
G58	118.986	773.423	0.21997	0.15533	0.00062	1.55784	0.03882	0.07068	0.00137	930.772	9.36828	953.61	26.6505	948.173	26.3404	2.39493	1.83521	930.772	9.36828
G59	164.022	462.014	0.30083	0.33853	0.00145	5.29976	0.16141	0.11398	0.00213	1879.59	16.4159	1868.82	35.2232	1863.82	34.3455	-0.576278	-0.846487	1863.82	34.3455
G60	143.543	852.637	0.139	0.17344	0.00068	1.76113	0.04197	0.07374	0.0014	1031.04	9.92073	1031.26	27.5718	1034.36	27.0837	0.0219844	0.321324	1034.36	27.0837
G61	44.1886	276.442	0.43372	0.15214	0.00078	1.57323	0.05832	0.06994	0.00158	912.948	11.1779	959.701	30.4247	926.592	29.9067	4.87164	1.47249	912.948	11.1779
G62	52.3455	341.085	0.36608	0.14825	0.00074	1.40578	0.0486	0.07077	0.00158	891.146	10.7583	891.379	29.9185	950.777	30.0131	0.0260748	6.27185	891.146	10.7583
G63	14.5955	96.6971	0.52327	0.14035	0.00118	1.45386	0.10064	0.06885	0.00235	846.641	15.7905	911.471	43.2287	894.249	43.0336	7.11265	5.32379	846.641	15.7905
G64	38.6437	143.167	0.80367	0.23213	0.00138	2.88497	0.13636	0.09203	0.00211	1345.65	16.8895	1377.99	38.3582	1468.01	38.0415	2.34683	8.3346	1468.01	38.0415
G65	32.2217	244.848	0.4549	0.12424	0.00084	1.18326	0.0589	0.06799	0.00194	754.922	12.0826	792.831	34.4894	868.249	35.7538	4.78144	13.0524	754.922	12.0826
G66	51.639	306.655	0.46831	0.15813	0.00079	1.5579	0.05532	0.07018	0.00157	946.376	11.2441	953.634	30.6008	933.624	29.7655	0.761067	-1.36588	946.376	11.2441
G67	109.004	778.638	0.51786	0.13063	0.00055	1.18716	0.03169	0.06542	0.00135	791.458	8.7212	794.643	25.5848	787.873	25.0676	0.400713	-0.455129	791.458	8.7212
G68	50.7194	325.672	0.71178	0.13803	0.00069	1.24282	0.04171	0.06834	0.00155	833.513	10.2665	820.159	29.1132	878.883	29.1264	-1.62816	5.16224	833.513	10.2665
G69	207.488	1334.05	0.17143	0.15916	0.00062	1.72984	0.03932	0.0805	0.00155	952.107	9.34542	1019.69	27.9233	1209.26	29.6668	6.62792	21.2656	952.107	9.34542
G70	45.8421	598.74	0.2603	0.07717	0.00038	0.57956	0.01838	0.05452	0.00133	479.209	6.99771	464.179	21.0039	392.591	18.3352	-3.23797	-22.063	479.209	6.99771
G71	24.4539	253.13	0.75345	0.08509	0.00051	0.67752	0.02699	0.06136	0.0017	526.433	8.50915	525.274	26.5441	651.878	29.1047	-0.220584	19.2436	526.433	8.50915
G72	162.37	290.935	0.4522	0.48908	0.00217	10.695	0.3476	0.1652	0.00317	2566.69	21.2378	2496.99	39.1511	2509.59	38.1266	-2.79158	-2.27541	2509.59	38.1266
G73	94.4526	266.933	0.34586	0.33389	0.00155	5.45566	0.189	0.11388	0.00229	1857.21	17.4311	1893.65	37.6464	1862.23	36.7614	1.92419	0.269763	1862.23	36.7614
G74	52.0956	302.207	0.50832	0.16003	0.00079	1.52535	0.05237	0.06948	0.00156	956.944	11.2297	940.63	30.7042	913.025	29.4924	-1.7343	-4.81027	956.944	11.2297
G75	22.4621	260.645	0.39956	0.08332	0.00052	0.69352	0.02986	0.05935	0.00174	515.909	8.63806	534.913	27.1271	579.959	28.3563	3.55273	11.0439	515.909	8.63806
G76	40.0235	488.47	0.12633	0.08583	0.00043	0.72222	0.02347	0.06153	0.00149	530.828	7.55512	551.977	23.6088	657.813	25.8983	3.83146	19.3042	530.828	7.55512
G77	198.401	540.231	0.14613	0.36343	0.00155	6.16617	0.17742	0.12574	0.00249	1998.41	17.1065	1999.67	37.9517	2039.24	37.267	0.0627499	2.00219	2039.24	37.267
G78	156.738	331.27	0.50707	0.41794	0.00213	7.91441	0.31966	0.13427	0.00276	2251.12	21.8168	2221.32	40.5347	2154.55	39.1921	-1.34148	-4.482	2154.55	39.1921
G79	138.73	846.502	0.16389	0.16775	0.00071	1.65026	0.04382	0.07102	0.00148	999.702	10.2884	989.651	29.292	957.989	28.2951	-1.01565	-4.35424	999.702	10.2884
G80	182.923	424.056	0.24317	0.41497	0.00185	9.19303	0.28727	0.16253	0.00328	2237.6	19.3061	2357.42	40.3451	2482.15	39.8762	5.08246	9.85224	2482.15	39.8762
G81	223.089	650.884	0.1227	0.3422	0.00145	5.33421	0.14788	0.11381	0.00231	1897.24	16.3778	1874.36	37.9461	1861.12	37.0752	-1.22083	-1.9409	1861.12	37.0752
G82	166.988	332.957	0.44192	0.45255	0.00212	9.26694	0.31322	0.15883	0.00326	2406.58	21.2665	2364.76	41.2844	2443.24	40.3733	-1.76865	1.50062	2443.24	40.3733
G83	198.595	428.657	0.3679	0.42829	0.00206	9.76264	0.35367	0.15795	0.00328	2298	21.0446	2412.63	41.5453	2433.83	40.7831	4.75116	5.58086	2433.83	40.7831
G84	118.802	368.845	0.20706	0.31739	0.00154	5.24497	0.1867	0.11639	0.00248	1776.97	17.5209	1859.95	39.545	1901.5	39.0692	4.46164	6.5492	1901.5	39.0692
G85	25.3753	211.185	0.28973	0.11895	0.00071	1.12952	0.04842	0.0656	0.00177	724.517	10.6302	767.525	31.5344	793.638	32.1658	5.60338	8.70939	724.517	10.6302
G86	187.902	376.743	0.58146	0.43795	0.00203	10.0542	0.33911	0.15958	0.00334	2341.46	20.6506	2439.77	41.8901	2451.22	41.1513	4.02976	4.47772	2451.22	41.1513
G87	73.1461	973.796	0.21271	0.07678	0.00035	0.59887	0.01663	0.05694	0.00131	476.874	6.64015	476.516	20.3623	489.21	20.3123	-0.0750911	2.52162	476.874	6.64015
G88	203.567	1297.17	0.28311	0.15528	0.00068	1.53298	0.04255	0.0702	0.00153	930.493	10.0382	943.693	29.5579	934.209	29.0721	1.3988	0.397735	930.493	10.0382
G89	16.2226	204.667	0.36839	0.07729	0.00051	0.61772	0.02804	0.05719	0.0018	479.927	8.55302	488.417	27.1791	498.867	27.2602	1.73839	3.79674	479.927	8.55302
G90	71.4596	328.816	0.82917	0.18627	0.00093	1.9795	0.06938	0.07479	0.00174	1101.14	12.557	1108.55	34.2273	1062.86	33.1087	0.668683	-3.60101	1062.86	33.1087
G91	132.584	299.523	0.45653	0.4064	0.00198	9.11513	0.32862	0.15747	0.00341	2198.44	20.6006	2349.63	42.9364	2428.67	42.4036	6.43453	9.47977	2428.67	42.4036
G92	58.6007	237.717	0.44888	0.23118	0.00124	2.79326	0.11133	0.086	0.00203	1340.68	15.4346	1353.73	38.4677	1338.18	37.5529	0.964326	-0.186654	1338.18	37.5529
G93	156.444	442.767	0.43328	0.32672	0.00151	4.94972	0.1541	0.11338	0.00248	1822.46	17.1233	1810.78	40.4163	1854.28	39.7164	-0.64539	1.71599	1854.28	39.7164
G94	113.589	567.837	0.49016	0.18989	0.00089	2.0799	0.06339	0.08028	0.00181	1120.78	12.0929	1142.2	34.1379	1203.88	34.2453	1.87553	6.90237	1203.88	34.2453
KNL1-Z1
G01	275.239	2347.09	0.1242	0.12184	0.00052	1.19766	0.01849	0.07204	0.00118	741.145	12.6361	799.506	25.4818	987.071	27.3405	7.29953	24.9147	741.145	12.6361
G02	26.1929	248.597	0.87081	0.09024	0.00059	0.76017	0.02753	0.06219	0.00166	556.956	13.6372	574.108	31.0055	680.649	33.1377	2.98755	18.1727	556.956	13.6372
G03	73.1178	363.373	0.49448	0.18789	0.00089	1.98988	0.04551	0.07702	0.00138	1109.93	16.3197	1112.08	31.7311	1121.71	30.9912	0.193022	1.04955	1121.71	30.9912
G04	181.044	1461.86	0.23783	0.12422	0.00056	1.21064	0.02257	0.07014	0.00122	754.807	13.0822	805.485	26.5735	932.454	27.8824	6.29161	19.0516	754.807	13.0822
G05	44.7634	292.872	0.64538	0.13781	0.00073	1.28579	0.03629	0.06652	0.00137	832.267	14.9318	839.429	30.7703	822.781	29.8843	0.853248	-1.15286	832.267	14.9318
G06	312.37	860.567	0.5013	0.33023	0.00142	5.10515	0.09348	0.11335	0.00183	1839.5	20.4229	1836.96	35.082	1853.81	34.1642	-0.137924	0.771862	1853.81	34.1642
G07	75.208	414.217	0.6668	0.16249	0.00078	1.58014	0.03772	0.07156	0.00133	970.6	15.3107	962.424	30.6676	973.453	29.933	-0.849435	0.293137	970.6	15.3107
G08	192.487	537.878	0.48877	0.33121	0.00155	5.51708	0.1335	0.12291	0.00206	1844.24	21.6718	1903.26	36.6543	1998.89	35.9429	3.10084	7.73672	1998.89	35.9429
G09	45.7347	550.305	0.64904	0.07516	0.00038	0.59889	0.01421	0.05846	0.00122	467.168	11.2168	476.529	23.1111	547.044	24.3124	1.96435	14.6014	467.168	11.2168
G10	54.5537	169.637	0.44972	0.29756	0.00154	4.25584	0.13346	0.10241	0.00187	1679.2	21.9618	1684.87	37.7927	1668.25	36.57	0.336385	-0.655988	1668.25	36.57
G11	59.0222	821.819	0.15306	0.0748	0.00035	0.57753	0.0117	0.0576	0.00111	465.009	10.8584	462.873	21.668	514.58	22.2187	-0.461604	9.6332	465.009	10.8584
G12	14.7887	109.343	0.63883	0.12247	0.00126	1.12362	0.0782	0.06771	0.00278	744.765	21.1325	764.707	52.5126	859.69	54.282	2.60791	13.3682	744.765	21.1325
G13	23.4332	215.094	0.54362	0.10116	0.00062	0.87867	0.03113	0.06172	0.00157	621.203	13.9192	640.264	31.2415	664.421	31.4671	2.97701	6.50456	621.203	13.9192
G14	36.9659	421.825	0.84241	0.07515	0.0004	0.57182	0.01553	0.05752	0.00132	467.108	11.4567	459.191	24.5252	511.526	25.1034	-1.72422	8.6834	467.108	11.4567
G15	180.967	741.112	0.63684	0.21799	0.00098	2.52961	0.05415	0.0856	0.00148	1271.25	17.0336	1280.59	32.7848	1329.17	32.2884	0.72957	4.35762	1329.17	32.2884
G16	151.57	319.145	0.40934	0.4352	0.00196	10.0587	0.24041	0.16207	0.00266	2329.12	24.2673	2440.19	37.9998	2477.37	37.0847	4.5518	5.98435	2477.37	37.0847
G17	74.7355	764.077	0.30053	0.09842	0.00048	0.91662	0.02085	0.0691	0.00135	605.143	12.2941	660.571	26.4488	901.727	30.0106	8.39093	32.8907	605.143	12.2941
G18	92.9805	954.694	0.2163	0.09822	0.00045	0.88541	0.01848	0.06652	0.00125	603.969	11.9429	643.9	25.2749	822.781	27.85	6.20149	26.5942	603.969	11.9429
G19	436.677	967.216	0.23641	0.43209	0.00183	9.49849	0.18399	0.16171	0.00264	2315.13	23.1351	2387.4	37.6899	2473.62	36.9125	3.02706	6.40706	2473.62	36.9125
G20	129.02	1626.06	0.52731	0.07432	0.00033	0.57823	0.01082	0.05693	0.00106	462.13	10.6203	463.323	20.9819	488.823	21.1075	0.257573	5.46062	462.13	10.6203
G21	37.4297	210.511	0.75443	0.15565	0.00086	1.55068	0.05091	0.07153	0.00156	932.557	16.2545	950.764	34.326	972.598	33.9548	1.91496	4.11688	932.557	16.2545
G22	417.638	1273.22	0.40829	0.30713	0.00127	4.60535	0.08088	0.10859	0.00179	1726.57	19.1866	1750.24	35.0078	1775.9	34.3122	1.35235	2.77762	1775.9	34.3122
G23	249.694	1079.68	0.09847	0.23875	0.00102	2.93611	0.05678	0.08872	0.00151	1380.2	17.2761	1391.27	33.2062	1398.12	32.5013	0.796057	1.28217	1398.12	32.5013
G24	315.713	975.249	0.03812	0.33235	0.00142	5.24506	0.10482	0.11409	0.00191	1849.76	20.401	1859.97	36.1135	1865.56	35.2434	0.548798	0.846731	1865.56	35.2434
G25	124.522	747.113	0.51955	0.15454	0.00068	1.55726	0.03201	0.07331	0.00132	926.363	14.2536	953.38	29.6097	1022.53	29.8682	2.83386	9.40527	926.363	14.2536
G26	30.9776	437.088	0.18667	0.07311	0.00041	0.57445	0.01736	0.05829	0.00143	454.865	11.5859	460.888	25.5746	540.679	27.2285	1.30687	15.8715	454.865	11.5859
G27	84.9585	569.868	0.40942	0.14296	0.00081	1.39107	0.04661	0.07307	0.00164	861.379	15.797	885.151	34.4054	1015.89	35.4799	2.68566	15.2098	861.379	15.797
G28	196.74	372.021	0.57228	0.46182	0.00219	10.1538	0.28487	0.16856	0.00289	2447.59	25.9752	2448.88	39.7063	2543.39	38.6338	0.0527526	3.76685	2543.39	38.6338
G29	59.0271	390.591	0.60995	0.1378	0.00074	1.3445	0.04148	0.06909	0.00149	832.21	15.0452	865.18	32.2777	901.428	32.4306	3.81073	7.67876	832.21	15.0452
G30	38.1671	521.576	0.19682	0.07526	0.0004	0.57285	0.01547	0.05898	0.00135	467.768	11.4562	459.856	24.7772	566.358	26.5322	-1.7205	17.4077	467.768	11.4562
G31	33.917	317.16	1.05569	0.08677	0.00051	0.72796	0.02441	0.06064	0.00154	536.406	12.7104	555.355	28.9172	626.489	30.4061	3.41206	14.379	536.406	12.7104
G32	130.472	246.045	0.51599	0.46602	0.00234	9.87263	0.31451	0.16549	0.00292	2466.08	27.239	2422.96	40.7123	2512.54	39.4747	-1.77995	1.84898	2512.54	39.4747
G33	343.951	2556.51	0.09659	0.14166	0.00058	1.36258	0.02238	0.07232	0.00125	854.043	13.21	872.98	27.7801	994.96	28.5853	2.16928	14.1631	854.043	13.21
G34	140.927	185.892	0.59158	0.62993	0.00338	22.5673	0.89745	0.25238	0.00441	3149.31	33.396	3208.47	42.1607	3199.76	40.6262	1.84378	1.57654	3199.76	40.6262
G35	152.447	1056.33	0.06618	0.15274	0.00066	1.48027	0.02995	0.06995	0.00128	916.304	14.0418	922.341	29.4036	926.886	28.905	0.654477	1.1416	916.304	14.0418
G36	55.6752	721.407	0.44145	0.07388	0.00038	0.58471	0.01533	0.05785	0.0013	459.489	11.2222	467.484	24.0186	524.086	25.0594	1.71014	12.3256	459.489	11.2222
G37	41.9718	561.646	0.29363	0.07472	0.0004	0.55387	0.01553	0.05565	0.00131	464.53	11.4586	447.529	24.5249	438.431	23.4227	-3.79886	-5.95262	464.53	11.4586
G38	100.262	752.689	0.04985	0.14189	0.00064	1.37523	0.0306	0.0696	0.00132	855.341	13.8861	878.402	29.4855	916.575	29.5577	2.62533	6.68077	855.341	13.8861
G39	48.4945	607.198	0.70671	0.07094	0.00041	0.58146	0.01833	0.05931	0.0015	441.816	11.5959	465.399	26.0022	578.494	28.9667	5.06724	23.6265	441.816	11.5959
G40	195.877	2581.37	0.20455	0.07785	0.00033	0.58931	0.01051	0.05711	0.00106	483.277	10.6073	470.427	21.3536	495.783	21.2211	-2.73154	2.5226	483.277	10.6073
G41	60.1814	443.183	0.21229	0.13761	0.00067	1.28808	0.03387	0.07079	0.00145	831.133	14.2533	840.446	31.1684	951.356	31.9579	1.10803	12.6369	831.133	14.2533
G42	57.2873	642.448	0.15193	0.0915	0.00048	0.79426	0.02279	0.06372	0.00145	564.402	12.3298	593.586	27.7941	732.35	30.4063	4.91644	22.9327	564.402	12.3298
G43	139.747	853.054	0.23436	0.16455	0.00076	1.63479	0.03947	0.07207	0.0014	982.013	15.074	983.707	31.8208	987.918	31.1985	0.172182	0.597728	982.013	15.074
G44	318.151	581.965	0.50675	0.48493	0.00222	12.6349	0.34909	0.18481	0.00332	2548.7	25.935	2652.82	41.4888	2696.52	40.5786	3.92488	5.4816	2696.52	40.5786
G45	27.9819	260.032	1.14662	0.08645	0.00061	0.73443	0.0322	0.0622	0.00191	534.508	13.8988	559.15	33.9016	680.992	37.1312	4.4071	21.5105	534.508	13.8988
G46	42.068	411.335	0.60253	0.09376	0.00052	0.79385	0.02545	0.05937	0.00145	577.736	12.7896	593.353	28.7453	580.691	28.262	2.63206	0.508843	577.736	12.7896
G47	76.1142	405.712	0.52492	0.17423	0.00086	1.84594	0.05227	0.07657	0.00157	1035.38	16.1026	1061.98	34.4051	1110.01	34.344	2.50541	6.724	1110.01	34.344
G48	46.227	238.201	0.64904	0.17404	0.00097	1.8116	0.06429	0.07454	0.00168	1034.33	17.3121	1049.66	36.9016	1056.12	36.2543	1.45988	2.06342	1056.12	36.2543
G49	21.3632	139.774	0.81276	0.13197	0.00102	1.16119	0.06119	0.06648	0.00211	799.094	18.2775	782.514	42.9762	821.525	42.4148	-2.11882	2.73042	799.094	18.2775
G50	50.1339	170.346	0.72687	0.25714	0.00162	3.17396	0.14153	0.09295	0.00214	1475.19	23.2742	1450.85	43.8487	1486.87	42.6035	-1.67815	0.785281	1486.87	42.6035
G51	90.0008	387.661	0.21862	0.23159	0.00122	2.87358	0.09559	0.09153	0.00191	1342.83	19.4315	1375.01	39.2245	1457.65	38.9521	2.34061	7.87749	1457.65	38.9521
G52	406.907	1229.19	0.53135	0.30105	0.00128	4.34379	0.09203	0.10362	0.00192	1696.51	19.3442	1701.72	37.9838	1689.95	37.1649	0.305739	-0.388395	1689.95	37.1649
G53	133.236	828.104	0.61767	0.15106	0.00068	1.55942	0.03691	0.07301	0.00145	906.903	14.2766	954.237	31.6084	1014.23	32.1376	4.96049	10.5822	906.903	14.2766
G54	121.565	857.637	0.46596	0.13488	0.00062	1.2813	0.03011	0.07003	0.00141	815.645	13.7035	837.433	30.3839	929.233	31.1742	2.60172	12.2238	815.645	13.7035
G55	71.5741	1005.63	0.13127	0.07468	0.00038	0.60051	0.01638	0.05743	0.00133	464.29	11.2188	477.557	24.5533	508.084	25.1758	2.77822	8.61946	464.29	11.2188
G56	125.81	1603.95	0.41015	0.07586	0.00034	0.60148	0.01323	0.0572	0.00119	471.364	10.7345	478.173	22.8377	499.252	23.0696	1.42386	5.58605	471.364	10.7345
G57	120.818	1555.18	0.44125	0.07445	0.00033	0.58376	0.01259	0.05757	0.00119	462.91	10.6198	466.875	22.6068	513.436	23.3203	0.849262	9.8407	462.91	10.6198
G58	10.6473	84.2989	0.66638	0.1135	0.00097	0.97729	0.05832	0.06366	0.00232	693.042	17.8913	692.214	44.5965	730.354	44.619	-0.11964	5.10867	693.042	17.8913
G59	134.372	695.938	0.58358	0.17636	0.00081	1.82211	0.04522	0.07665	0.00155	1047.06	15.5375	1053.44	34.0671	1112.1	33.991	0.606219	5.8484	1112.1	33.991
G60	159.043	1032.61	0.81262	0.13351	0.0006	1.22157	0.02819	0.06716	0.00137	807.858	13.4846	810.493	30.1107	842.739	30.0215	0.325093	4.13901	807.858	13.4846
G61	98.2251	604.126	0.25058	0.16289	0.00076	1.56324	0.03943	0.07174	0.00148	972.817	15.086	955.752	33.1636	978.574	32.5736	-1.78557	0.588247	972.817	15.086
G62	102.463	591.888	0.38768	0.16622	0.00078	1.68196	0.0432	0.07366	0.00153	991.251	15.2831	1001.72	33.8174	1032.17	33.578	1.04554	3.96415	991.251	15.2831
G63	126.639	895.723	0.21935	0.14441	0.00065	1.43914	0.03358	0.07206	0.00147	869.552	13.9828	905.362	31.6597	987.636	32.4246	3.95532	11.9562	869.552	13.9828
G64	50.374	90.4417	0.64513	0.47545	0.00299	10.7833	0.54051	0.16785	0.00354	2507.42	32.7873	2504.63	47.6296	2536.32	45.9663	-0.111226	1.13948	2536.32	45.9663
G65	31.917	383.787	0.31839	0.08269	0.0005	0.70495	0.02579	0.06185	0.0017	512.159	12.6141	541.743	30.2951	668.926	33.5932	5.4609	23.4356	512.159	12.6141
G66	169.453	1062.01	0.45861	0.15302	0.00068	1.54347	0.03514	0.07391	0.00152	917.87	14.2636	947.89	32.6932	1039.01	33.4132	3.16701	11.6593	917.87	14.2636
G67	31.3456	189.767	0.29659	0.16266	0.00156	1.61511	0.11858	0.07058	0.00264	971.542	23.959	976.094	54.7172	945.274	52.678	0.466327	-2.77888	971.542	23.959
G68	237.821	305.82	0.5164	0.66431	0.00321	25.2654	0.81539	0.279	0.00553	3283.87	31.5267	3318.53	46.5301	3357.34	45.4364	1.04433	2.18838	3357.34	45.4364
G69	83.2659	487.648	0.89238	0.14464	0.00074	1.36438	0.04147	0.06821	0.00156	870.847	14.9951	873.753	34.0889	874.942	33.4842	0.332583	0.467981	870.847	14.9951
G70	61.0061	746.546	0.35335	0.08033	0.00039	0.62738	0.01658	0.05749	0.00133	498.092	11.3143	494.462	25.3352	510.38	25.2208	-0.734073	2.40751	498.092	11.3143
G71	37.4144	409.539	0.2717	0.09176	0.00049	0.72166	0.02263	0.05733	0.00144	565.938	12.4465	551.646	28.5832	504.25	26.6251	-2.59065	-12.2335	565.938	12.4465
G72	206.496	1430.43	0.31475	0.14253	0.00062	1.32631	0.02879	0.06741	0.0014	858.953	13.6564	857.271	31.2152	850.467	30.584	-0.19622	-0.997823	858.953	13.6564
G73	236.9	671.887	0.24323	0.34094	0.00154	5.21735	0.13376	0.1126	0.00232	1891.19	21.4667	1855.45	42.6888	1841.8	41.6808	-1.92601	-2.68176	1841.8	41.6808
G74	119.006	677.226	0.43511	0.16718	0.00077	1.71119	0.0439	0.07248	0.00156	996.555	15.1655	1012.73	34.6218	999.45	34.0348	1.59723	0.289621	996.555	15.1655
G75	210.219	660.829	0.37108	0.30223	0.00136	4.73384	0.11867	0.11306	0.00234	1702.36	20.1248	1773.25	42.1416	1849.17	41.8885	3.99791	7.93957	1849.17	41.8885
G76	60.2228	366.965	0.79762	0.14271	0.00073	1.31584	0.04024	0.06667	0.00156	859.969	14.8964	852.691	34.2605	827.482	33.1433	-0.853521	-3.926	859.969	14.8964
G77	50.8881	244.58	0.69445	0.18481	0.00099	1.96831	0.06733	0.07698	0.00181	1093.2	17.433	1104.73	39.0963	1120.67	38.5731	1.04377	2.45148	1120.67	38.5731
G78	69.793	192.697	0.48787	0.33153	0.00175	5.18056	0.18605	0.11418	0.00251	1845.79	23.6048	1849.43	45.189	1866.98	44.2028	0.196525	1.13488	1866.98	44.2028
G79	31.9308	378.778	0.56263	0.07821	0.00044	0.63576	0.02112	0.05772	0.00154	485.43	11.9214	499.678	27.9034	519.15	28.3477	2.85146	6.49528	485.43	11.9214
G80	59.3891	711.201	0.43565	0.0802	0.0004	0.62018	0.01693	0.05624	0.00135	497.316	11.4342	489.96	25.7507	461.856	24.4752	-1.5014	-7.67788	497.316	11.4342
G81	14.6553	89.4022	0.71563	0.14555	0.00109	1.35469	0.0742	0.06562	0.0021	875.97	18.9276	869.583	44.5971	794.278	41.9247	-0.734477	-10.2851	875.97	18.9276
G82	206.993	1081.24	0.2252	0.19195	0.00085	2.02897	0.04743	0.07643	0.00164	1131.93	15.8541	1125.27	36.4342	1106.36	35.5786	-0.591804	-2.31154	1106.36	35.5786
KNL1-Z4
G01	467.858	6398.04	0.14703	0.07682	0.00026	0.58946	0.00835	0.05737	0.00097	477.114	4.76252	470.523	14.8851	505.785	15.1204	-1.40076	5.66862	477.114	4.76252
G02	126.858	393.9	0.32038	0.30913	0.00133	4.62961	0.13526	0.11248	0.00201	1736.42	14.7479	1754.62	32.534	1839.87	32.0119	1.03718	5.62231	1839.87	32.0119
G03	135.554	1801.6	0.10819	0.07929	0.00029	0.64454	0.01188	0.05835	0.00107	491.883	5.11376	505.113	16.4387	542.929	17.0725	2.61916	9.40181	491.883	5.11376
G04	102.318	480.564	1.10428	0.17084	0.00076	1.81988	0.05276	0.07377	0.00145	1016.74	10.0183	1052.64	27.6262	1035.18	27.1649	3.41086	1.78177	1035.18	27.1649
G05	87.2239	1090.6	0.3005	0.07935	0.00031	0.63642	0.01296	0.05782	0.00111	492.242	5.35247	500.087	17.0652	522.948	17.3418	1.56882	5.87174	492.242	5.35247
G06	98.7756	298.863	0.36593	0.31272	0.00148	5.0744	0.1775	0.11461	0.00213	1754.08	16.1853	1831.84	34.0407	1873.76	33.429	4.2448	6.38735	1873.76	33.429
G07	55.0207	432.491	1.30229	0.09806	0.0005	0.83744	0.02671	0.06232	0.00145	603.03	7.52025	617.732	23.7691	685.108	24.8353	2.38003	11.9804	603.03	7.52025
G08	59.8249	526.808	0.25729	0.11262	0.00078	1.02591	0.0489	0.0694	0.00201	687.946	10.688	716.88	33.0168	910.653	36.4775	4.03609	24.4558	687.946	10.688
G09	259.451	1854.83	0.15144	0.1444	0.00051	1.36666	0.02388	0.06718	0.00117	869.495	7.39519	874.732	22.2988	843.359	21.6041	0.598631	-3.09909	869.495	7.39519
G10	24.4738	230.939	0.9924	0.08767	0.00055	0.74091	0.03131	0.05836	0.00168	541.742	8.16902	562.936	26.3985	543.303	25.8735	3.76491	0.287267	541.742	8.16902
G11	144.011	550.484	0.75949	0.22827	0.00091	2.92429	0.07182	0.0885	0.0016	1325.43	11.2016	1388.22	29.3141	1393.36	29.0555	4.52315	4.87561	1393.36	29.0555
G12	68.0146	837.98	0.38849	0.07877	0.00035	0.64953	0.01675	0.05992	0.00129	488.777	5.83252	508.189	19.2482	600.687	21.1726	3.81996	18.6304	488.777	5.83252
G13	104.369	556.583	0.83989	0.16491	0.00072	1.87062	0.05085	0.08384	0.00164	984.005	9.61824	1070.75	28.3466	1288.84	30.2101	8.10129	23.652	984.005	9.61824
G14	38.3842	242.084	0.59878	0.14449	0.0009	1.43043	0.06448	0.07194	0.00187	870.002	11.7881	901.729	33.6226	984.244	34.4128	3.51846	11.607	870.002	11.7881
G15	222.218	1806.04	0.05821	0.13089	0.00048	1.1948	0.02308	0.06726	0.00123	792.941	7.12181	798.183	22.4171	845.835	22.6419	0.656824	6.25349	792.941	7.12181
G16	164.566	516.217	0.25122	0.31091	0.00128	5.01026	0.13615	0.1157	0.00211	1745.18	14.2384	1821.06	33.2458	1890.81	32.9314	4.16647	7.70188	1890.81	32.9314
G17	100.5	621.956	0.3964	0.15326	0.00067	1.65269	0.04523	0.07596	0.00152	919.212	9.13976	990.582	27.2782	1094.02	28.4508	7.20484	15.9783	919.212	9.13976
G18	92.8969	894.924	0.05235	0.11019	0.00046	0.99563	0.02427	0.06646	0.00134	673.851	6.99158	701.589	22.6576	820.897	24.3519	3.95355	17.9128	673.851	6.99158
G19	179.809	515.219	0.18679	0.34228	0.00145	5.45702	0.15715	0.11475	0.00213	1897.63	15.577	1893.86	34.2873	1875.96	33.4031	-0.199005	-1.15495	1875.96	33.4031
G20	149.586	272.913	0.60903	0.4676	0.00214	10.6807	0.37697	0.15653	0.00289	2473.03	20.4494	2495.75	36.7955	2418.52	35.6798	0.910486	-2.25385	2418.52	35.6798
G21	107.772	1281.78	0.38098	0.08125	0.00034	0.69749	0.01644	0.0609	0.00127	503.58	5.70368	537.291	19.167	635.704	21.3552	6.27427	20.784	503.58	5.70368
G22	6.55683	1826.44	0.35986	0.00352	3e-05	0.02383	0.00127	0.04924	0.00263	22.6515	2.03495	23.9128	4.2132	159.275	17.3965	5.27434	85.7783	22.6515	2.03495
G23	101.795	1249.51	0.5859	0.07486	0.00032	0.58686	0.01429	0.05744	0.00124	465.369	5.48789	468.86	18.2837	508.467	18.9194	0.744594	8.47593	465.369	5.48789
G24	134.269	380.87	0.20984	0.34196	0.00169	5.88855	0.22076	0.12019	0.00243	1896.09	17.8861	1959.55	37.5766	1959.04	36.7442	3.2383	3.21332	1959.04	36.7442
G25	122.418	323.703	0.70632	0.32686	0.00158	5.78378	0.20918	0.12179	0.00247	1823.14	17.0021	1943.99	37.4638	1982.61	36.9905	6.21618	8.0434	1982.61	36.9905
G26	109.331	929.191	0.35945	0.11518	0.00049	1.0292	0.02607	0.06532	0.00138	702.761	7.31452	718.527	23.933	784.66	24.7432	2.19423	10.4375	702.761	7.31452
G27	76.1826	233.656	0.77816	0.2788	0.00135	3.53367	0.12099	0.09532	0.002	1585.32	15.2602	1534.78	36.0034	1534.41	34.857	-3.29247	-3.31794	1534.41	34.857
G28	48.3901	545.105	0.19407	0.09053	0.00044	0.77141	0.02322	0.06131	0.00145	558.671	6.85144	580.571	22.9059	650.128	24.3599	3.77226	14.0675	558.671	6.85144
G29	198.415	548.82	0.78086	0.30902	0.00147	4.94335	0.1683	0.11449	0.00237	1735.88	16.1279	1809.69	37.4451	1871.87	37.0345	4.07845	7.26492	1871.87	37.0345
G30	159.272	1279.01	0.57003	0.11446	0.00046	1.02644	0.02373	0.0648	0.00134	698.598	6.97112	717.145	23.2791	767.849	23.93	2.5863	9.01891	698.598	6.97112
G31	23.1551	394.898	0.19711	0.05934	0.00036	0.45434	0.01769	0.05593	0.0017	371.61	6.03095	380.314	21.4101	449.591	23.7319	2.2885	17.3447	371.61	6.03095
G32	84.6528	802.881	0.15898	0.10922	0.00049	0.98454	0.0269	0.06523	0.00146	668.216	7.34495	695.93	24.6214	781.764	26.0557	3.98231	14.5245	668.216	7.34495
G33	60.3439	212.586	0.52409	0.25885	0.00134	3.3088	0.12601	0.09	0.00204	1483.96	15.3735	1483.13	37.6559	1425.53	36.3737	-0.0557411	-4.09854	1425.53	36.3737
G34	14.2094	700.525	1.00759	0.0168	0.00013	0.11628	0.00513	0.0513	0.00208	107.4	3.2979	111.694	10.5526	254.333	19.8936	3.84425	57.7718	107.4	3.2979
G35	63.6582	303.354	0.63889	0.18759	0.00097	2.08392	0.07546	0.07778	0.00183	1108.31	12.1801	1143.53	34.3266	1141.26	33.9014	3.0799	2.88743	1141.26	33.9014
G36	87.9636	144.33	0.53948	0.52102	0.00273	13.337	0.55913	0.18456	0.00391	2703.5	24.7902	2703.8	42.8604	2694.28	41.6433	0.0110499	-0.34239	2694.28	41.6433
G37	48.2799	649.292	0.35662	0.07256	0.00041	0.60972	0.02187	0.06077	0.00168	451.56	6.57798	483.384	23.3153	631.103	27.6363	6.5834	28.449	451.56	6.57798
G38	37.1618	488.549	0.29899	0.07555	0.00044	0.62463	0.02356	0.06032	0.00172	469.506	6.92389	492.745	24.4557	615.073	27.9586	4.71622	23.6666	469.506	6.92389
G39	158.373	1135.62	0.1854	0.1424	0.00064	1.48808	0.04195	0.07636	0.00171	858.22	8.8724	925.533	29.4742	1104.52	31.8025	7.27295	22.2996	858.22	8.8724
G40	339.542	1871.14	0.45342	0.17099	0.00071	1.78482	0.04335	0.07323	0.00158	1017.56	9.46676	1039.94	29.9038	1020.32	29.4245	2.15155	0.270602	1020.32	29.4245
G41	34.2198	485.61	0.24671	0.0712	0.00042	0.55738	0.02166	0.05645	0.00167	443.381	6.70459	449.82	23.4931	470.111	23.9143	1.43134	5.68588	443.381	6.70459
G42	103.347	517.215	1.15562	0.15949	0.00092	1.57417	0.06385	0.07299	0.00191	953.942	11.8794	960.072	35.1777	1013.68	35.2081	0.638519	5.89273	953.942	11.8794
G43	104.509	352.758	0.351	0.2825	0.00144	4.14392	0.15464	0.10074	0.00235	1603.94	16.1257	1663.01	40.2919	1637.79	39.5809	3.55195	2.06648	1637.79	39.5809
G44	42.6119	350.263	0.72809	0.10706	0.00075	1.02556	0.05115	0.06795	0.00217	655.651	10.384	716.704	34.8974	867.029	38.8911	8.51862	24.3796	655.651	10.384
G45	49.079	644.135	0.18	0.07798	0.00042	0.66474	0.02336	0.06042	0.00166	484.054	6.6728	517.509	24.0396	618.649	27.1059	6.46461	21.7563	484.054	6.6728
G46	147.312	2922.36	0.00945	0.05503	0.00022	0.42446	0.00889	0.05828	0.0012	345.329	3.70633	359.235	14.0781	540.304	18.272	3.87098	36.0861	345.329	3.70633
G47	234.614	2972.71	0.26816	0.07957	0.0003	0.59011	0.01202	0.05635	0.00113	493.556	4.60062	470.938	16.8483	466.185	16.0107	-4.80269	-5.87112	493.556	4.60062
G48	54.9499	706.083	0.11008	0.08155	0.0004	0.66886	0.02065	0.05965	0.00145	505.368	5.78614	520.019	21.2349	590.902	22.7972	2.81742	14.4752	505.368	5.78614
G49	154.168	1428.5	0.12626	0.11353	0.00046	1.13193	0.02662	0.07194	0.00148	693.216	6.34389	768.673	23.5712	984.244	26.9482	9.81652	29.5686	693.216	6.34389
G50	90.085	282.478	0.34175	0.30375	0.00151	4.55464	0.16587	0.10993	0.00234	1709.88	15.9503	1741.01	37.4872	1798.24	36.8896	1.78819	4.91408	1798.24	36.8896
G51	104.644	741.267	0.55595	0.12979	0.00062	1.15965	0.03542	0.06572	0.00152	786.667	8.09311	781.79	26.9382	797.47	26.5714	-0.623833	1.35467	786.667	8.09311
G52	137.862	506.018	0.60525	0.24449	0.00117	3.04896	0.0988	0.08969	0.002	1410	13.139	1419.97	35.8218	1418.94	35.1064	0.702513	0.63005	1418.94	35.1064
G53	63.947	646.086	0.27802	0.09751	0.0005	0.89039	0.02895	0.06567	0.00163	599.8	6.89153	646.579	25.1526	795.875	28.4054	7.23482	24.6364	599.8	6.89153
G54	59.01	527.095	0.41575	0.10694	0.00055	0.9577	0.03177	0.06479	0.00162	654.952	7.42386	682.104	26.3456	767.524	27.9505	3.98063	14.6669	654.952	7.42386
G55	9.96062	603.653	0.46801	0.01558	0.00013	0.11359	0.00579	0.05156	0.00237	99.6608	2.66821	109.244	10.478	265.945	22.527	8.77238	62.5258	99.6608	2.66821
G56	13.2651	745.672	0.32128	0.01765	0.00014	0.13006	0.00621	0.05499	0.00233	112.787	2.79155	124.152	11.3501	411.817	29.7064	9.15401	72.6124	112.787	2.79155
G57	53.5558	510.479	0.4254	0.10041	0.00058	0.8847	0.03363	0.06324	0.00175	616.811	7.81336	643.518	27.8166	716.311	29.4597	4.15012	13.8906	616.811	7.81336
G58	89.3117	246.346	0.71511	0.31448	0.00173	5.05032	0.20099	0.1159	0.00284	1762.71	17.9862	1827.8	43.554	1893.92	43.0734	3.56097	6.92762	1893.92	43.0734
G59	129.749	839.181	0.22706	0.15445	0.00081	1.66624	0.05705	0.07934	0.002	925.86	10.0639	995.755	33.8647	1180.63	36.2055	7.01929	21.5792	925.86	10.0639
G60	41.1465	1237.81	0.48673	0.03134	0.00019	0.23207	0.00878	0.05398	0.00171	198.929	3.39306	211.906	13.4062	370.215	20.673	6.12377	46.2666	198.929	3.39306
G61	101.858	307.681	0.65933	0.29298	0.00182	4.6967	0.21945	0.1125	0.00298	1656.4	19.1658	1766.65	46.3049	1840.19	46.0275	6.24051	9.98731	1840.19	46.0275
G62	64.8729	223.875	0.41739	0.27118	0.00175	3.75069	0.18179	0.09934	0.00272	1546.79	18.7671	1582.26	46.0274	1611.76	45.2524	2.24188	4.03083	1611.76	45.2524
KNL1-Z6
G01	214.297	1322.39	0.416	0.15482	0.00054	1.53869	0.0289	0.07345	0.00133	927.926	6.65297	945.98	23.4892	1026.39	24.0146	1.9085	9.59369	927.926	6.65297
G02	93.6642	476.606	0.72962	0.17259	0.00075	1.69962	0.04873	0.07416	0.0015	1026.37	8.8706	1008.39	27.4411	1045.82	27.0351	-1.7828	1.86065	1045.82	27.0351
G03	279.216	825.248	0.49418	0.31052	0.00115	4.7648	0.10926	0.11382	0.00203	1743.27	11.9379	1778.72	31.3175	1861.28	31.0511	1.99317	6.34055	1861.28	31.0511
G04	55.2456	392.43	0.41073	0.13514	0.00061	1.21526	0.03515	0.06834	0.00145	817.122	7.55255	807.605	25.2989	878.883	25.5801	-1.17838	7.02726	817.122	7.55255
G05	29.3632	349.878	0.77887	0.07274	0.00043	0.59865	0.02322	0.05903	0.00168	452.642	5.79221	476.377	22.5757	568.203	25.3931	4.98228	20.3379	452.642	5.79221
G06	53.6111	370.721	0.56814	0.13708	0.0007	1.45182	0.0512	0.0747	0.00169	828.129	8.5612	910.627	28.1955	1060.44	30.3998	9.05939	21.9071	828.129	8.5612
G07	70.3877	1054.4	0.18112	0.0688	0.0003	0.53236	0.01353	0.05621	0.00125	428.922	4.24309	433.375	16.629	460.673	17.0952	1.02744	6.89228	428.922	4.24309
G08	190.595	627.27	0.14759	0.30541	0.00115	4.66407	0.10958	0.11373	0.00204	1718.08	11.9821	1760.82	31.4152	1859.85	31.217	2.42723	7.62276	1859.85	31.217
G09	168.822	479.204	0.2459	0.34049	0.00134	5.16995	0.13551	0.11337	0.00205	1889.03	13.5123	1847.68	32.2609	1854.12	31.4313	-2.23757	-1.88242	1854.12	31.4313
G10	138.277	437.085	0.29725	0.30576	0.00124	4.77351	0.13107	0.11598	0.00213	1719.81	12.8677	1780.25	32.3331	1895.16	32.1511	3.39519	9.25258	1895.16	32.1511
G11	38.7268	337.076	0.5007	0.10684	0.00074	0.90372	0.04447	0.06305	0.00195	654.37	9.24398	653.714	31.6177	709.918	32.2161	-0.100369	7.82455	654.37	9.24398
G12	93.7406	243.313	0.96257	0.31411	0.00172	4.47895	0.19732	0.10554	0.00219	1760.9	17.4993	1727.08	36.3829	1723.74	35.047	-1.9583	-2.15569	1723.74	35.047
G13	309.262	918.083	0.19603	0.33244	0.00125	5.9412	0.14278	0.12637	0.00226	1850.2	12.7193	1967.28	32.2727	2048.07	32.1104	5.95145	9.66162	2048.07	32.1104
G14	118.115	329.159	0.33504	0.33916	0.00147	5.03693	0.1552	0.11321	0.00211	1882.63	14.7767	1825.55	33.3095	1851.57	32.3625	-3.12642	-1.67729	1851.57	32.3625
G15	166.952	449.022	0.20292	0.36138	0.00176	5.56638	0.20599	0.12193	0.00235	1988.71	17.2921	1910.91	35.2885	1984.66	34.2208	-4.07128	-0.204227	1984.66	34.2208
G16	95.6261	350.806	0.39127	0.25701	0.0014	3.30262	0.13977	0.0942	0.00202	1474.53	14.9837	1481.67	35.1974	1512.13	34.3494	0.48224	2.48665	1512.13	34.3494
G17	68.8646	480.998	1.03339	0.11671	0.00072	1.0155	0.0434	0.06706	0.00183	711.599	8.93688	711.649	30.1134	839.638	31.8024	0.00693424	15.2492	711.599	8.93688
G18	361.562	1031.27	0.20477	0.34296	0.0012	5.45376	0.10969	0.11611	0.00205	1900.89	12.1446	1893.35	31.5445	1897.17	30.9441	-0.398584	-0.196071	1897.17	30.9441
G19	61.818	334.169	0.56643	0.16975	0.00081	1.72132	0.05626	0.07483	0.0016	1010.73	9.55193	1016.52	28.944	1063.94	28.8177	0.568971	5.00079	1063.94	28.8177
G20	32.5136	391.874	0.56678	0.07634	0.00045	0.66865	0.02541	0.06436	0.00177	474.239	6.0145	519.891	23.6914	753.483	29.882	8.78103	37.0604	474.239	6.0145
G21	101.717	670.873	0.14822	0.15633	0.00064	1.59581	0.0406	0.07247	0.00143	936.349	7.76008	968.572	25.5759	999.169	25.7171	3.32687	6.28722	936.349	7.76008
G22	71.1957	357.176	0.59629	0.18094	0.00084	1.82956	0.05827	0.07506	0.00158	1072.11	9.79486	1056.12	29.1601	1070.11	28.4708	-1.51369	-0.186824	1070.11	28.4708
G23	32.9251	416.737	0.36948	0.07704	0.00042	0.60921	0.02119	0.05847	0.00154	478.431	5.65187	483.062	21.551	547.418	22.9144	0.958722	12.6023	478.431	5.65187
G24	173.025	1164.06	0.08164	0.15677	0.00058	1.7171	0.03557	0.07805	0.00145	938.802	7.08863	1014.94	24.7764	1148.15	26.1735	7.50187	18.2332	938.802	7.08863
G25	63.6609	501.779	0.38138	0.12233	0.00058	1.16727	0.0363	0.07002	0.00155	743.961	7.287	785.367	25.5189	928.94	27.5711	5.27219	19.9129	743.961	7.287
G26	81.73	667.224	0.56692	0.11527	0.00047	1.14755	0.02866	0.07043	0.00142	703.281	6.05755	776.085	22.6871	940.916	25.3596	9.38092	25.2556	703.281	6.05755
G27	241.918	1662.68	0.07929	0.15331	0.00056	1.54909	0.03177	0.07288	0.00136	919.491	6.88445	950.131	24.0398	1010.62	24.5133	3.22479	9.01693	919.491	6.88445
G28	196.6	1219.9	0.691	0.14397	0.00057	1.40153	0.03352	0.07082	0.00139	867.073	7.04826	889.583	24.3842	952.222	24.8784	2.53045	8.9422	867.073	7.04826
G29	83.2363	854.069	0.16099	0.10113	0.00041	0.88463	0.02121	0.06271	0.00128	621.028	5.42479	643.48	20.3388	698.411	21.2391	3.48923	11.0799	621.028	5.42479
G30	90.1194	557.937	0.52391	0.14989	0.00067	1.49755	0.04318	0.07476	0.00156	900.347	8.13641	929.391	26.9332	1062.06	28.111	3.12504	15.2261	900.347	8.13641
G31	25.7039	346.477	0.146	0.07742	0.00052	0.58892	0.02682	0.05707	0.00184	480.705	6.84674	470.178	25.9432	494.239	25.8567	-2.2389	2.73848	480.705	6.84674
G32	50.1305	686.645	0.39699	0.07022	0.00035	0.5587	0.01741	0.05667	0.00141	437.481	4.84063	450.68	18.881	478.714	19.618	2.92868	8.61338	437.481	4.84063
G33	221.945	2898.85	1.398	0.05925	0.00025	0.43996	0.01064	0.05499	0.00122	371.063	3.66713	370.224	14.8405	411.817	15.6457	-0.226492	9.8961	371.063	3.66713
G34	28.8257	162.106	0.43483	0.16859	0.00114	1.74493	0.0919	0.07372	0.00204	1004.34	13.2016	1025.29	37.1555	1033.81	36.5187	2.04342	2.85108	1033.81	36.5187
G35	23.0688	191.113	1.42485	0.09093	0.00066	0.75088	0.03764	0.06395	0.00211	561.035	8.42423	568.735	31.1533	739.977	35.2986	1.35387	24.1821	561.035	8.42423
G36	131.389	382.72	0.18309	0.33792	0.00153	5.40607	0.17965	0.11581	0.00223	1876.66	15.368	1885.82	34.5138	1892.52	33.664	0.485768	0.838327	1892.52	33.664
G37	175.099	567.586	0.12568	0.31147	0.00125	4.93417	0.13049	0.11475	0.00214	1747.94	12.9127	1808.12	32.8285	1875.96	32.5269	3.32852	6.82455	1875.96	32.5269
G38	48.2234	593.5	0.41733	0.07833	0.00039	0.5943	0.01853	0.05537	0.00137	486.147	5.28717	473.61	19.8044	427.194	17.8803	-2.64712	-13.8	486.147	5.28717
G39	65.4294	460.278	0.12181	0.14792	0.00067	1.48559	0.0444	0.0704	0.0015	889.293	8.1493	924.516	26.6997	940.042	26.7495	3.80991	5.39861	889.293	8.1493
G40	178.907	1241.24	0.00733	0.15489	0.0006	1.54976	0.03528	0.07152	0.00139	928.317	7.32243	950.398	24.9454	972.313	24.9437	2.32337	4.52492	928.317	7.32243
G41	82.7784	582.244	0.22477	0.1434	0.00062	1.32728	0.03625	0.06863	0.00144	863.86	7.61526	857.694	25.671	887.639	25.4572	-0.71887	2.67893	863.86	7.61526
G42	54.3686	197.174	0.85866	0.23183	0.00129	3.00712	0.13102	0.08891	0.00201	1344.08	14.1259	1409.43	35.5981	1402.22	34.9954	4.63612	4.14617	1402.22	34.9954
G43	362.294	1666.82	0.29353	0.21125	0.00079	2.56226	0.0554	0.08743	0.00165	1235.47	9.03316	1289.94	28.6782	1369.99	29.0063	4.22221	9.81872	1369.99	29.0063
G44	40.1749	512.293	0.32189	0.07767	0.00041	0.57952	0.0194	0.05545	0.00144	482.2	5.5293	464.153	20.6749	430.413	18.8454	-3.88821	-12.032	482.2	5.5293
G45	36.1399	456.258	0.33383	0.07794	0.00043	0.61045	0.02179	0.0567	0.00153	483.815	5.76728	483.844	21.8012	479.884	21.2629	0.00595451	-0.819159	483.815	5.76728
G46	175.761	578.657	0.06775	0.31176	0.00122	4.91711	0.12056	0.11487	0.00218	1749.36	12.6152	1805.2	33.3476	1877.85	33.1005	3.09302	6.84212	1877.85	33.1005
G47	251.574	719.734	0.23003	0.33971	0.00132	5.40076	0.12971	0.11616	0.0022	1885.27	13.3274	1884.97	33.7909	1897.95	33.1531	-0.0159254	0.667756	1897.95	33.1531
G48	664.712	1725.77	0.17842	0.37733	0.00135	6.99983	0.13595	0.13463	0.0025	2063.8	13.2612	2111.41	34.23	2159.23	33.8373	2.25484	4.4195	2159.23	33.8373
G49	68.9515	560.906	0.7112	0.10982	0.00053	0.92133	0.0282	0.06352	0.00147	671.702	6.78125	663.063	24.1609	725.687	24.6234	-1.30295	7.43908	671.702	6.78125
G50	77.9821	2213.94	0.54632	0.03276	0.00014	0.23515	0.00554	0.05103	0.00116	207.799	2.37196	214.441	9.42302	242.185	10.4202	3.09742	14.1983	207.799	2.37196
G51	230.17	734.763	0.16969	0.31277	0.00134	4.90357	0.14082	0.11451	0.00226	1754.32	13.7845	1802.87	34.7308	1872.19	34.3629	2.69278	6.29553	1872.19	34.3629
G52	163.407	459.907	0.32411	0.33699	0.00143	5.29762	0.15074	0.11467	0.00225	1872.17	14.414	1868.48	34.9497	1874.71	34.1824	-0.197682	0.135075	1874.71	34.1824
G53	102.501	343.941	0.67826	0.26079	0.00124	3.71892	0.1272	0.09933	0.00207	1493.88	13.3044	1575.45	34.5372	1611.57	34.2898	5.17729	7.30257	1611.57	34.2898
G54	277.306	978.509	0.86175	0.24018	0.00097	3.02186	0.07489	0.09034	0.00178	1387.63	10.7083	1413.15	31.2366	1432.73	30.8782	1.80596	3.14747	1432.73	30.8782
G55	136.746	853.76	0.24671	0.16013	0.00068	1.60508	0.04232	0.07335	0.00152	957.499	8.18124	972.192	27.1822	1023.64	27.3509	1.51131	6.46121	957.499	8.18124
G56	82.3242	927.669	0.64126	0.08	0.00036	0.63469	0.01703	0.05813	0.00132	496.123	4.92183	499.013	18.9908	534.665	19.5019	0.579241	7.20869	496.123	4.92183
G57	17.5509	835.205	0.79759	0.01811	0.00013	0.12398	0.00505	0.04946	0.00185	115.7	2.27047	118.674	9.12642	169.695	12.3147	2.50589	31.8187	115.7	2.27047
G58	72.1141	147.88	0.48968	0.43105	0.00258	8.8336	0.44842	0.14718	0.00315	2310.45	23.8683	2320.97	41.125	2313.42	39.6346	0.453195	0.128301	2313.42	39.6346
G59	182.459	585.46	0.20367	0.30774	0.00129	4.80921	0.13122	0.11317	0.00226	1729.58	13.3421	1786.51	34.9202	1850.93	34.6267	3.1869	6.55649	1850.93	34.6267
G60	63.2962	460.897	0.30668	0.1352	0.0007	1.30481	0.04622	0.06719	0.00161	817.462	8.57434	847.843	28.3067	843.669	28.0854	3.58329	3.10623	817.462	8.57434
G61	454.113	692.273	0.35754	0.57121	0.00236	16.6986	0.46196	0.20965	0.0041	2912.79	19.9896	2917.69	38.8974	2902.84	38.0617	0.167967	-0.342602	2902.84	38.0617
G62	28.0323	308.254	0.39537	0.08902	0.00055	0.75671	0.03137	0.06198	0.00179	549.739	7.13563	572.11	26.5375	673.419	29.0578	3.91036	18.366	549.739	7.13563
G63	45.816	571.359	0.39813	0.0773	0.00039	0.60534	0.01923	0.05631	0.00142	479.987	5.29163	480.617	20.2121	464.612	19.428	0.131162	-3.30905	479.987	5.29163
G64	183.346	719.796	0.84117	0.21621	0.00092	2.46167	0.06477	0.0833	0.00173	1261.82	10.377	1260.85	31.3163	1276.25	30.7996	-0.0765049	1.13119	1276.25	30.7996
G65	18.7192	102.112	1.11186	0.14618	0.00108	1.36819	0.0776	0.06706	0.00212	879.514	12.7726	875.388	38.5179	839.638	36.7432	-0.471372	-4.74929	879.514	12.7726
G66	72.0088	401.46	0.41142	0.17106	0.00081	1.71389	0.05384	0.0732	0.00164	1017.95	9.54194	1013.74	30.0712	1019.49	29.4521	-0.415065	0.151649	1019.49	29.4521
G67	50.2025	567.091	0.30361	0.08614	0.00046	0.75103	0.02621	0.06042	0.00157	532.668	6.08456	568.822	23.1316	618.649	24.7004	6.35591	13.8982	532.668	6.08456
G68	62.2573	632.527	0.12668	0.10289	0.00052	0.85258	0.02785	0.06107	0.00151	631.323	6.70304	626.064	24.4146	641.7	24.1467	-0.840016	1.61715	631.323	6.70304
G69	75.8389	448.156	0.38341	0.16251	0.00086	1.6306	0.06067	0.07028	0.00171	970.71	10.1621	982.091	31.5512	936.545	30.3904	1.15877	-3.64805	970.71	10.1621
G70	81.2366	607.107	0.32903	0.13193	0.00066	1.27438	0.04202	0.06959	0.00165	798.866	8.1417	834.348	28.1165	916.28	29.2448	4.25261	12.8141	798.866	8.1417
G71	54.9623	633.95	0.34596	0.08455	0.00042	0.70635	0.02197	0.05975	0.00147	523.224	5.61706	542.577	21.551	594.533	22.7667	3.56676	11.9941	523.224	5.61706
G72	115.459	748.122	0.66396	0.13801	0.00064	1.23281	0.036	0.06624	0.00151	833.4	7.87495	815.617	26.9666	813.969	26.1505	-2.18021	-2.38718	833.4	7.87495
G73	57.273	624.425	0.49441	0.08617	0.00044	0.67999	0.02215	0.05777	0.00147	532.846	5.84701	526.768	22.0755	521.05	21.3661	-1.15377	-2.26391	532.846	5.84701
G74	71.9335	327.551	0.2877	0.21558	0.00113	2.47502	0.09067	0.08558	0.002	1258.48	12.6094	1264.76	35.5374	1328.71	35.2596	0.496839	5.28599	1328.71	35.2596
G75	300.588	868.604	0.31363	0.32952	0.00141	5.06995	0.13371	0.11264	0.00238	1836.05	14.2975	1831.09	37.2476	1842.44	36.5424	-0.271053	0.346591	1842.44	36.5424
G76	117.081	829.639	0.3636	0.13621	0.00063	1.32428	0.03876	0.06984	0.00159	823.195	7.77297	856.385	27.3931	923.653	28.241	3.87551	10.8761	823.195	7.77297
G77	304.206	841.761	0.53967	0.32592	0.0014	5.06034	0.13385	0.11245	0.00239	1818.58	14.2374	1829.48	37.3841	1839.38	36.733	0.596171	1.13128	1839.38	36.733
G78	305.129	710.085	0.35328	0.39976	0.00191	8.22007	0.27691	0.145	0.00313	2167.93	18.2167	2255.55	40.5288	2287.78	39.8548	3.88464	5.23845	2287.78	39.8548
G79	24.4935	132.418	0.83248	0.15785	0.00125	1.51544	0.0939	0.06773	0.00225	944.818	14.5431	936.638	41.9454	860.303	39.1733	-0.87332	-9.82383	944.818	14.5431
G80	395.008	2510.63	0.30392	0.15537	0.00067	1.51181	0.03826	0.07096	0.00155	930.995	8.10078	935.171	27.8976	956.261	27.6858	0.446571	2.64218	930.995	8.10078
G81	40.5232	228.222	0.48544	0.16505	0.00113	1.669	0.08369	0.07659	0.00219	984.78	13.1292	996.805	38.5649	1110.53	39.2407	1.2064	11.3238	984.78	13.1292
G82	162.037	895.693	0.19488	0.18306	0.00085	1.85448	0.05469	0.07512	0.0017	1083.67	9.8874	1065.02	31.3393	1071.71	30.5871	-1.75068	-1.11559	1071.71	30.5871
G83	214.036	677.244	0.06457	0.32333	0.0015	5.19035	0.16062	0.11437	0.00252	1805.97	15.2383	1851.03	38.8529	1869.98	38.275	2.43451	3.42301	1869.98	38.275
G84	99.331	389.771	0.4943	0.23495	0.00119	2.74055	0.09513	0.08593	0.002	1360.39	13.0478	1339.53	36.2117	1336.61	35.2174	-1.55752	-1.77923	1336.61	35.2174
G85	137.932	1812.29	0.19528	0.07777	0.00035	0.63006	0.01687	0.05869	0.00136	482.798	4.81109	496.133	19.1401	555.616	20.456	2.68777	13.1057	482.798	4.81109
G86	44.6457	220.305	0.41795	0.19237	0.00115	2.26148	0.09905	0.08248	0.00213	1134.2	13.0589	1200.37	37.5676	1256.94	37.8594	5.51212	9.76477	1256.94	37.8594
G87	126.405	228.717	0.62161	0.47044	0.00246	10.7422	0.42248	0.16251	0.00366	2485.49	22.1935	2501.08	43.5088	2481.94	42.3914	0.623343	-0.142878	2481.94	42.3914
GS-11 Zr-1
G01	35.1643	232.88	0.24832	0.14987	0.00187	1.43452	0.02273	0.0704	0.00065	900.235	21.9184	903.437	19.6318	940.042	12.2722	0.354433	4.23469	900.235	21.9184
G02	53.2035	157.125	0.34057	0.32067	0.00416	4.76964	0.10486	0.11478	0.00124	1793	41.5625	1779.57	29.5913	1876.43	19.4336	-0.754688	4.44637	1876.43	19.4336
G03	69.929	203.493	0.47337	0.31407	0.00392	4.41804	0.07139	0.10598	0.00084	1760.7	39.4118	1715.73	25.6047	1731.38	14.1217	-2.62142	-1.69373	1731.38	14.1217
G04	78.5983	295.744	0.34285	0.25344	0.00315	3.31278	0.04956	0.09759	0.00073	1456.19	33.352	1484.07	23.7305	1578.57	12.9327	1.87824	7.75255	1578.57	12.9327
G05	5.3013	686.788	0.47981	0.00726	0.0001	0.0508	0.00135	0.05202	0.00128	46.6319	2.23118	50.314	3.78555	286.289	13.228	7.31831	83.7116	46.6319	2.23118
G06	138.848	449.334	0.20044	0.30562	0.00379	4.76917	0.06707	0.11564	0.00078	1719.12	38.3769	1779.49	24.7376	1889.88	12.5192	3.39258	9.03554	1889.88	12.5192
G07	78.8869	140.837	0.4417	0.49217	0.00624	12.0165	0.22258	0.18015	0.00139	2580.06	54.8668	2605.69	28.8124	2654.25	15.4726	0.983833	2.79529	2654.25	15.4726
G08	243.911	2435.54	0.30815	0.09913	0.00123	0.85475	0.01141	0.06109	0.00041	609.308	15.3791	627.253	13.9868	642.404	7.34101	2.8608	5.1519	609.308	15.3791
G09	863.921	1878.01	0.09865	0.45061	0.00562	9.85712	0.13626	0.16271	0.00105	2397.96	50.901	2421.51	26.9014	2484.02	12.9212	0.972244	3.46431	2484.02	12.9212
G10	242.512	1313.21	1.20659	0.14586	0.00183	1.46031	0.02076	0.07067	0.00053	877.714	21.5417	914.137	18.3752	947.883	10.1933	3.98432	7.40271	877.714	21.5417
G11	66.4661	440.739	1.10178	0.12197	0.00156	1.09356	0.01807	0.06537	0.00066	741.892	18.8775	750.232	18.2796	786.267	12.0025	1.11159	5.64374	741.892	18.8775
G12	94.9119	645.479	0.18505	0.15046	0.00191	1.49193	0.02195	0.0723	0.00057	903.541	22.3559	927.103	19.1585	994.397	10.9486	2.54143	9.13679	903.541	22.3559
G13	256.357	859.022	0.18335	0.29763	0.00379	4.67653	0.07049	0.11263	0.00084	1679.55	38.6074	1763.05	25.5891	1842.28	13.6289	4.73637	8.83329	1842.28	13.6289
G14	48.152	358.954	0.41614	0.12941	0.00168	1.19448	0.02001	0.0681	0.00069	784.499	20.1293	798.035	19.2963	871.599	12.8062	1.69624	9.99317	784.499	20.1293
G15	148.657	982.947	1.03248	0.12635	0.00162	1.18842	0.01749	0.06789	0.00055	767.009	19.4946	795.228	17.6402	865.198	10.386	3.54845	11.3487	767.009	19.4946
G16	60.8452	729.968	0.34073	0.08263	0.00107	0.67288	0.01066	0.0593	0.00057	511.802	13.6936	522.462	14.156	578.128	9.42517	2.04036	11.4725	511.802	13.6936
G17	225.031	456.819	0.39594	0.45135	0.00581	10.0149	0.15662	0.1591	0.00119	2401.25	52.5634	2436.15	28.4113	2446.12	14.7749	1.43268	1.8342	2446.12	14.7749
G18	85.6775	235.86	0.53057	0.33071	0.00437	5.04459	0.09916	0.11324	0.00111	1841.82	43.2907	1826.84	28.942	1852.05	17.6447	-0.820088	0.552257	1852.05	17.6447
G19	28.0062	276.545	0.65551	0.09276	0.00123	0.83665	0.01516	0.06568	0.00078	571.84	15.4632	617.295	17.4543	796.194	14.0583	7.3637	28.1784	571.84	15.4632
G20	151.887	292.07	0.94207	0.43073	0.00557	9.45057	0.15	0.16028	0.00123	2309.01	51.1445	2382.76	28.5851	2458.62	15.1516	3.09506	6.08508	2458.62	15.1516
G21	40.2705	240.088	0.70516	0.14963	0.00199	1.42026	0.02655	0.06996	0.00081	898.889	23.2686	897.472	22.1043	927.179	15.0288	-0.157922	3.05123	898.889	23.2686
G22	761.87	1512.75	0.08255	0.48993	0.00631	12.3438	0.17781	0.17822	0.00129	2570.37	55.5536	2630.91	28.6527	2636.38	14.5547	2.3009	2.50353	2636.38	14.5547
G23	92.0652	1179.23	0.35478	0.0767	0.001	0.59244	0.00926	0.05665	0.00053	476.395	12.9256	472.425	13.1602	477.934	8.08409	-0.840462	0.322019	476.395	12.9256
G24	49.8204	309.675	0.31539	0.16114	0.00213	1.6724	0.02894	0.0763	0.00077	963.109	24.6018	998.098	22.1931	1102.95	14.5288	3.50558	12.679	963.109	24.6018
G25	112.978	187.136	0.90645	0.48998	0.00645	10.8676	0.19082	0.1653	0.00138	2570.59	56.7632	2511.87	30.0049	2510.61	16.4746	-2.33788	-2.3891	2510.61	16.4746
G26	324.922	1014.48	0.54954	0.29193	0.00381	4.35046	0.06562	0.10596	0.00084	1651.17	38.9731	1702.98	26.0714	1731.03	14.1232	3.04267	4.61379	1731.03	14.1232
G27	153.331	416.204	0.48608	0.33583	0.0044	5.50186	0.08807	0.11622	0.00096	1866.58	43.418	1900.89	27.4756	1898.88	15.1406	1.80491	1.70095	1898.88	15.1406
G28	123.633	804.961	0.1854	0.15752	0.00207	1.55086	0.0243	0.0714	0.00063	942.98	24.0075	950.836	20.4934	968.887	11.969	0.826182	2.67391	942.98	24.0075
G29	35.159	229.207	0.04143	0.16311	0.00493	1.59873	0.1314	0.07247	0.00131	974.037	55.5992	969.714	45.2752	999.169	23.9384	-0.445773	2.51534	974.037	55.5992
G30	78.764	295.466	0.78469	0.23102	0.0022	2.71707	0.02905	0.08339	0.0008	1339.84	23.9924	1333.13	20.894	1278.36	14.9015	-0.503325	-4.80951	1278.36	14.9015
G31	56.0565	637.232	0.68606	0.08112	0.00313	0.6912	0.05202	0.06194	0.00091	502.804	38.2778	533.521	35.2653	672.038	15.3947	5.75736	25.1821	502.804	38.2778
G32	51.6656	287.219	0.58007	0.16569	0.00109	1.70492	0.01219	0.07599	0.0007	988.32	13.0069	1010.38	15.5369	1094.81	13.294	2.18327	9.72654	988.32	13.0069
G33	257.338	744.384	0.38094	0.32382	0.00223	5.16896	0.03024	0.1145	0.0008	1808.36	22.6694	1847.52	17.6141	1872.03	12.8948	2.11973	3.40124	1872.03	12.8948
G34	364.039	1189.56	0.37713	0.29327	0.00485	4.57894	0.12529	0.10982	0.00128	1657.85	49.3017	1745.44	34.4863	1796.42	20.5858	5.01837	7.71384	1796.42	20.5858
G35	186.668	1482.05	0.03125	0.13526	0.00391	1.40148	0.07273	0.07333	0.00096	817.803	45.356	889.562	38.1755	1023.09	17.8305	8.06678	20.0651	817.803	45.356
G36	38.2658	493.484	0.13393	0.08104	0.00059	0.71644	0.01009	0.0635	0.00095	502.327	7.98772	548.563	14.9747	725.019	16.456	8.42851	30.7153	502.327	7.98772
G37	558.77	1010.32	0.18172	0.53708	0.00235	17.5944	0.03235	0.23102	0.00077	2771.21	20.6627	2967.82	11.5043	3059.13	7.38711	6.62473	9.41163	3059.13	7.38711
G38	124.102	607.636	0.32051	0.2011	0.00722	2.12838	0.28547	0.07623	0.00205	1181.23	78.452	1158.06	62.7898	1101.12	37.0993	-2.00049	-7.27529	1101.12	37.0993
G39	19.1921	323.675	0.43193	0.05755	0.00355	0.44704	0.06936	0.05726	0.00105	360.709	44.23	375.204	41.7792	501.561	15.4668	3.86347	28.0828	360.709	44.23
G40	77.9222	213.196	0.55886	0.33163	0.00083	5.21028	0.01027	0.11586	0.00101	1846.28	8.98724	1854.3	16.4448	1893.3	15.911	0.432583	2.48351	1893.3	15.911
G41	60.3338	324.022	0.15417	0.19167	0.00455	2.07115	0.09715	0.0783	0.00119	1130.42	50.1782	1139.31	39.5426	1154.5	21.9143	0.780936	2.08576	1154.5	21.9143
G42	72.1543	1020.29	0.35595	0.06954	0.00027	0.57176	0.01053	0.05769	0.00103	433.384	4.13044	459.152	14.0904	518.009	15.3642	5.61218	16.3366	433.384	4.13044
G43	7.33236	799.937	0.84064	0.00799	7e-05	0.05187	0.00246	0.0471	0.0022	51.3022	1.77106	51.3474	5.63639	54.3003	5.8151	0.0881784	5.5214	51.3022	1.77106
G44	14.4236	2066.83	0.88093	0.00606	4e-05	0.04136	0.00133	0.04679	0.00155	38.9474	1.38832	41.151	3.45658	38.5221	3.38013	5.35494	-1.10394	38.9474	1.38832
G45	21.0396	189.539	0.82473	0.09486	0.00053	0.85075	0.02914	0.06786	0.00163	584.216	7.11688	625.061	24.4247	864.281	28.8306	6.53451	32.4044	584.216	7.11688
G46	7.46604	756.75	0.48544	0.00936	7e-05	0.06033	0.00288	0.04706	0.00222	60.0578	1.76984	59.4813	6.4293	52.2729	5.68274	-0.969179	-14.8929	60.0578	1.76984
G47	464.881	6438.46	0.00462	0.07883	0.00026	0.68061	0.00818	0.05831	0.00091	489.135	3.98291	527.143	13.4415	541.429	13.974	7.21013	9.6585	489.135	3.98291
G48	61.9751	515.24	0.36335	0.11788	0.00054	1.08927	0.02862	0.06881	0.00135	718.35	7.10369	748.149	22.4758	893.05	24.184	3.98306	19.5621	718.35	7.10369
G49	57.4306	808.866	0.16741	0.0739	0.00033	0.53536	0.01315	0.05475	0.00115	459.609	4.83757	435.361	16.4918	402.028	14.8219	-5.56978	-14.3227	459.609	4.83757
G50	91.9013	762.864	0.31331	0.12091	0.00048	1.18427	0.02412	0.06903	0.00121	735.799	6.39673	793.3	20.4043	899.637	21.7958	7.24832	18.2115	735.799	6.39673
G51	241.744	835.118	0.04156	0.30103	0.00108	4.82839	0.08569	0.11472	0.0018	1696.41	11.5782	1789.86	27.8885	1875.49	27.7144	5.22069	9.54826	1875.49	27.7144
G52	69.2291	704.1	0.17246	0.10201	0.00043	0.9285	0.02054	0.06819	0.00127	626.178	5.90645	666.845	19.8602	874.335	22.7102	6.09852	28.3824	626.178	5.90645
G53	154.383	2131.76	0.42939	0.07004	0.00025	0.58219	0.00933	0.05599	0.00096	436.397	3.88794	465.868	13.3574	451.972	13.3848	6.32609	3.44607	436.397	3.88794
G54	27.8826	483.068	0.16124	0.06011	0.00028	0.46048	0.01184	0.05401	0.0012	376.294	4.28101	384.592	15.1309	371.467	14.6998	2.15742	-1.29968	376.294	4.28101
G55	40.626	1155.09	0.03717	0.03783	0.00015	0.29492	0.00575	0.05435	0.00107	239.368	2.73914	262.425	9.88361	385.58	13.5078	8.78592	37.92	239.368	2.73914
G56	168.503	465.356	0.01222	0.36961	0.0013	6.22481	0.11157	0.1213	0.00193	2027.57	13.1133	2007.94	29.3594	1975.43	28.5694	-0.977309	-2.63892	1975.43	28.5694
G57	33.8262	363.453	0.56835	0.08709	0.00037	0.72273	0.01687	0.05965	0.00118	538.304	5.26389	552.277	18.0238	590.902	18.5996	2.53012	8.90133	538.304	5.26389
G58	153.45	2023.16	0.26843	0.07626	0.00026	0.63704	0.00912	0.05566	0.00092	473.76	3.99033	500.472	13.5288	438.831	12.6545	5.33728	-7.95954	473.76	3.99033
G59	26.2854	300.953	0.73556	0.0774	0.00035	0.62232	0.01579	0.05858	0.00124	480.585	5.06403	491.3	17.7847	551.522	18.8911	2.18106	12.8621	480.585	5.06403
G60	54.0417	740.639	0.22201	0.07481	0.00034	0.57296	0.01492	0.05558	0.00121	465.069	4.95417	459.927	17.333	435.63	16.299	-1.11809	-6.75803	465.069	4.95417
G61	125.982	849.287	0.8212	0.12916	0.00046	1.28082	0.02227	0.06831	0.00118	783.072	6.12803	837.219	20.5338	877.974	21.1803	6.46751	10.8093	783.072	6.12803
G62	27.2699	387.91	0.13655	0.07389	0.00038	0.58073	0.01797	0.05943	0.00144	459.549	5.43789	464.93	19.8461	582.884	22.367	1.15743	21.1595	459.549	5.43789
G63	45.2416	544.112	0.56358	0.07784	0.00035	0.6097	0.01562	0.05755	0.00124	483.217	5.06232	483.371	17.9426	512.672	18.2222	0.0318361	5.74541	483.217	5.06232
G64	187.797	2994	0.01906	0.06828	0.00023	0.58045	0.00891	0.05746	0.00099	425.785	3.65153	464.751	13.3911	509.232	14.6749	8.38422	16.3869	425.785	3.65153
G65	27.5954	404.7	0.17127	0.07072	0.00033	0.5499	0.01508	0.05729	0.0013	440.492	4.84933	444.931	17.7373	502.714	18.8699	0.997712	12.3772	440.492	4.84933
G66	128.157	920.522	0.20715	0.14195	0.00053	1.40004	0.02766	0.06954	0.00125	855.68	6.85951	888.953	22.3676	914.801	22.552	3.74297	6.46274	855.68	6.85951
G67	94.8969	565.027	0.52315	0.15849	0.00061	1.64259	0.03495	0.07437	0.00135	948.38	7.6644	986.708	24.2042	1051.53	24.6521	3.88445	9.80912	948.38	7.6644
G68	23.3652	250.341	0.4842	0.09017	0.00054	0.83127	0.0326	0.06452	0.00172	556.542	7.26199	614.317	25.5731	758.722	29.3692	9.40462	26.6474	556.542	7.26199
G69	89.3272	955.46	0.34881	0.0918	0.00036	0.82605	0.01766	0.06366	0.00122	566.174	5.12688	611.418	18.6016	730.354	20.8369	7.3999	22.4795	566.174	5.12688
G70	131.164	2135.25	0.03258	0.06644	0.00024	0.5539	0.00975	0.05649	0.00103	414.672	3.77722	447.548	13.7482	471.679	14.6341	7.34585	12.0859	414.672	3.77722
G71	75.151	544.064	0.31878	0.13763	0.00057	1.37909	0.03393	0.07238	0.0014	831.247	7.33556	880.051	24.1215	996.645	25.4361	5.5456	16.5955	831.247	7.33556
G72	206.719	1908.74	0.13808	0.11291	0.00043	1.12491	0.0234	0.06809	0.00131	689.626	5.85717	765.324	21.3702	871.295	23.3815	9.89101	20.8505	689.626	5.85717
G73	56.8983	247.381	1.20203	0.18208	0.00077	1.92443	0.05206	0.07581	0.00153	1078.33	9.27403	1089.61	28.3271	1090.06	27.8522	1.03518	1.07606	1090.06	27.8522
G74	44.4647	614.328	0.49072	0.06791	0.00029	0.56369	0.014	0.05991	0.00131	423.552	4.37687	453.925	17.135	600.326	20.6961	6.69132	29.4463	423.552	4.37687
G75	62.3803	385.92	0.25793	0.16232	0.00069	1.6624	0.04446	0.07288	0.00151	969.657	8.52942	994.291	27.5029	1010.62	27.3996	2.47761	4.05307	969.657	8.52942
G76	23.0607	280.815	0.23323	0.08562	0.00044	0.76962	0.0252	0.06395	0.00159	529.581	6.10116	579.545	23.0553	739.977	27.0048	8.62124	28.4328	529.581	6.10116
G77	35.9907	139.898	0.52976	0.23767	0.0011	2.9672	0.09548	0.09235	0.00194	1374.57	12.3344	1399.26	33.7097	1474.59	33.5518	1.76427	6.78292	1474.59	33.5518
G78	6.42197	938.573	0.02633	0.0071	7e-05	0.0458	0.00318	0.0469	0.00319	45.6078	1.77185	45.471	7.00246	44.1381	6.75138	-0.30084	-3.32974	45.6078	1.77185
G79	1.32143	99.3795	1.12551	0.01129	0.00039	0.07758	0.02581	0.04708	0.01524	72.3722	5.84778	75.8672	46.0179	53.2869	34.4845	4.60665	-35.8162	72.3722	5.84778
GS-11 Zr-2
G01	134.083	878.657	0.24443	0.15271	0.00247	1.50189	0.03814	0.07162	0.00128	916.137	28.9385	931.153	30.7448	975.162	23.7147	1.61271	6.05287	916.137	28.9385
G02	94.8284	553.84	0.39734	0.16501	0.00273	1.69176	0.04834	0.07478	0.00151	984.559	31.5241	1005.43	34.7003	1062.59	27.9183	2.07561	7.34389	984.559	31.5241
G03	193.586	2049.63	0.35293	0.09222	0.00147	0.78489	0.0185	0.06333	0.00109	568.653	18.6642	588.269	22.5623	719.331	19.0533	3.33451	20.9469	568.653	18.6642
G04	135.464	900.521	0.01235	0.16172	0.0026	1.63216	0.0407	0.07349	0.00128	966.328	30.1669	982.693	31.2052	1027.5	23.8247	1.66526	5.9531	966.328	30.1669
G05	375.545	1807.42	0.58989	0.18861	0.00298	2.04377	0.04566	0.07923	0.00119	1113.84	33.636	1130.22	31.1165	1177.89	22.2519	1.44918	5.43736	1177.89	22.2519
G06	148.381	359.953	0.45395	0.37789	0.0061	6.92633	0.18974	0.13159	0.00208	2066.42	58.3893	2102.04	41.3523	2119.29	29.4301	1.69437	2.49479	2119.29	29.4301
G07	102.124	634.576	0.72756	0.1408	0.0023	1.30212	0.03645	0.06742	0.00139	849.185	27.3056	846.657	31.5935	850.775	25.0671	-0.298511	0.18696	849.185	27.3056
G08	33.6989	183.082	0.46349	0.1723	0.0031	1.6622	0.06971	0.07142	0.00226	1024.77	35.4055	994.215	47.8221	969.459	40.839	-3.07338	-5.7055	969.459	40.839
G09	36.9197	208.009	0.6437	0.15976	0.0029	1.67908	0.07121	0.07435	0.00238	955.443	33.5507	1000.63	47.7117	1050.98	43.2278	4.51615	9.09057	955.443	33.5507
G10	163.556	440.86	0.73879	0.31775	0.00512	4.8598	0.13195	0.11476	0.0019	1778.73	51.4059	1795.31	40.4454	1876.12	29.6351	0.923677	5.19092	1876.12	29.6351
G11	92.3201	642.658	0.30892	0.14186	0.0023	1.36299	0.03718	0.07088	0.00141	855.172	27.2815	873.156	31.5889	953.955	25.9213	2.0597	10.3551	855.172	27.2815
G12	237.348	662.395	0.58716	0.31986	0.00505	5.0672	0.12361	0.11521	0.00175	1789.05	50.6421	1830.63	38.487	1883.17	27.3309	2.27167	4.99825	1883.17	27.3309
G13	240.422	1842.56	0.08631	0.13855	0.00221	1.37533	0.03449	0.0719	0.00129	836.458	26.3378	878.445	29.5243	983.111	23.9106	4.77969	14.9173	836.458	26.3378
G14	134.031	825.995	0.34726	0.15774	0.00251	1.53181	0.03892	0.07094	0.00128	944.205	29.2639	943.224	30.9547	955.685	23.6578	-0.103991	1.20122	944.205	29.2639
G15	416.308	2409.93	0.13778	0.17834	0.00276	1.88226	0.04056	0.07692	0.00113	1057.9	31.5106	1074.86	29.6583	1119.12	21.236	1.57781	5.4701	1119.12	21.236
G16	20.6282	241.443	0.62008	0.07768	0.00152	0.55879	0.03343	0.05143	0.00281	482.26	19.4965	450.739	43.1734	260.149	26.3901	-6.99328	-85.378	482.26	19.4965
G17	8.32198	485.524	0.41372	0.01669	0.00041	0.11372	0.01235	0.04852	0.00524	106.703	6.51128	109.363	23.9029	124.701	26.6583	2.43221	14.433	106.703	6.51128
G18	28.043	3112.82	1.25558	0.00685	0.00013	0.04196	0.0023	0.04408	0.00236	44.0074	2.97666	41.7359	5.92253	-106.223	-10.6785	-5.44264	141.429	44.0074	2.97666
G19	150.617	458.3	0.19529	0.3248	0.00518	5.09938	0.13916	0.11682	0.00195	1813.13	51.7233	1836	40.6716	1908.13	30.0337	1.24588	4.97869	1908.13	30.0337
G20	100.62	275.644	0.38287	0.34073	0.00561	5.32829	0.17423	0.11695	0.00224	1890.18	55.2593	1873.41	44.706	1910.12	34.2801	-0.895062	1.04414	1910.12	34.2801
G21	393.653	2887.45	0.86983	0.11814	0.00183	1.10134	0.02435	0.06732	0.00107	719.849	22.413	753.998	24.8855	847.689	19.583	4.52908	15.081	719.849	22.413
G22	241.562	855.942	0.20132	0.28062	0.00444	4.05776	0.10749	0.10401	0.00175	1594.48	46.0123	1645.86	38.8797	1696.88	29.0557	3.12144	6.03413	1696.88	29.0557
G23	97.9115	290.617	0.24781	0.32886	0.00563	6.00552	0.2348	0.12499	0.0027	1832.85	55.9352	1976.64	48.8909	2028.66	39.2308	7.27449	9.65179	2028.66	39.2308
G24	70.9409	419.165	0.41303	0.16178	0.00273	1.68826	0.05956	0.0736	0.00191	966.661	31.6081	1004.11	40.3786	1030.52	34.912	3.72921	6.19678	966.661	31.6081
G25	35.4324	476.932	0.14179	0.07769	0.00142	0.61569	0.02869	0.05752	0.00236	482.32	18.3	487.142	36.0871	511.526	34.2866	0.989957	5.70967	482.32	18.3
G26	196.233	350.084	0.90516	0.45261	0.00722	10.257	0.31625	0.15844	0.00264	2406.85	65.394	2458.23	43.8538	2439.08	32.0864	2.09043	1.32159	2439.08	32.0864
G27	159.596	1018.52	0.66016	0.14009	0.00224	1.39436	0.03915	0.06937	0.00144	845.171	26.6433	886.547	31.7827	909.763	26.2591	4.66707	7.09979	845.171	26.6433
G28	214.131	391.261	0.48961	0.4789	0.00759	11.0306	0.33137	0.16538	0.00271	2522.47	67.4805	2525.72	43.7236	2511.42	31.7839	0.128594	-0.440011	2511.42	31.7839
G29	92.6289	544.226	0.30199	0.16744	0.00273	1.62559	0.05099	0.07022	0.00162	997.991	31.4612	980.155	36.7943	934.793	29.5035	-1.81969	-6.7606	997.991	31.4612
G30	178.55	317.33	0.70871	0.47386	0.00753	11.6799	0.36231	0.17244	0.00286	2500.47	67.1819	2579.09	44.1549	2581.47	32.3432	3.04847	3.1378	2581.47	32.3432
G31	136.8	876.189	0.56387	0.14331	0.0023	1.3846	0.04061	0.06939	0.00152	863.353	27.2485	882.4	33.2007	910.356	27.6481	2.15857	5.16322	863.353	27.2485
G32	93.6386	604.034	0.168	0.15885	0.0026	1.58695	0.0507	0.07256	0.00171	950.383	30.2384	965.101	37.0765	1001.69	31.3253	1.52503	5.12203	950.383	30.2384
G33	58.9524	356.805	0.35242	0.16044	0.00271	1.56967	0.05662	0.07164	0.00193	959.222	31.4209	958.296	40.9033	975.731	35.0934	-0.0966183	1.69201	959.222	31.4209
G34	205.809	2847.98	0.18416	0.07459	0.00115	0.59556	0.01449	0.0567	0.00108	463.75	15.1096	474.412	19.6423	479.884	15.8805	2.24747	3.36211	463.75	15.1096
G35	136.262	1109.81	0.21352	0.12427	0.00197	1.27215	0.03467	0.07392	0.00152	755.094	23.9034	833.352	30.7761	1039.28	28.0656	9.39074	27.3448	755.094	23.9034
G36	120.295	824.294	0.81129	0.12548	0.00203	1.11003	0.03438	0.06481	0.00156	762.028	24.5665	758.189	32.4437	768.174	27.2538	-0.50639	0.800121	762.028	24.5665
G37	92.4505	827.782	0.37648	0.10833	0.00176	0.92796	0.02942	0.06144	0.00156	663.042	21.7855	666.561	30.6058	654.674	25.8149	0.527923	-1.27824	663.042	21.7855
G38	15.9232	581.234	0.61746	0.02497	0.00056	0.15317	0.01438	0.04483	0.00415	158.99	8.35609	144.707	27.1749	-64.8841	-11.093	-9.87039	345.037	158.99	8.35609
G39	46.7855	448.006	0.2624	0.10519	0.0018	0.83504	0.03278	0.05863	0.00192	644.753	22.3103	616.405	35.7951	553.384	29.2538	-4.59891	-16.5109	644.753	22.3103
G40	4.95747	621.134	0.74329	0.0069	0.00026	0.04775	0.01202	0.04885	0.01236	44.3275	4.64116	47.3626	24.3828	140.638	67.7714	6.40812	68.4811	44.3275	4.64116
G41	12.1324	1364.18	1.12185	0.00711	0.00018	0.04431	0.00534	0.04504	0.00544	45.6718	3.61633	44.0233	11.9095	-53.491	-11.9559	-3.7446	185.382	45.6718	3.61633
G42	148.036	393.558	0.41108	0.34681	0.00545	5.7159	0.17495	0.11451	0.00214	1919.35	53.4841	1933.77	43.2405	1872.19	33.2592	0.746038	-2.519	1872.19	33.2592
G43	367.296	1024.82	0.12456	0.3551	0.00537	5.58482	0.13674	0.11474	0.00189	1958.91	52.4038	1913.76	39.8603	1875.81	29.4894	-2.35898	-4.43012	1875.81	29.4894
G44	240.728	4082.5	0.00966	0.06441	0.00098	0.49248	0.01214	0.05554	0.0011	402.389	13.1824	406.599	18.0652	434.026	15.3019	1.03536	7.28914	402.389	13.1824
G45	142.214	970.112	0.51309	0.13466	0.00214	1.25766	0.03808	0.06726	0.00157	814.395	25.6282	826.856	33.1573	845.835	28.1071	1.50699	3.71702	814.395	25.6282
G46	25.8386	152.625	0.78191	0.14536	0.00296	1.48038	0.09316	0.07128	0.00359	874.901	34.6315	922.386	66.2084	965.454	64.0683	5.14807	9.37933	874.901	34.6315
G47	92.2404	214.56	0.54004	0.38215	0.00629	7.57941	0.29015	0.13825	0.00291	2086.32	59.9857	2182.43	49.0246	2205.4	39.1864	4.4038	5.39951	2205.4	39.1864
G48	321.593	759.977	0.77816	0.35402	0.00542	5.85926	0.15934	0.1174	0.00207	1953.77	52.9206	1955.22	41.6873	1917.02	31.6982	0.0744263	-1.91701	1917.02	31.6982
G49	107.186	296.998	0.34148	0.33918	0.00553	5.29074	0.1918	0.11599	0.00252	1882.72	54.5516	1867.37	47.8878	1895.31	38.6093	-0.822235	0.664319	1895.31	38.6093
G50	13.318	84.2244	0.68973	0.14149	0.00359	1.25906	0.14283	0.05887	0.00582	853.083	41.8601	827.485	112.11	562.292	86.6821	-3.09339	-51.7153	853.083	41.8601
G51	54.6884	368.546	0.2894	0.14709	0.00256	1.49179	0.06324	0.07162	0.00235	884.63	30.0854	927.046	45.984	975.162	42.442	4.57535	9.28373	884.63	30.0854
G52	100.141	680.687	0.27886	0.1471	0.00242	1.56297	0.05483	0.07681	0.00205	884.687	28.5116	955.645	40.0897	1116.26	37.4584	7.42515	20.7455	884.687	28.5116
G53	79.725	456.769	0.30136	0.17097	0.00288	1.7704	0.06978	0.07239	0.00213	1017.45	33.0219	1034.67	44.7245	996.926	38.68	1.66367	-2.05912	996.926	38.68
G54	84.666	883.251	0.59234	0.08673	0.00149	0.69419	0.02905	0.05668	0.00204	536.169	18.9892	535.315	34.0304	479.104	28.805	-0.159541	-11.9106	536.169	18.9892
G55	18.5566	718.29	0.54154	0.02402	0.00055	0.16717	0.01532	0.04889	0.00442	153.012	8.23672	156.96	27.7046	142.559	25.361	2.51497	-7.33266	153.012	8.23672
G56	82.516	300.741	0.57797	0.24437	0.00412	2.96541	0.12138	0.08785	0.00243	1409.38	43.999	1398.8	50.4843	1379.21	43.0429	-0.755964	-2.18746	1379.21	43.0429
G57	52.6868	242.975	0.38557	0.2071	0.00366	2.50524	0.11883	0.07994	0.00261	1213.35	40.4038	1273.55	53.7384	1195.51	47.1887	4.72726	-1.49236	1195.51	47.1887
G58	73.1681	940.762	0.08484	0.0826	0.00137	0.62133	0.02387	0.05514	0.00184	511.623	17.6275	490.681	30.5031	417.904	24.1757	-4.26808	-22.426	511.623	17.6275
G59	64.7244	418.485	0.41404	0.14774	0.0025	1.38645	0.05616	0.06791	0.00216	888.282	29.3951	883.187	43.7783	865.809	38.3707	-0.5769	-2.59569	888.282	29.3951
G60	203.858	1251.71	0.32435	0.1587	0.00241	1.4896	0.04106	0.06861	0.00147	949.548	28.128	926.153	33.3215	887.037	26.6589	-2.52605	-7.04722	949.548	28.128
G61	127.958	380.286	0.39042	0.31573	0.00501	5.14173	0.17826	0.11752	0.0026	1768.84	50.405	1843.03	47.5616	1918.85	39.4515	4.02523	7.81753	1918.85	39.4515
G62	65.3678	387.007	0.29574	0.16541	0.00276	1.6454	0.06467	0.0717	0.00215	986.772	31.8456	987.787	44.5551	977.437	38.9517	0.102814	-0.954986	986.772	31.8456
G63	69.5344	130.42	0.60673	0.45907	0.00804	10.7795	0.556	0.16806	0.0042	2435.45	72.3561	2504.3	57.9595	2538.41	47.897	2.74929	4.05624	2538.41	47.897
G64	175.668	1619.92	0.38997	0.1044	0.0016	0.85301	0.02461	0.06072	0.00145	640.143	19.9905	626.3	28.187	629.33	23.714	-2.21034	-1.7182	640.143	19.9905
G65	127.922	855.942	0.29768	0.15026	0.00237	1.44255	0.04737	0.07049	0.00182	902.421	27.8764	906.78	37.7819	942.661	33.0237	0.480783	4.26875	902.421	27.8764
G66	324.732	2048.78	0.33135	0.15456	0.00232	1.49163	0.04013	0.07004	0.0015	926.474	27.2192	926.981	33.1151	929.526	27.3922	0.0546526	0.328312	926.474	27.2192
G67	201.546	381.732	0.41241	0.47079	0.00731	11.4443	0.40556	0.16472	0.00343	2487.02	65.3909	2560.04	49.5496	2504.7	40.0106	2.85228	0.705551	2504.7	40.0106
G68	137.303	1766.42	0.4231	0.07324	0.00118	0.60223	0.02044	0.05981	0.00175	455.646	15.4873	478.648	26.854	596.708	27.7164	4.80557	23.64	455.646	15.4873
G69	10.4439	1215.89	1.08834	0.00685	0.0002	0.04781	0.00767	0.05056	0.00816	44.0074	3.87302	47.4207	16.4921	220.82	65.3715	7.19794	80.071	44.0074	3.87302
G70	27.349	249.355	0.38153	0.10586	0.00214	0.91689	0.06023	0.06187	0.00354	648.66	26.2615	660.714	59.7895	669.618	57.4193	1.82444	3.12994	648.66	26.2615
G71	436.062	894.991	0.33528	0.44882	0.00665	9.91777	0.27296	0.16203	0.00318	2390	60.4893	2427.16	46.7216	2476.95	37.692	1.53096	3.51037	2476.95	37.692
G72	1117.69	1445.94	1.54567	0.53565	0.00785	14.5981	0.38302	0.20019	0.00384	2765.21	67.2181	2789.41	47.228	2827.75	37.8609	0.867347	2.21139	2827.75	37.8609
G73	185.829	1147.49	0.83782	0.13807	0.00212	1.25302	0.03818	0.0673	0.00166	833.74	25.3288	824.767	34.4499	847.072	29.6528	-1.08792	1.57389	833.74	25.3288
G74	172.397	468.339	0.4134	0.33935	0.00533	5.29176	0.18876	0.11352	0.00266	1883.54	52.6196	1867.53	49.5217	1856.51	41.2513	-0.857163	-1.45587	1856.51	41.2513
G75	37.3163	209.03	0.30801	0.17437	0.00335	1.76093	0.10222	0.074	0.0033	1036.14	38.09	1031.19	64.4381	1041.47	59.4025	-0.480402	0.511159	1041.47	59.4025
G76	156.8	1521.65	0.50105	0.0959	0.00149	0.79418	0.02518	0.06036	0.00162	590.336	18.8413	593.54	29.2655	616.505	26.117	0.539772	4.24458	590.336	18.8413
G77	16.2469	162.409	0.43524	0.09446	0.00221	0.79272	0.07098	0.05931	0.00479	581.86	27.346	592.714	75.7281	578.494	72.5447	1.83111	-0.581895	581.86	27.346
G78	60.908	204.436	0.71307	0.25789	0.0045	3.54144	0.17088	0.09521	0.00302	1479.04	47.4351	1536.52	58.0661	1532.23	51.4828	3.74123	3.47168	1532.23	51.4828
G79	64.5867	424.015	1.0712	0.1226	0.00208	1.04559	0.04472	0.06209	0.00221	745.511	25.2004	726.696	42.3171	677.21	36.4937	-2.58918	-10.0857	745.511	25.2004
G80	63.4182	800.387	0.31668	0.07829	0.0013	0.61451	0.02424	0.05651	0.00196	485.908	16.8558	486.4	30.8995	472.462	27.5179	0.101282	-2.84588	485.908	16.8558
G81	319.312	497.605	0.35617	0.58703	0.00879	20.7487	0.65843	0.25369	0.00527	2977.37	72.7208	3126.93	50.8999	3207.94	41.7069	4.78288	7.18755	3207.94	41.7069
G82	172.529	931.488	0.42395	0.17412	0.00269	1.77597	0.05721	0.07547	0.00192	1034.77	30.8505	1036.71	40.2598	1081.05	35.16	0.186632	4.28052	1081.05	35.16
G83	297.486	986.872	0.37152	0.28363	0.00424	3.76592	0.11001	0.0991	0.00221	1609.62	43.8987	1585.51	44.6506	1607.25	37.2984	-1.52045	-0.147457	1607.25	37.2984
G84	113.26	666.309	0.31213	0.16549	0.0026	1.52048	0.05275	0.06882	0.00191	987.214	30.0736	938.67	40.8797	893.35	34.2911	-5.17157	-10.507	987.214	30.0736
G85	64.2999	401.895	0.40996	0.15236	0.00263	1.40307	0.06425	0.06798	0.0025	914.179	30.737	890.234	49.8347	867.944	44.2268	-2.68972	-5.3269	914.179	30.737
G86	274.959	869.043	0.16906	0.31421	0.00474	4.76835	0.14763	0.11317	0.00258	1761.39	47.8129	1779.34	47.422	1850.93	40.1289	1.00894	4.83764	1850.93	40.1289
G87	17.442	117.489	0.81413	0.12705	0.00314	1.09668	0.1074	0.06317	0.00535	771.014	37.2319	751.744	95.4264	713.959	88.1622	-2.56341	-7.99143	771.014	37.2319
G88	163.906	1865.61	0.12707	0.09298	0.00142	0.73534	0.02313	0.05836	0.00159	573.137	18.0624	559.683	28.4574	543.303	24.2383	-2.40398	-5.49124	573.137	18.0624
G89	503.88	998.442	0.30916	0.4689	0.00692	11.3831	0.33567	0.17808	0.00385	2478.74	62.0502	2555.04	50.2218	2635.07	41.9394	2.98649	5.93285	2635.07	41.9394
G90	91.8821	501.859	0.52245	0.17262	0.00282	1.61145	0.06389	0.07083	0.00222	1026.53	32.3176	974.672	46.3643	952.511	40.0505	-5.32063	-7.77096	952.511	40.0505
G91	135.122	820.465	0.50245	0.15188	0.00243	1.38718	0.05156	0.06738	0.00203	911.493	28.5106	883.498	41.854	849.542	35.9931	-3.16871	-7.29235	911.493	28.5106
G92	164.693	338.599	0.43868	0.43798	0.00697	9.5749	0.38937	0.15767	0.00388	2341.59	63.8045	2394.76	55.1687	2430.83	46.725	2.22037	3.67096	2430.83	46.725
G93	55.4956	733.178	0.16819	0.07801	0.00136	0.58605	0.02772	0.05507	0.00234	484.234	17.5774	468.342	36.0078	415.066	30.2656	-3.39317	-16.6642	484.234	17.5774
G94	33.6898	222.812	0.44858	0.14282	0.00279	1.36767	0.08735	0.06445	0.00335	860.589	32.7876	875.165	64.3819	756.432	56.7554	1.66551	-13.7695	860.589	32.7876
G95	122.562	984.235	0.26901	0.12379	0.00193	1.02018	0.03496	0.06143	0.00179	752.341	23.4542	714.004	35.6625	654.324	29.4214	-5.36933	-14.9798	752.341	23.4542
G96	98.8889	200.352	0.24786	0.45804	0.00748	9.17644	0.40281	0.15571	0.00405	2430.9	67.4545	2355.77	57.9231	2409.6	49.2096	-3.18933	-0.883901	2409.6	49.2096
G97	50.0887	153.306	0.44806	0.29993	0.00543	4.33725	0.24225	0.10025	0.00351	1690.96	55.1673	1700.47	65.8016	1628.73	58.1169	0.559321	-3.82111	1628.73	58.1169
G98	61.7733	1218.62	0.41343	0.04833	0.00082	0.33244	0.01465	0.05105	0.0021	304.261	11.3967	291.427	24.2496	243.088	19.0976	-4.40371	-25.1647	304.261	11.3967
G99	292.327	775.12	0.14474	0.3703	0.0055	6.98955	0.21717	0.13228	0.0031	2030.81	53.0602	2110.1	50.3899	2128.45	43.0533	3.75767	4.58737	2128.45	43.0533
G100	1.6154	201.068	0.92208	0.00686	8e-05	0.0457	0.003	0.05235	0.00339	44.0714	4.49202	45.3739	9.77177	300.728	37.1777	2.87064	85.3451	44.0714	4.49202
G101	71.1229	394.519	0.38995	0.17404	0.00065	1.55271	0.02368	0.07077	0.00109	1034.33	10.6057	951.572	23.724	950.777	22.4831	-8.69723	-8.78805	950.777	22.4831
G102	240.691	340.175	0.51456	0.68909	0.00249	31.3235	0.47062	0.35688	0.00513	3379.15	22.4738	3529.26	32.705	3736.63	31.9227	4.25354	9.56692	3736.63	31.9227
G103	30.2832	330.089	0.39532	0.08963	0.00038	0.66866	0.01311	0.05927	0.00107	553.349	7.96389	519.897	19.3894	577.028	19.3605	-6.43419	4.1037	553.349	7.96389
G104	100.215	299.081	0.28813	0.32361	0.00125	4.56625	0.08363	0.11217	0.00169	1807.34	15.6434	1743.13	29.7935	1834.87	29.0421	-3.68332	1.5006	1834.87	29.0421
G105	95.8397	803.469	0.10184	0.12625	0.00046	1.2158	0.01676	0.06986	0.00107	766.437	8.7335	807.852	21.0123	924.241	22.0544	5.12662	17.0739	766.437	8.7335
G106	45.6697	522.842	0.52881	0.07931	0.00033	0.68929	0.01271	0.06701	0.00117	492.003	7.40961	532.374	18.8821	838.084	23.3923	7.58319	41.2944	492.003	7.40961
G107	311.356	997.51	0.10757	0.31624	0.00113	4.96544	0.06415	0.11231	0.00166	1771.34	14.5362	1813.46	29.1115	1837.13	28.5677	2.32243	3.58102	1837.13	28.5677
G108	105.301	200.747	0.91446	0.43134	0.00168	8.64664	0.16881	0.15876	0.0024	2311.76	18.6003	2301.48	32.1336	2442.5	31.3973	-0.446602	5.35278	2442.5	31.3973
G109	295.946	1062.21	0.04293	0.28999	0.00104	4.53311	0.05867	0.11149	0.00166	1641.48	13.8619	1737.07	28.8704	1823.85	28.6871	5.5028	9.99902	1823.85	28.6871
G110	38.0329	2105.37	0.75065	0.01613	7e-05	0.10767	0.00193	0.04815	0.00096	103.151	4.35579	103.832	7.47571	106.646	7.50445	0.655671	3.27697	103.151	4.35579
G111	125.275	374.992	0.55912	0.30256	0.00116	3.98087	0.06863	0.10373	0.00162	1703.99	14.9494	1630.3	29.9946	1691.91	29.1904	-4.51983	-0.71424	1691.91	29.1904
G112	39.6402	387.277	0.19308	0.10558	0.00044	0.82228	0.01607	0.06221	0.00112	647.027	8.59872	609.32	21.3021	681.336	21.339	-6.18846	5.03549	647.027	8.59872
G113	113.481	803.201	0.14723	0.14732	0.00065	1.48975	0.03403	0.07975	0.00144	885.923	10.7719	926.214	26.8071	1190.81	28.7868	4.35013	25.6035	885.923	10.7719
G114	204.551	1664.66	0.53135	0.11582	0.00044	1.06081	0.0158	0.06451	0.00106	706.46	8.55163	734.223	20.8466	758.395	21.0252	3.78126	6.84811	706.46	8.55163
G115	7.72799	1141.98	0.20411	0.00697	5e-05	0.04824	0.00177	0.0503	0.00185	44.7756	4.1078	47.8373	6.97652	208.88	17.3552	6.40015	78.5639	44.7756	4.1078
G116	170.552	368.608	0.3901	0.42659	0.00169	8.65701	0.16485	0.15514	0.00255	2290.33	18.741	2302.57	34.4116	2403.37	33.717	0.531622	4.70343	2403.37	33.717
G117	102.804	1402.17	0.20783	0.0752	0.00031	0.62742	0.01142	0.06026	0.00109	467.408	7.18486	494.487	17.9553	612.923	20.1144	5.47623	23.7412	467.408	7.18486
G118	28.8188	230.467	0.44182	0.1212	0.00068	1.0766	0.03566	0.07049	0.00162	737.467	11.287	741.973	29.4512	942.661	31.6946	0.607301	21.7675	737.467	11.287
G119	21.001	184.116	1.19365	0.09166	0.00048	0.73296	0.02176	0.06133	0.0014	565.347	9.13656	558.289	24.2352	650.828	25.4046	-1.26424	13.1341	565.347	9.13656
G120	11.6004	94.8477	0.73765	0.11013	0.0008	0.99829	0.0465	0.07057	0.00207	673.503	12.7587	702.941	35.2114	944.984	39.5483	4.18791	28.7287	673.503	12.7587
G121	152.22	1175.72	0.14898	0.13402	0.00054	1.32346	0.02435	0.07079	0.00126	810.758	9.60695	856.026	24.4714	951.356	25.4507	5.28818	14.7787	810.758	9.60695
GS-11 Zr-3
G01	167.025	1468.9	0.05902	0.12111	0.00197	1.09019	0.02529	0.06519	0.00107	736.949	23.6234	748.596	25.4273	780.474	18.8464	1.55583	5.57675	736.949	23.6234
G02	51.0289	388.39	0.12142	0.13824	0.00232	1.41658	0.03894	0.07387	0.00146	834.702	27.2469	895.927	31.7564	1037.92	26.6638	6.83362	19.5792	834.702	27.2469
G03	70.2275	388.45	0.33673	0.17583	0.0029	1.77085	0.04564	0.07267	0.0013	1044.15	32.7665	1034.83	32.4893	1004.76	23.7919	-0.900771	-3.9202	1004.76	23.7919
G04	126.645	387.494	0.07769	0.332	0.00539	5.23427	0.12622	0.11451	0.00174	1848.07	53.1398	1858.21	38.891	1872.19	26.9441	0.545969	1.28829	1872.19	26.9441
G05	114.194	338.714	0.14323	0.33599	0.00547	5.34889	0.1338	0.11571	0.0018	1867.35	53.756	1876.71	39.5067	1890.97	27.6528	0.498888	1.24895	1890.97	27.6528
G06	12.1691	92.4852	0.1433	0.13631	0.00257	1.21017	0.05284	0.06541	0.00225	823.763	30.1281	805.269	44.8959	787.552	38.6609	-2.29654	-4.5979	823.763	30.1281
G07	70.2293	227.541	0.24096	0.30304	0.005	4.73729	0.12905	0.11207	0.00188	1706.37	50.4404	1773.86	40.3428	1833.25	29.4345	3.80499	6.92143	1833.25	29.4345
G08	75.7602	219.6	0.18171	0.3389	0.00555	5.36584	0.14329	0.11378	0.00186	1881.38	54.4116	1879.42	40.5196	1860.65	28.8537	-0.104082	-1.11411	1860.65	28.8537
G09	78.4823	446.544	0.31999	0.17188	0.0028	1.73189	0.04387	0.07219	0.00128	1022.46	31.7735	1020.45	31.8279	991.302	23.4115	-0.196743	-3.14327	991.302	23.4115
G10	118.514	288.919	0.20864	0.39819	0.0065	7.91084	0.21303	0.14558	0.00231	2160.7	60.9054	2220.92	42.058	2294.64	29.8287	2.7113	5.83726	2294.64	29.8287
G11	33.7969	431.02	0.28896	0.07829	0.00131	0.60411	0.01738	0.05613	0.0013	485.908	16.6317	479.839	22.8607	457.514	18.0295	-1.26484	-6.20603	485.908	16.6317
G12	144.331	480.338	0.01509	0.31323	0.00501	4.8786	0.11423	0.11477	0.00175	1756.58	50.1547	1798.57	38.3107	1876.28	27.0539	2.33437	6.37938	1876.28	27.0539
G13	35.1628	111.054	0.20163	0.31212	0.00526	4.83799	0.15632	0.11131	0.00216	1751.13	52.6528	1791.53	44.1481	1820.91	33.8183	2.25492	3.83235	1820.91	33.8183
G14	14.139	87.8878	0.31583	0.15777	0.00293	1.59267	0.06923	0.0726	0.00238	944.372	33.5966	967.343	47.8175	1002.81	42.7455	2.37467	5.82726	944.372	33.5966
G15	150.194	296.562	0.34074	0.46107	0.00733	10.0261	0.24135	0.15614	0.00234	2444.28	65.65	2437.19	41.2759	2414.28	28.5793	-0.29092	-1.2425	2414.28	28.5793
G16	117.921	758.689	0.23601	0.1562	0.00249	1.49909	0.03517	0.06867	0.00115	935.625	28.7344	930.016	28.9805	888.843	20.8055	-0.60302	-5.26318	935.625	28.7344
G17	275.864	395.316	0.55902	0.60058	0.00957	20.5775	0.5253	0.24668	0.00369	3032.17	78.0556	3118.9	43.2808	3163.58	29.9986	2.78075	4.15379	3163.58	29.9986
G18	43.1354	117.562	0.52289	0.33088	0.00552	5.11713	0.16381	0.11263	0.00217	1842.65	54.443	1838.95	44.2923	1842.28	33.7191	-0.200782	-0.0198552	1842.28	33.7191
G19	67.04	285.038	0.31385	0.22855	0.00369	2.66814	0.06955	0.0855	0.00152	1326.9	39.6925	1319.68	36.5361	1326.9	27.2984	-0.5469	0.000572854	1326.9	27.2984
G20	37.1337	396.032	0.57501	0.08647	0.00146	0.69496	0.02138	0.05895	0.00147	534.626	18.2937	535.776	26.2102	565.25	22.5863	0.214609	5.41772	534.626	18.2937
G21	60.4853	169.029	0.19926	0.34863	0.00565	5.51144	0.15512	0.11302	0.00197	1928.05	54.982	1902.38	41.7881	1848.53	30.6334	-1.34944	-4.30176	1848.53	30.6334
G22	45.0466	96.2467	0.3813	0.42708	0.00714	8.76385	0.30081	0.14437	0.0027	2292.54	65.474	2313.74	46.5487	2280.28	34.9275	0.916227	-0.537523	2280.28	34.9275
G23	21.0369	250.647	0.51687	0.07759	0.00134	0.60558	0.02117	0.05684	0.00168	481.722	17.0008	480.769	27.2559	485.331	23.7748	-0.198206	0.743673	481.722	17.0008
G24	26.6271	145.087	0.91454	0.15658	0.0027	1.49226	0.05345	0.06851	0.00184	937.743	31.0662	927.238	39.6385	884.022	32.6737	-1.13297	-6.07689	937.743	31.0662
G25	62.7527	673.309	0.40619	0.09015	0.00145	0.78682	0.02033	0.06313	0.00127	556.424	18.117	589.366	23.9662	712.613	21.5713	5.58943	21.9177	556.424	18.117
G26	16.3006	214.883	0.08397	0.08049	0.00143	0.64374	0.02464	0.05753	0.00187	499.047	18.0317	504.619	30.2819	511.908	27.107	1.10425	2.51246	499.047	18.0317
G27	15.1092	68.2444	1.30623	0.16836	0.00346	1.83142	0.10665	0.07507	0.00326	1003.07	39.1494	1056.79	62.96	1070.38	58.4244	5.08331	6.28821	1070.38	58.4244
G28	58.0188	308.264	0.11281	0.19445	0.00312	2.04536	0.05484	0.07512	0.00144	1145.44	34.6454	1130.75	34.8908	1071.71	26.3486	-1.29882	-6.87892	1071.71	26.3486
G29	2.29369	230.825	0.30728	0.0099	0.00026	0.06361	0.00807	0.04689	0.00596	63.5057	4.28761	62.6174	16.8237	43.6284	11.8243	-1.4185	-45.5604	63.5057	4.28761
G30	10.2433	128.428	0.22593	0.08142	0.00152	0.60517	0.02854	0.05544	0.0023	504.593	19.09	480.509	36.4096	430.011	30.055	-5.0121	-17.3443	504.593	19.09
G31	38.6957	493.533	0.27499	0.07855	0.00128	0.6017	0.01749	0.05576	0.00133	487.462	16.2693	478.312	23.0563	442.825	18.0892	-1.91298	-10.0801	487.462	16.2693
G32	112.186	321.459	0.3641	0.32824	0.00518	5.27674	0.13607	0.11485	0.00201	1829.85	51.249	1865.11	41.1029	1877.53	30.9155	1.8906	2.53988	1877.53	30.9155
G33	178.446	790.513	0.51507	0.20825	0.00332	2.37663	0.06383	0.08252	0.00159	1219.49	36.3949	1235.6	36.6819	1257.89	28.7607	1.3038	3.05261	1257.89	28.7607
G34	34.2464	60.184	0.47238	0.49353	0.00828	11.8577	0.45826	0.16588	0.00331	2585.93	72.445	2593.23	49.6017	2516.5	38.0916	0.281409	-2.75915	2516.5	38.0916
G35	0.960951	45.6754	0.30942	0.02116	0.00101	0.14665	0.04931	0.04978	0.01674	134.983	13.7203	138.95	88.4403	184.734	114.566	2.85481	26.931	134.983	13.7203
G36	101.896	279.247	0.13605	0.36183	0.00572	6.39299	0.17569	0.12521	0.0023	1990.84	55.1212	2031.31	43.3924	2031.77	33.2283	1.99204	2.01431	2031.77	33.2283
G37	25.3651	53.9746	0.45161	0.42211	0.00745	8.4131	0.383	0.14211	0.00337	2270.05	68.5099	2276.59	54.5247	2253.08	43.8901	0.28734	-0.753387	2253.08	43.8901
G38	23.6758	127.772	0.51788	0.17175	0.00289	1.80482	0.06323	0.07366	0.00192	1021.75	32.7672	1047.2	41.015	1032.17	34.7478	2.43109	1.00964	1032.17	34.7478
G39	27.499	332.147	0.5542	0.07646	0.00127	0.60444	0.01955	0.05749	0.00157	474.958	16.1792	480.048	25.4634	510.38	22.8784	1.06018	6.94022	474.958	16.1792
G40	36.4307	143.116	0.43287	0.23915	0.00391	2.88289	0.09217	0.08659	0.00194	1382.28	41.6502	1377.45	42.683	1351.39	34.4442	-0.350544	-2.28582	1351.39	34.4442
G41	223.244	430.244	0.23378	0.48485	0.00757	11.5468	0.3061	0.17307	0.0031	2548.36	66.698	2568.38	45.3833	2587.56	34.4982	0.779463	1.5149	2587.56	34.4982
G42	65.2125	126.1	0.42953	0.46482	0.00747	10.7512	0.34137	0.1678	0.00324	2460.8	66.7166	2501.86	47.6442	2535.82	36.9527	1.64079	2.95814	2535.82	36.9527
G43	60.0055	182.224	0.23638	0.32117	0.00522	5.00537	0.16235	0.11199	0.00238	1795.44	51.9085	1820.23	46.1833	1831.96	37.022	1.36192	1.99342	1831.96	37.022
G44	51.8758	149.803	0.18486	0.3394	0.00556	5.48462	0.18668	0.11353	0.00247	1883.78	54.4879	1898.19	47.5137	1856.67	38.0527	0.759058	-1.46014	1856.67	38.0527
G45	38.0717	121.264	0.22478	0.30791	0.00521	4.5748	0.17336	0.10592	0.00255	1730.41	52.3263	1744.69	49.8546	1730.34	40.9639	0.818178	-0.00427088	1730.34	40.9639
G46	16.3904	136.668	0.4383	0.11397	0.00204	0.97963	0.04242	0.06181	0.00222	695.763	24.5788	693.415	41.1219	667.541	36.1112	-0.338563	-4.22767	695.763	24.5788
G47	123.914	412.452	0.0647	0.30914	0.00488	4.67057	0.13106	0.11413	0.00229	1736.47	49.0281	1761.98	43.9737	1866.19	35.2305	1.44782	6.95091	1866.19	35.2305
G48	8.31851	23.0467	0.47347	0.33311	0.00719	6.2241	0.46703	0.12172	0.00472	1853.44	70.5046	2007.84	77.4187	1981.59	68.5302	7.69003	6.46715	1981.59	68.5302
G49	112.567	338.058	0.11136	0.33331	0.00516	4.8757	0.12651	0.10704	0.00208	1854.4	50.8645	1798.07	42.8986	1749.62	33.3858	-3.13332	-5.98905	1749.62	33.3858
G50	31.2887	90.3955	0.33148	0.32818	0.0055	5.26038	0.2005	0.11259	0.00272	1829.55	54.3576	1862.46	50.8806	1841.64	42.0295	1.76664	0.65608	1841.64	42.0295
G51	65.7786	117.92	0.47682	0.48666	0.00774	11.4472	0.36385	0.16623	0.00339	2556.21	68.0923	2560.28	49.1668	2520.04	38.9209	0.159017	-1.43535	2520.04	38.9209
G52	69.3888	186.941	0.49168	0.33677	0.00533	5.143	0.1534	0.1111	0.00235	1871.11	52.3749	1843.24	45.9059	1817.49	36.7512	-1.51222	-2.95051	1817.49	36.7512
G53	220.796	1102.54	0.3249	0.19531	0.003	2.0544	0.05126	0.07698	0.00154	1150.08	33.3269	1133.76	35.5205	1120.67	28.1209	-1.43915	-2.62383	1120.67	28.1209
G54	29.486	202.703	0.47645	0.13605	0.00241	1.41627	0.05719	0.07587	0.00241	822.287	28.319	895.796	44.3478	1091.64	43.4615	8.20599	24.6743	822.287	28.319
G55	24.4185	76.6033	0.33116	0.30372	0.00519	4.32382	0.17444	0.10503	0.00277	1709.73	52.2936	1697.91	52.9644	1714.84	44.6328	-0.695827	0.298041	1714.84	44.6328
G56	133.773	230.168	0.76654	0.47701	0.00743	11.0431	0.31474	0.16398	0.00333	2514.23	65.8248	2526.78	48.5318	2497.12	38.682	0.496556	-0.685235	2497.12	38.682
G57	65.2259	153.923	0.56095	0.37542	0.00604	7.10407	0.23273	0.13965	0.00308	2054.85	57.5857	2124.55	49.6703	2222.87	40.7405	3.28069	7.55865	2222.87	40.7405
G58	40.2294	206.465	0.68111	0.17381	0.00283	1.74243	0.05707	0.07336	0.00188	1033.07	32.0523	1024.36	40.271	1023.91	34.0257	-0.84987	-0.894096	1023.91	34.0257
G59	448.255	1755.91	0.25458	0.24969	0.00381	3.07831	0.07567	0.08901	0.00179	1436.88	40.2754	1427.31	39.6195	1404.37	31.5648	-0.670526	-2.31434	1404.37	31.5648
G60	29.0805	127.294	0.32368	0.22149	0.00369	2.5224	0.09284	0.08228	0.00225	1289.74	39.9163	1278.51	47.4836	1252.19	40.3213	-0.878462	-2.99905	1252.19	40.3213
G61	97.6166	284.382	0.35046	0.32378	0.00507	5.01604	0.14603	0.11538	0.00255	1808.16	50.3471	1822.03	47.0308	1885.83	38.844	0.761241	4.11825	1885.83	38.844
G62	3.61751	205.39	0.51496	0.01659	0.00048	0.11573	0.01514	0.05082	0.00664	106.069	7.0559	111.193	29.2699	232.674	55.3061	4.60899	54.4132	106.069	7.0559
G63	27.1309	193.926	0.5381	0.12884	0.00218	1.12503	0.04349	0.06239	0.002	781.245	25.8668	765.381	39.6648	687.504	32.991	-2.07257	-13.6349	781.245	25.8668
G64	139.878	424.094	0.22083	0.32291	0.00499	4.90774	0.13661	0.11163	0.00247	1803.92	49.5999	1803.59	46.5957	1826.12	38.4634	-0.0186975	1.21554	1826.12	38.4634
G65	21.3986	262.171	0.43807	0.07801	0.00136	0.63037	0.02581	0.05885	0.00212	484.234	17.2337	496.326	32.4717	561.551	32.0452	2.43643	13.7686	484.234	17.2337
G66	18.8646	27.1067	1.71728	0.47201	0.00926	11.268	0.78695	0.16288	0.00514	2492.37	82.0735	2545.56	69.9226	2485.78	59.5126	2.08943	-0.265151	2485.78	59.5126
G67	155.487	935.062	0.2948	0.1642	0.00254	1.59494	0.04385	0.07243	0.00168	980.075	29.0973	968.232	36.1382	998.048	30.4449	-1.22316	1.80078	980.075	29.0973
G68	105.883	574.674	0.27588	0.18214	0.00285	1.91119	0.0556	0.07616	0.00183	1078.65	32.0514	1085	39.2063	1099.28	33.2369	0.584764	1.87618	1099.28	33.2369
G69	117.887	222.944	0.38706	0.47378	0.0076	10.3385	0.36107	0.15985	0.0038	2500.12	67.4542	2465.56	54.1173	2454.07	44.9382	-1.40167	-1.87614	2454.07	44.9382
G70	21.6558	272.918	0.43713	0.07587	0.00147	0.54602	0.02915	0.05422	0.0026	471.424	18.5843	442.386	38.9802	380.199	31.3828	-6.56393	-23.9942	471.424	18.5843
G71	27.2292	376.867	0.07273	0.0772	0.0013	0.59823	0.02265	0.05693	0.00191	479.388	16.5278	476.11	29.733	488.823	27.0011	-0.688557	1.93006	479.388	16.5278
G72	66.2548	438.424	0.03583	0.16115	0.00257	1.55806	0.04964	0.06968	0.00186	963.165	29.5043	953.698	39.3341	918.938	33.2474	-0.992644	-4.81278	963.165	29.5043
G73	78.9403	907.955	0.25793	0.08775	0.00138	0.68644	0.02046	0.05759	0.00151	542.217	17.3251	530.659	26.4654	514.199	22.1254	-2.17791	-5.44885	542.217	17.3251
G74	236.03	402.123	0.68536	0.49042	0.00759	11.5038	0.3436	0.16805	0.00399	2572.49	66.6254	2564.89	53.8683	2538.31	45.2263	-0.296395	-1.34649	2538.31	45.2263
G75	382.753	1025.64	0.25189	0.36035	0.00551	6.66904	0.1856	0.1356	0.00324	1983.83	53.1898	2068.53	51.1308	2171.74	43.7755	4.09456	8.6525	2171.74	43.7755
G76	161.867	526.372	0.07716	0.31458	0.00489	4.89441	0.14716	0.11426	0.00284	1763.21	48.9273	1801.29	50.5067	1868.24	43.4273	2.11452	5.62237	1868.24	43.4273
G77	97.016	612.613	0.69593	0.13959	0.00189	1.49729	0.02921	0.06979	0.00082	842.344	33.4626	929.285	32.9489	922.181	26.3189	9.35571	8.65745	842.344	33.4626
G78	151.932	278.62	0.48817	0.49246	0.00676	15.67	0.33123	0.20371	0.00201	2581.31	70.4772	2856.89	44.096	2856.15	30.9146	9.64624	9.62286	2856.15	30.9146
G79	5.92894	47.704	0.56579	0.115	0.00209	1.01323	0.05594	0.05928	0.00278	701.721	36.2468	710.505	61.5675	577.395	53.3843	1.2363	-21.5322	701.721	36.2468
G80	396.784	1180.25	0.6125	0.30456	0.00431	3.53119	0.06543	0.10033	0.00114	1713.88	54.6753	1534.23	41.8659	1630.21	30.5215	-11.7097	-5.13261	1630.21	30.5215
G81	17.8386	133.883	0.37458	0.12901	0.00213	1.30865	0.04785	0.06676	0.00185	782.215	36.4037	849.533	47.6407	830.295	43.513	7.92413	5.79071	782.215	36.4037
G82	86.9004	198.03	0.37549	0.40478	0.00625	8.56708	0.24529	0.14614	0.00229	2191.01	69.4414	2293.07	51.8756	2301.24	40.6024	4.45064	4.79004	2301.24	40.6024
G83	10.0345	39.645	0.67409	0.22423	0.00392	2.79055	0.11931	0.08761	0.00253	1304.19	53.363	1353.01	62.1485	1373.95	55.569	3.60839	5.07725	1373.95	55.569
G84	203.764	662.657	0.0788	0.31441	0.00468	5.17948	0.1086	0.11435	0.00157	1762.37	57.9853	1849.25	46.3002	1869.67	35.5398	4.69805	5.73867	1869.67	35.5398
G85	17.2982	117.245	0.31548	0.14495	0.0024	1.50337	0.0511	0.06943	0.00176	872.593	39.1054	931.754	47.8143	911.543	42.5814	6.34943	4.27296	872.593	39.1054
G86	60.7107	100.347	0.29554	0.55937	0.00878	18.3632	0.54189	0.22967	0.00358	2864.03	84.6728	3008.96	54.6023	3049.75	42.1643	4.81681	6.08982	3049.75	42.1643
G87	95.4995	1367.56	0.21297	0.07146	0.0011	0.58219	0.01311	0.05632	0.00094	444.946	25.3162	465.868	28.5352	465.006	24.5337	4.491	4.31392	444.946	25.3162
G88	237.122	564.064	0.28758	0.40412	0.00626	9.00246	0.21203	0.15741	0.00244	2187.98	69.5602	2338.26	52.028	2428.03	40.6779	6.42672	9.88645	2428.03	40.6779
G89	150.153	1089.78	0.13028	0.14347	0.00222	1.38426	0.03095	0.06892	0.00111	864.255	37.1109	882.255	38.2445	896.347	31.258	2.04027	3.58031	864.255	37.1109
G90	16.5975	98.9826	2.29944	0.10371	0.00183	0.98949	0.03807	0.06792	0.00214	636.114	33.4569	698.46	48.2124	866.114	48.7984	8.92616	26.5553	636.114	33.4569
G91	114.47	1035.26	0.09026	0.11727	0.00185	1.17695	0.0274	0.07064	0.00121	714.831	33.4282	789.892	37.2945	947.014	33.1771	9.50261	24.5174	714.831	33.4282
G92	71.4755	218.113	0.46946	0.30368	0.00488	4.93041	0.1309	0.11504	0.00205	1709.53	60.3411	1807.48	52.4319	1880.51	42.5894	5.4189	9.0922	1880.51	42.5894
G93	133.257	947.581	0.37446	0.13623	0.00219	1.23851	0.02993	0.06655	0.00121	823.309	36.93	818.206	39.4613	823.722	32.5979	-0.623611	0.0502133	823.309	36.93
G94	310.514	897.278	0.20733	0.33821	0.00544	5.2809	0.12532	0.11343	0.00197	1878.05	64.491	1865.78	52.5085	1855.08	41.6746	-0.657778	-1.23835	1855.08	41.6746
GS-11 Zr-5
G01	206.043	502.845	0.44938	0.37797	0.00583	7.56953	0.16162	0.14353	0.00153	2066.79	57.0758	2181.26	36.1139	2270.23	21.8614	5.24766	8.96106	2270.23	21.8614
G02	428.416	2337.64	0.57337	0.16773	0.00256	1.97611	0.03636	0.0846	0.00089	999.592	30.7928	1107.39	27.4396	1306.39	17.9909	9.73476	23.4842	999.592	30.7928
G03	261.741	2005.58	0.62558	0.11701	0.00182	1.0262	0.02216	0.0636	0.00092	713.331	23.5349	717.025	24.3734	728.355	17.5667	0.51519	2.06278	713.331	23.5349
G04	138.075	850.076	0.96523	0.13579	0.00211	1.27916	0.02763	0.06738	0.00095	820.812	26.4795	836.48	26.2964	849.542	18.7581	1.87306	3.3818	820.812	26.4795
G05	339.244	1372.54	0.49564	0.22865	0.00348	2.66691	0.05022	0.08488	0.0009	1327.42	39.0454	1319.34	29.9495	1312.8	18.1505	-0.612622	-1.11375	1312.8	18.1505
G06	1335.27	2629.92	0.38326	0.46617	0.00702	11.2199	0.19566	0.17597	0.0016	2466.74	64.2587	2541.57	35.3493	2615.25	19.5874	2.94423	5.6785	2615.25	19.5874
G07	118.218	164.041	0.56253	0.6079	0.00978	19.591	0.62791	0.24049	0.00297	3061.59	80.9482	3071.39	41.7686	3123.22	26.4502	0.318998	1.97317	3123.22	26.4502
G08	80.2045	7121.07	0.87694	0.00969	0.00016	0.06263	0.00148	0.06458	0.00128	62.165	4.57106	61.6814	6.68912	760.683	23.7495	-0.784039	91.8277	62.165	4.57106
G09	80.0204	579.775	0.66448	0.12523	0.00202	1.15372	0.03229	0.06578	0.00135	760.596	25.6731	778.998	30.7181	799.383	25.2386	2.36231	4.85211	760.596	25.6731
G10	581.004	1996.82	0.37398	0.27785	0.00419	3.92399	0.07258	0.10125	0.00103	1580.53	44.8029	1618.64	31.8972	1647.16	19.1073	2.35484	4.0452	1647.16	19.1073
G11	183.816	4434.99	0.07144	0.04477	0.00069	0.31467	0.00637	0.06047	0.00088	282.332	11.0428	277.794	14.2285	620.434	16.04	-1.63352	54.4944	282.332	11.0428
G12	219.16	1418.59	1.00626	0.12883	0.002	1.15956	0.02641	0.06502	0.00101	781.187	25.3708	781.748	26.4306	774.984	19.3684	0.0717062	-0.800496	781.187	25.3708
G13	382.4	1161.3	0.40061	0.31048	0.00475	4.80877	0.10623	0.11287	0.00136	1743.07	49.2597	1786.43	35.2941	1846.13	23.0253	2.42746	5.58265	1846.13	23.0253
G14	317.107	2682.11	0.1425	0.12325	0.00187	1.24375	0.02424	0.07257	0.0009	749.243	23.9921	820.58	24.5036	1001.97	18.3249	8.69357	25.223	749.243	23.9921
G15	994.473	2335.42	0.26692	0.40712	0.00611	8.18197	0.15337	0.14991	0.0015	2201.74	58.5113	2251.35	35.2676	2344.9	20.8296	2.20351	6.10512	2344.9	20.8296
G16	547.737	940.558	1.06567	0.4564	0.00689	10.43	0.21625	0.16106	0.00169	2423.64	63.5219	2473.72	36.5105	2466.82	21.9598	2.02425	1.75026	2466.82	21.9598
G17	458.962	1280.04	0.45097	0.32992	0.00497	5.19825	0.10265	0.11358	0.00123	1837.99	50.7094	1852.33	34.0948	1857.47	20.9897	0.773943	1.04843	1857.47	20.9897
G18	260.63	835.243	0.53709	0.28428	0.00433	3.86794	0.08395	0.0989	0.00122	1612.88	45.9967	1607.02	34.1691	1603.48	22.4149	-0.364924	-0.58625	1603.48	22.4149
G19	613.936	2562.97	0.43669	0.22676	0.00339	2.8188	0.05174	0.08905	0.00095	1317.5	38.1557	1360.55	29.9688	1405.24	18.7637	3.16436	6.24376	1405.24	18.7637
G20	101.968	1217.06	0.70872	0.07515	0.00119	0.62013	0.01625	0.05954	0.00122	467.108	16.7981	489.929	22.593	586.898	20.7947	4.65791	20.4107	467.108	16.7981
G21	107.446	1364.79	0.56842	0.07358	0.00116	0.5612	0.01466	0.0558	0.00115	457.688	16.4587	452.307	21.5753	444.419	17.3636	-1.18964	-2.98564	457.688	16.4587
G22	206.801	1976.18	0.37616	0.1025	0.00156	0.86127	0.01802	0.05995	0.00086	629.043	20.7709	630.816	22.0084	601.77	15.5541	0.281017	-4.53209	629.043	20.7709
G23	692.852	1299.99	0.58835	0.46532	0.00696	10.9339	0.21773	0.16588	0.00175	2463	63.7666	2517.53	36.5058	2516.5	22.1551	2.1657	2.12564	2516.5	22.1551
G24	178.219	592.585	0.44272	0.28133	0.00432	3.90324	0.09335	0.09944	0.00137	1598.06	45.9961	1614.35	35.7979	1613.63	24.796	1.00948	0.9651	1613.63	24.796
G25	566.329	1319.28	0.4152	0.3956	0.00595	7.69931	0.16149	0.14381	0.00162	2148.75	57.4953	2196.52	36.3739	2273.59	22.9668	2.17497	5.49097	2273.59	22.9668
G26	69.493	443.31	0.66676	0.13987	0.00232	1.23835	0.0422	0.06373	0.00164	843.927	28.769	818.134	36.8094	732.682	29.3899	-3.15273	-15.1833	843.927	28.769
G27	501.798	1879.9	0.46431	0.24817	0.00372	3.33036	0.06736	0.09709	0.00117	1429.03	40.9533	1488.2	32.5493	1568.95	21.7809	3.97566	8.91821	1568.95	21.7809
G28	263.021	825.197	0.88055	0.26784	0.00406	3.58988	0.08024	0.09825	0.0013	1529.83	43.8147	1547.3	34.5604	1591.17	23.7916	1.12886	3.85529	1591.17	23.7916
G29	849.785	2653.25	0.23025	0.31421	0.00465	4.92835	0.09187	0.11317	0.00124	1761.39	48.146	1807.12	33.5872	1850.93	21.1842	2.53072	4.83764	1850.93	21.1842
G30	202.686	958.156	0.63126	0.19055	0.0029	1.98903	0.04538	0.07655	0.00113	1124.35	33.933	1111.79	31.2856	1109.49	22.4535	-1.12982	-1.33962	1109.49	22.4535
G31	587.269	3457.34	0.25631	0.17086	0.00253	1.41886	0.02583	0.07099	0.00082	1016.85	30.3869	896.884	26.3946	957.126	16.8462	-13.3756	-6.23976	957.126	16.8462
G32	58.6522	283.988	0.57895	0.1898	0.00306	2.12718	0.06614	0.08007	0.00168	1120.29	35.6866	1157.67	38.9034	1198.71	32.0513	3.22879	6.5421	1198.71	32.0513
G33	240.224	1570.43	0.38767	0.14736	0.00222	1.48739	0.03148	0.07236	0.00103	886.148	27.474	925.252	27.579	996.083	20.5965	4.2263	11.0368	886.148	27.474
G34	225.304	645.108	0.3304	0.33141	0.00499	5.32601	0.12081	0.11333	0.00147	1845.21	50.8491	1873.05	36.3544	1853.49	24.6241	1.48604	0.446403	1853.49	24.6241
G35	202.812	2292.4	0.39814	0.08512	0.00128	0.71531	0.01518	0.06016	0.00092	526.611	17.7363	547.894	20.5533	609.334	16.5417	3.88453	13.576	526.611	17.7363
G36	77.1495	404.878	1.30569	0.15621	0.00252	1.66561	0.05109	0.07725	0.00168	935.68	30.6284	995.515	36.8738	1127.65	32.1458	6.01042	17.0239	935.68	30.6284
G37	255.509	3715.51	0.04792	0.07403	0.00112	0.57167	0.01283	0.05752	0.00097	460.39	15.9727	459.094	19.5477	511.526	16.0811	-0.282192	9.99689	460.39	15.9727
G38	108.548	1502.2	0.12391	0.07582	0.00117	0.61396	0.01533	0.05799	0.00113	471.124	16.5495	486.055	21.5793	529.384	18.6056	3.07171	11.0052	471.124	16.5495
G39	1322.09	2456.58	0.04132	0.53847	0.00789	17.236	0.32122	0.22997	0.00258	2777.04	68.6485	2948.06	37.9309	3051.84	24.1829	5.8012	9.00435	3051.84	24.1829
G40	194.188	2206.37	0.75941	0.07738	0.00117	0.62604	0.01402	0.05807	0.00097	480.465	16.5292	493.626	20.0315	532.404	16.3699	2.66615	9.75551	480.465	16.5292
G41	124.237	513.633	0.51168	0.22401	0.00346	2.58516	0.06888	0.08527	0.00146	1303.03	38.9731	1296.44	36.469	1321.69	27.8385	-0.5079	1.4116	1321.69	27.8385
G42	272.4	1733.8	0.11338	0.16372	0.00247	1.68727	0.03856	0.07501	0.00117	977.417	29.8931	1003.73	30.2338	1068.77	23.1477	2.62178	8.54747	977.417	29.8931
G43	354.768	571.414	1.49249	0.45109	0.0069	10.2498	0.28476	0.15768	0.00223	2400.1	63.834	2457.58	40.9191	2430.93	28.6274	2.33917	1.26852	2430.93	28.6274
G44	678.404	1727.86	0.29237	0.37214	0.00547	6.69905	0.13039	0.13045	0.00157	2039.46	53.9249	2072.5	36.0927	2104.03	23.8914	1.59388	3.06881	2104.03	23.8914
G45	255.075	596.024	0.18932	0.41175	0.00617	8.05124	0.19245	0.13798	0.00186	2222.92	58.8756	2236.79	38.8262	2202.01	26.7733	0.62016	-0.949659	2202.01	26.7733
G46	4.80274	190.404	0.77449	0.02157	0.00061	0.14765	0.02657	0.04967	0.00892	137.571	10.2266	139.835	50.046	179.58	61.6459	1.61915	23.3929	137.571	10.2266
G47	233.224	427.196	0.40394	0.48386	0.00729	10.6947	0.27043	0.16067	0.00218	2544.06	65.8687	2496.97	40.189	2462.72	27.6449	-1.88593	-3.30258	2462.72	27.6449
G48	574.35	1718.83	0.41395	0.31295	0.00462	4.83168	0.09917	0.11197	0.00145	1755.21	47.8952	1790.43	35.5688	1831.64	24.496	1.96729	4.17268	1831.64	24.496
G49	189.592	1695.23	0.28764	0.11364	0.0017	0.99786	0.02201	0.06394	0.00102	693.853	22.2092	702.723	24.7543	739.646	19.2876	1.26223	6.19126	693.853	22.2092
G50	255.855	3311.17	0.13516	0.08089	0.0012	0.65076	0.01353	0.05778	0.00088	501.433	16.8416	508.946	19.4482	521.43	14.9497	1.47627	3.83501	501.433	16.8416
G51	178.585	345.141	0.94384	0.41751	0.00639	8.76918	0.2482	0.14787	0.00224	2249.17	60.6476	2314.29	41.6615	2321.44	30.164	2.81418	3.11331	2321.44	30.164
G52	328.533	1889.14	0.84757	0.14849	0.0022	1.47896	0.03123	0.07138	0.00105	892.493	27.225	921.804	27.7012	968.316	20.8897	3.17975	7.83031	892.493	27.225
G53	38.387	453.154	0.51223	0.07948	0.00131	0.63577	0.02177	0.05894	0.0017	493.018	18.1741	499.684	29.0023	564.88	27.5204	1.33398	12.7217	493.018	18.1741
G54	56.7521	661.223	0.6071	0.07873	0.00124	0.59928	0.01751	0.05601	0.00135	488.538	17.3483	476.777	24.6365	452.765	20.137	-2.46679	-7.90099	488.538	17.3483
G55	287.408	872.865	0.14226	0.32906	0.00486	5.09248	0.11138	0.1144	0.00159	1833.82	49.6735	1834.85	37.0602	1870.45	26.2797	0.0561024	1.95836	1870.45	26.2797
G56	122.687	485.045	0.34934	0.24333	0.00369	3.09089	0.07978	0.0896	0.00151	1403.99	40.7918	1430.43	37.0753	1417.02	28.2747	1.84895	0.919693	1417.02	28.2747
G57	189.451	914.937	0.69406	0.18335	0.00277	1.9924	0.04943	0.07704	0.00134	1085.25	32.7077	1112.94	33.4415	1122.23	26.1538	2.48772	3.29482	1122.23	26.1538
G58	444.581	1005.28	0.56505	0.39511	0.00581	8.10639	0.17727	0.15051	0.00212	2146.48	56.2208	2242.96	39.3844	2351.73	28.3102	4.30118	8.7274	2351.73	28.3102
G59	330.44	642.411	0.51729	0.46006	0.00679	11.5719	0.26627	0.18171	0.00257	2439.82	62.486	2570.4	40.7263	2668.54	29.1758	5.08015	8.57086	2668.54	29.1758
G60	253.11	599.8	0.23816	0.40176	0.00596	7.52385	0.18	0.13383	0.00199	2177.14	57.3457	2175.83	40.1127	2148.82	29.0866	-0.0600414	-1.31775	2148.82	29.0866
G61	115.679	1040.55	0.39241	0.10737	0.00165	1.02477	0.02707	0.0696	0.00142	657.456	21.7385	716.308	28.8512	916.575	27.1604	8.21607	28.2704	657.456	21.7385
G62	86.8227	393.619	0.60104	0.19816	0.00307	2.33599	0.06711	0.08345	0.00166	1165.43	35.5628	1223.3	38.1202	1279.76	31.47	4.73099	8.93397	1279.76	31.47
G63	177.599	1112.96	0.20758	0.16132	0.00238	1.50074	0.0338	0.06812	0.00113	964.108	28.9505	930.687	29.6865	872.207	21.9456	-3.59107	-10.5366	964.108	28.9505
G64	115.659	383.842	0.51851	0.27526	0.00422	3.61835	0.10257	0.0968	0.00178	1567.45	45.192	1553.57	40.7443	1563.35	31.8624	-0.892907	-0.262171	1563.35	31.8624
G65	125.214	624.679	1.83719	0.13862	0.00212	1.3131	0.035	0.06881	0.00138	836.854	26.5332	851.489	31.6233	893.05	26.3543	1.7187	6.29253	836.854	26.5332
G66	312.111	1668.33	0.78854	0.16207	0.00239	1.574	0.0351	0.06989	0.00115	968.27	29.0444	960.005	29.8834	925.123	22.5076	-0.860923	-4.66392	968.27	29.0444
G67	53.3178	583.146	0.46631	0.08671	0.00136	0.67917	0.02046	0.05598	0.00139	536.05	18.6632	526.273	26.4406	451.575	20.6307	-1.85788	-18.7067	536.05	18.6632
G68	74.6864	134.24	1.34109	0.41611	0.00664	7.95277	0.28764	0.14209	0.00276	2242.8	62.9812	2225.68	48.0003	2252.83	37.6844	-0.768914	0.445574	2252.83	37.6844
G69	90.7498	1063.13	0.50829	0.08038	0.00122	0.63419	0.01672	0.05694	0.00122	498.391	17.087	498.703	23.1584	489.21	19.1636	0.0625789	-1.87657	498.391	17.087
G70	233.825	826.545	0.10109	0.28881	0.00425	4.41979	0.10222	0.11093	0.00178	1635.58	45.0436	1716.06	38.5806	1814.71	29.6582	4.68957	9.87083	1814.71	29.6582
G71	180.987	605.059	0.22428	0.29371	0.00437	4.28349	0.10645	0.10419	0.00175	1660.04	46.0785	1690.19	39.3649	1700.06	30.2439	1.78388	2.354	1700.06	30.2439
G72	562.546	2903.59	0.47162	0.18187	0.00264	1.89452	0.03941	0.07496	0.00117	1077.18	31.3273	1079.17	30.7825	1067.43	23.1469	0.184052	-0.913715	1067.43	23.1469
G73	74.5071	197.416	0.7692	0.32066	0.00506	4.8679	0.16577	0.1088	0.00225	1792.95	51.9258	1796.72	46.2625	1779.42	37.2446	0.209578	-0.760416	1779.42	37.2446
G74	12.0024	1464.44	1.57952	0.00587	0.00012	0.03508	0.00294	0.04305	0.00361	37.7298	4.06611	35.0091	8.42958	-164.721	-27.4647	-7.77145	122.905	37.7298	4.06611
G75	49.7124	267.199	0.45276	0.1736	0.00278	1.77959	0.05946	0.07526	0.00184	1031.92	33.0683	1038.03	40.6934	1075.45	34.9616	0.588974	4.04831	1075.45	34.9616
G76	170.718	354.041	0.53492	0.42555	0.00639	9.5419	0.26399	0.16137	0.00274	2285.63	60.3199	2391.59	44.1618	2470.07	33.982	4.43072	7.46701	2470.07	33.982
G77	97.2381	490.978	1.0128	0.16261	0.0025	1.56268	0.04479	0.06938	0.00149	971.265	30.2519	955.53	35.176	910.059	28.3428	-1.64674	-6.72544	971.265	30.2519
G78	139.927	1176.88	0.14766	0.12355	0.00184	1.13993	0.02779	0.06632	0.00127	750.964	23.6422	772.476	28.661	816.492	24.0145	2.78481	8.02549	750.964	23.6422
G79	22.9978	275.56	0.42499	0.07983	0.0014	0.63506	0.02788	0.05866	0.00225	495.108	19.2436	499.243	36.1318	554.5	35.3052	0.82827	10.711	495.108	19.2436
G80	115.97	188.516	0.61185	0.51341	0.00791	12.7414	0.42709	0.17635	0.00323	2671.17	69.9138	2660.72	47.5278	2618.84	36.9024	-0.392694	-1.99824	2618.84	36.9024
G81	46.2246	239.758	0.53969	0.17829	0.00293	1.85985	0.06912	0.07565	0.00206	1057.63	34.588	1066.93	44.5311	1085.82	38.8472	0.872332	2.59686	1085.82	38.8472
G82	78.4064	472.032	0.26602	0.1642	0.00251	1.70177	0.04822	0.07696	0.00165	980.075	30.3248	1009.2	36.5018	1120.15	31.6202	2.88559	12.5053	980.075	30.3248
G83	226.934	444.051	0.24693	0.47631	0.00707	11.0416	0.29746	0.16846	0.00292	2511.17	64.2713	2526.64	45.0294	2542.4	34.8501	0.612256	1.22825	2542.4	34.8501
G84	193.905	340.084	0.44794	0.50286	0.00753	12.6144	0.36259	0.17929	0.00317	2626.08	67.1268	2651.29	46.0773	2646.31	35.7834	0.95111	0.764773	2646.31	35.7834
G85	148.623	684.619	0.75999	0.18827	0.00283	2.00284	0.05332	0.07739	0.00155	1112	33.2337	1116.47	36.4809	1131.26	29.852	0.400951	1.70259	1131.26	29.852
G86	109.016	739.771	0.23986	0.14758	0.00221	1.37101	0.03565	0.06844	0.00139	887.384	27.3569	876.596	32.3544	881.908	26.4679	-1.23057	-0.620885	887.384	27.3569
G87	161.633	1233.11	0.95732	0.10992	0.00163	0.93696	0.02281	0.06184	0.00121	672.283	21.4621	671.29	26.649	668.58	21.6942	-0.147997	-0.55388	672.283	21.4621
G88	70.4051	969.618	0.11726	0.07625	0.00116	0.60143	0.0168	0.05734	0.00135	473.7	16.4241	478.141	23.9377	504.634	21.2531	0.92868	6.12988	473.7	16.4241
G89	5.29167	791.822	0.20762	0.00694	0.00017	0.04441	0.00478	0.04774	0.00516	44.5836	4.70467	44.1206	12.3601	86.404	20.4334	-1.04946	48.401	44.5836	4.70467
G90	89.5803	145.567	1.1064	0.47092	0.00736	10.1646	0.35907	0.16347	0.00329	2487.59	67.0395	2449.86	49.82	2491.87	39.8868	-1.54015	0.171652	2491.87	39.8868
G91	225.968	723.927	0.75193	0.26989	0.00397	3.73709	0.09208	0.10103	0.00187	1540.24	42.8343	1579.35	40.453	1643.12	32.6643	2.47612	6.26109	1643.12	32.6643
G92	338.191	857.223	0.20395	0.3808	0.00555	6.6269	0.15871	0.12599	0.00225	2080.02	54.3496	2062.93	43.1919	2042.75	33.944	-0.828173	-1.82435	2042.75	33.944
G93	158.456	3072.42	0.1569	0.05321	0.00078	0.43571	0.01021	0.06148	0.00121	334.199	12.0763	367.223	18.0193	656.07	21.5499	8.99284	49.0604	334.199	12.0763
G94	65.2134	444.254	0.35361	0.14264	0.00218	1.40593	0.04058	0.07229	0.00165	859.574	27.1257	891.442	35.2768	994.116	31.4669	3.5749	13.5339	859.574	27.1257
G95	121.144	740.243	0.43761	0.1529	0.00228	1.64988	0.0427	0.07948	0.00163	917.199	28.0251	989.505	34.7755	1184.11	31.2	7.30732	22.5414	917.199	28.0251
G96	50.6557	397.503	0.1258	0.13312	0.00053	1.21399	0.02749	0.06697	0.00118	805.64	6.33986	807.023	20.5373	836.841	20.3972	0.171347	3.72841	805.64	6.33986
G97	41.3403	250.501	0.40351	0.15854	0.00061	1.63028	0.03639	0.07291	0.00124	948.658	7.09782	981.967	22.0679	1011.45	22.0922	3.39207	6.20831	948.658	7.09782
G98	31.7055	201.076	0.62548	0.14339	0.00058	1.29168	0.0312	0.06544	0.00118	863.804	6.84949	842.042	21.4769	788.514	20.084	-2.58437	-9.54824	863.804	6.84949
G99	124.708	2238.5	0.08969	0.0596	0.00019	0.50093	0.00654	0.05742	0.00091	373.192	2.62128	412.332	10.8338	507.701	12.973	9.49219	26.4936	373.192	2.62128
G100	110.561	706.55	0.33116	0.15336	0.00052	1.5936	0.02674	0.07475	0.00124	919.771	6.12225	967.708	21.3695	1061.79	22.1577	4.95367	13.3752	919.771	6.12225
G101	70.9753	200.857	0.33827	0.33409	0.00134	5.27819	0.14062	0.11373	0.00199	1858.18	13.2594	1865.34	30.9213	1859.85	30.1524	0.384195	0.0901653	1859.85	30.1524
G102	53.9943	329.878	0.32689	0.16001	0.00067	1.79569	0.04643	0.08078	0.00154	956.832	7.75608	1043.89	25.7001	1216.1	27.3364	8.34008	21.3194	956.832	7.75608
G103	84.7115	254.228	0.29394	0.31974	0.00129	5.36807	0.14453	0.11652	0.0021	1788.46	12.9117	1879.78	31.7036	1903.51	31.2946	4.8578	6.0441	1903.51	31.2946
G104	108.194	258.614	0.47126	0.38474	0.00148	7.68025	0.18422	0.14781	0.00264	2098.39	14.0892	2194.29	33.2155	2320.74	32.8912	4.37071	9.58123	2320.74	32.8912
G105	116.2	341.719	0.28041	0.32661	0.0013	4.94135	0.1244	0.11436	0.00212	1821.93	12.9436	1809.35	32.5528	1869.82	31.9857	-0.695362	2.5614	1869.82	31.9857
G106	212.546	768.167	0.24249	0.27242	0.00099	3.89302	0.07816	0.10083	0.00187	1553.07	10.3406	1612.24	30.6716	1639.44	30.4784	3.66951	5.2682	1639.44	30.4784
G107	85.3017	270.323	0.33173	0.30093	0.0012	4.23759	0.1052	0.105	0.00201	1695.92	12.202	1681.33	32.6056	1714.31	31.9991	-0.86747	1.07308	1714.31	31.9991
G108	32.0899	223.091	0.33583	0.14085	0.00063	1.30506	0.0371	0.07007	0.00149	849.467	7.4291	847.953	25.7454	930.405	26.2196	-0.178547	8.69921	849.467	7.4291
GS-11 Zr-6
G01	282.308	955.127	0.07708	0.3034	0.00469	4.66046	0.08847	0.11205	0.00121	1708.15	47.2316	1760.17	32.3997	1832.93	19.1631	2.95569	6.80786	1832.93	19.1631
G02	8.47616	536.955	0.32899	0.01576	0.00032	0.11253	0.0063	0.05227	0.00286	100.803	4.90131	108.277	12.9282	297.239	29.0385	6.90254	66.0869	100.803	4.90131
G03	3.30988	296.578	0.53605	0.01054	0.00034	0.06865	0.01161	0.04752	0.00807	67.5896	5.17746	67.4175	23.5158	75.4389	25.5335	-0.255253	10.4048	67.5896	5.17746
G04	30.8736	528.904	0.34691	0.05753	0.00102	0.41476	0.01483	0.0537	0.00167	360.587	13.2749	352.297	22.5555	358.489	19.6257	-2.35296	-0.584996	360.587	13.2749
G05	1163.28	3234.56	0.1376	0.35601	0.00568	5.19476	0.11012	0.11509	0.00156	1963.23	54.8446	1851.76	36.9601	1881.29	24.0498	-6.01998	-4.35549	1881.29	24.0498
G06	492.478	3278.54	0.57191	0.14379	0.0023	1.1946	0.02515	0.07224	0.00104	866.058	26.7653	798.091	26.5738	992.71	19.0773	-8.51626	12.7581	866.058	26.7653
G07	9.68116	541.056	0.53429	0.01673	0.00037	0.10384	0.00818	0.04526	0.00352	106.956	5.53147	100.315	16.362	-41.6387	-5.77173	-6.62067	356.868	106.956	5.53147
G08	351.384	1055.76	0.22782	0.32598	0.00538	5.04136	0.12641	0.1141	0.00193	1818.87	53.1507	1826.3	41.0008	1865.72	29.7206	0.406842	2.51104	1865.72	29.7206
G09	58.5753	367.134	0.25896	0.15905	0.00284	1.62788	0.05657	0.07228	0.00189	951.495	32.4307	981.04	40.2668	993.835	33.9869	3.01159	4.26024	951.495	32.4307
G10	320.234	1074.52	0.51081	0.27262	0.00459	3.66836	0.09892	0.09696	0.0019	1554.09	47.3406	1564.51	42.0091	1566.44	32.1259	0.666216	0.788802	1566.44	32.1259
G11	170.448	540.676	0.2479	0.3082	0.00532	4.87883	0.14733	0.11379	0.00245	1731.84	53.2703	1798.61	47.2771	1860.8	37.5682	3.71196	6.93042	1860.8	37.5682
G12	23.3213	3051.15	0.63645	0.00694	0.00014	0.04439	0.00229	0.04661	0.00232	44.5836	2.63217	44.1011	5.49636	29.2908	3.71385	-1.09402	-52.2102	44.5836	2.63217
G13	167.787	536.271	0.24458	0.30625	0.00543	4.82335	0.16014	0.11447	0.00281	1722.23	54.4343	1788.98	51.7929	1871.56	42.7988	3.73129	7.97894	1871.56	42.7988
G14	471.547	1536.44	0.11467	0.31085	0.00543	4.81019	0.14753	0.11393	0.00274	1744.89	54.2462	1786.68	50.9422	1863.02	41.8822	2.33916	6.34112	1863.02	41.8822
G15	102.804	4884.69	0.3535	0.02093	0.00038	0.11144	0.00398	0.04856	0.00152	133.531	5.63845	107.282	9.87177	126.641	8.29323	-24.4674	-5.44064	126.641	8.29323
G16	43.5663	2652.04	0.2134	0.01692	0.00033	0.11089	0.00476	0.04856	0.00191	108.161	5.02346	106.779	9.91208	126.641	10.2057	-1.29393	14.5924	108.161	5.02346
G17	435.143	1161.86	0.27042	0.35904	0.00643	6.1362	0.20606	0.1283	0.00341	1977.62	61.8392	1995.41	57.0703	2074.81	47.8194	0.891505	4.6842	2074.81	47.8194
G18	97.8569	275.009	0.35582	0.33467	0.00633	5.35184	0.22332	0.1132	0.00342	1860.98	61.987	1877.18	61.5938	1851.41	52.2857	0.863356	-0.516673	1851.41	52.2857
G19	142.593	760.167	0.44726	0.17739	0.00329	1.80799	0.06772	0.07503	0.00229	1052.7	36.8663	1048.35	47.7854	1069.31	41.1985	-0.414822	1.55288	1069.31	41.1985
G20	75.7185	460.019	0.28919	0.16246	0.00315	1.54041	0.06495	0.07155	0.00251	970.433	35.7762	946.667	50.9631	973.168	44.7593	-2.51046	0.281035	970.433	35.7762
G21	227.448	2573.74	0.42432	0.08431	0.00163	0.67257	0.02794	0.05852	0.0021	521.798	20.2209	522.274	34.353	549.285	31.2875	0.0911966	5.00419	521.798	20.2209
G22	15.2242	1077.25	0.47427	0.01343	0.00034	0.09355	0.00708	0.05103	0.00377	85.9991	5.16509	90.805	14.5319	242.185	32.6764	5.29248	64.4903	85.9991	5.16509
G23	3.91788	62.2777	0.6072	0.05726	0.00213	0.387	0.07159	0.0538	0.0097	358.941	26.814	332.176	112.294	362.687	110.815	-8.05748	1.03298	358.941	26.814
G24	113.176	578.499	0.47025	0.18315	0.00396	1.95068	0.10566	0.07778	0.00365	1084.16	43.9919	1098.68	70.3681	1141.26	65.1671	1.32161	5.00317	1141.26	65.1671
G25	43.3082	310.857	0.45546	0.13136	0.00298	1.1433	0.06844	0.06499	0.0034	795.619	34.7993	774.074	63.4492	774.013	57.5088	-2.78338	-2.7915	795.619	34.7993
G26	33.4021	211.972	0.62136	0.1426	0.00336	1.32096	0.08582	0.06752	0.00382	859.348	38.7531	854.933	71.8262	853.855	66.1773	-0.516406	-0.643318	859.348	38.7531
G27	69.4143	841.66	0.48408	0.07762	0.00175	0.59989	0.03523	0.05727	0.00303	481.901	21.7769	477.164	45.2208	501.945	42.745	-0.992777	3.99333	481.901	21.7769
G28	6.92481	401.463	0.43743	0.01654	0.00049	0.10805	0.01312	0.04733	0.00566	105.752	7.05431	104.18	25.2139	65.9098	16.1027	-1.50842	-60.4488	105.752	7.05431
G29	21.3219	245.313	0.43218	0.08301	0.00211	0.64346	0.048	0.05761	0.00391	514.064	25.9584	504.446	59.3224	514.961	55.6673	-1.90665	0.174227	514.064	25.9584
G30	17.7745	2258.4	0.70718	0.00697	0.00018	0.04866	0.00393	0.05123	0.00398	44.7756	3.14426	48.2441	8.64087	251.192	35.4162	7.1893	82.1747	44.7756	3.14426
G31	33.3262	3075.91	0.5438	0.01017	0.00026	0.06628	0.00489	0.04774	0.00333	65.2289	4.15801	65.1632	10.3054	86.404	12.3948	-0.100862	24.5071	65.2289	4.15801
G32	2.46907	272.958	0.60907	0.00821	0.00037	0.05682	0.01295	0.05113	0.01169	52.709	5.57112	56.1145	26.7313	246.695	100.987	6.06893	78.6339	52.709	5.57112
G33	60.8751	827.913	0.11911	0.07727	0.0019	0.61448	0.04198	0.05755	0.00362	479.807	23.5789	486.382	52.9697	512.672	51.4801	1.35173	6.41055	479.807	23.5789
G34	16.3172	149.846	0.26466	0.10912	0.00299	0.83968	0.06985	0.05881	0.00445	667.635	35.5965	618.969	77.5602	560.07	65.9871	-7.86246	-19.2058	667.635	35.5965
G35	240.336	1630.38	0.53173	0.13654	0.00348	1.25633	0.09087	0.06679	0.00448	825.067	40.3165	826.257	82.006	831.232	76.9798	0.144039	0.74164	825.067	40.3165
G36	53.9634	330.451	0.25759	0.16279	0.00439	1.71033	0.13529	0.07222	0.00526	972.263	49.5152	1012.41	98.3843	992.147	93.075	3.96534	2.00412	972.263	49.5152
G37	2.02926	217.896	0.70833	0.00844	0.00036	0.05573	0.01249	0.04876	0.01093	54.1794	5.44219	55.0667	25.7212	136.307	58.0243	1.61134	60.2518	54.1794	5.44219
G38	28.4907	141.34	1.09879	0.16299	0.00492	1.70617	0.15881	0.07702	0.00666	973.372	55.3824	1010.85	118.726	1121.71	118.264	3.70749	13.2241	973.372	55.3824
G39	333.817	1095.83	0.11841	0.30899	0.00484	4.8951	0.09989	0.11557	0.00126	1735.73	67.1511	1801.41	51.6935	1888.79	38.1741	3.64593	8.10325	1888.79	38.1741
G40	2365.69	28918	2e-05	0.08908	0.00155	0.74404	0.02539	0.06061	0.00167	550.094	37.8291	564.76	47.7208	625.422	45.2114	2.59695	12.0444	550.094	37.8291
G41	242.467	1543.4	1.08682	0.12743	0.00202	1.16934	0.02495	0.06633	0.00091	773.187	42.5796	786.336	42.3926	816.807	34.8771	1.67212	5.34021	773.187	42.5796
G42	310.505	3833.4	0.01918	0.08784	0.00138	0.62681	0.01247	0.06126	0.00079	542.75	35.8352	494.107	37.0603	648.376	31.8392	-9.84466	16.2908	542.75	35.8352
G43	19.1512	2055.73	0.05853	0.01007	0.00024	0.06479	0.00508	0.04727	0.0037	64.5907	22.5432	63.7433	29.7135	62.8891	29.0262	-1.32941	-2.70571	64.5907	22.5432
G44	222.103	1728.39	0.15867	0.13292	0.00219	1.26475	0.03401	0.07035	0.00133	804.502	44.4023	830.039	48.1608	938.586	42.6388	3.07666	14.2858	804.502	44.4023
G45	9.25769	1616.72	0.43767	0.00546	0.00012	0.03529	0.0028	0.04728	0.00374	35.1017	21.0185	35.2151	25.2101	63.393	29.2022	0.322045	44.6284	35.1017	21.0185
G46	34.9025	260.525	0.47768	0.12613	0.00223	1.12479	0.04203	0.06417	0.00187	765.75	45.0105	765.267	55.9862	747.239	50.3082	-0.063152	-2.47731	765.75	45.0105
G47	13.3498	775.298	0.37165	0.01695	0.00036	0.1193	0.00765	0.05001	0.00314	108.351	24.0438	114.437	33.5655	195.458	41.8065	5.31837	44.5656	108.351	24.0438
G48	131.278	402.267	0.27674	0.31647	0.00516	5.13018	0.1387	0.11785	0.00177	1772.47	70.0141	1841.12	57.1687	1923.88	45.394	3.72873	7.87002	1923.88	45.394
G49	6.23024	426.376	0.78239	0.01285	0.00034	0.08653	0.0095	0.04949	0.00543	82.3087	23.8077	84.2658	37.9569	171.111	54.0346	2.32247	51.8974	82.3087	23.8077
G50	73.7046	993.652	0.24923	0.07517	0.00123	0.5773	0.01478	0.05683	0.00111	467.228	34.2292	462.725	38.6602	484.942	34.5415	-0.973254	3.65284	467.228	34.2292
G51	274.353	412.599	0.45583	0.61967	0.00986	25.5805	0.62892	0.29214	0.00348	3108.61	97.9669	3330.64	58.2896	3429.04	42.8444	6.66633	9.34465	3429.04	42.8444
G52	86.6925	8669.71	0.18371	0.0105	0.00017	0.04941	0.00117	0.04735	0.0009	67.3345	21.6487	48.97	22.7326	66.9155	21.9415	-37.5015	-0.626154	66.9155	21.9415
G53	486.415	1101.34	0.48529	0.39892	0.00628	7.78503	0.16479	0.14096	0.00173	2164.06	77.3579	2206.48	55.3854	2239.03	41.6558	1.92219	3.34833	2239.03	41.6558
G54	43.904	297.491	0.38557	0.14268	0.00246	1.3139	0.04329	0.06884	0.00168	859.799	47.2358	851.84	54.3854	893.949	48.4912	-0.934402	3.82013	859.799	47.2358
G55	51.6445	356.27	0.62963	0.13177	0.00226	1.22836	0.0396	0.06704	0.00161	797.955	45.2251	813.592	52.3901	839.017	46.9048	1.92194	4.894	797.955	45.2251
G56	1139.21	3105.02	0.14519	0.36464	0.00572	5.97593	0.11882	0.12802	0.00155	2004.13	73.5211	1972.35	54.3095	2070.96	40.8688	-1.61144	3.22707	2070.96	40.8688
G57	5.422	59.3145	0.08701	0.09695	0.0029	0.86008	0.09292	0.06419	0.00618	596.51	53.5644	630.167	114.027	747.897	121.391	5.34091	20.2417	596.51	53.5644
G58	2.65219	201.134	0.5234	0.01245	0.00051	0.08284	0.0196	0.04767	0.01133	79.7624	25.9742	80.8115	56.5271	82.923	57.3307	1.29827	3.81154	79.7624	25.9742
G59	6.9009	411.222	0.81058	0.0146	0.00037	0.09881	0.01	0.04983	0.00503	93.4372	24.1814	95.6773	38.7479	187.071	53.9719	2.34129	50.0526	93.4372	24.1814
G60	147.193	412.37	0.42511	0.33128	0.00538	5.05767	0.13221	0.11353	0.00176	1844.58	71.5825	1829.04	57.7025	1856.67	45.9042	-0.850041	0.651157	1856.67	45.9042
G61	160.555	454.617	0.86	0.29651	0.00477	4.33798	0.10602	0.10452	0.00156	1673.98	66.9138	1700.61	55.5927	1705.88	44.1409	1.56604	1.87032	1705.88	44.1409
G62	23.8699	1556.11	0.37864	0.015	0.00027	0.10852	0.00416	0.05221	0.00187	95.9782	22.9093	104.611	27.4132	294.618	37.7984	8.25201	67.4229	95.9782	22.9093
G63	300.942	569.878	0.44458	0.47059	0.00751	10.4436	0.24571	0.1628	0.00223	2486.15	85.3207	2474.93	58.4955	2484.95	44.8898	-0.453251	-0.0481936	2484.95	44.8898
G64	102.863	298.409	0.33596	0.3271	0.00538	4.92842	0.13832	0.11312	0.00189	1824.31	71.7466	1807.14	59.2885	1850.13	47.9236	-0.95036	1.39573	1850.13	47.9236
G65	50.2273	556.102	0.44145	0.08633	0.00146	0.71316	0.02142	0.05994	0.00143	533.796	36.8074	546.621	44.2077	601.409	41.1335	2.34629	11.2425	533.796	36.8074
G66	266.25	601.411	0.40681	0.41172	0.00674	9.2346	0.25904	0.15957	0.00248	2222.78	81.0342	2361.55	60.7626	2451.11	48.2179	5.87627	9.31533	2451.11	48.2179
G67	4.27227	460.51	0.38591	0.00906	0.00027	0.05962	0.00871	0.04805	0.00705	58.1415	22.9295	58.8012	36.6961	101.732	47.8856	1.12185	42.8482	58.1415	22.9295
G68	382.136	2675.27	0.12232	0.14872	0.00236	1.36971	0.02952	0.06858	0.00101	893.784	45.9675	876.04	45.174	886.133	36.8915	-2.02555	-0.863436	893.784	45.9675
G69	7.52044	66.6618	1.12261	0.08999	0.00247	0.75158	0.08268	0.06029	0.0061	555.478	48.6959	569.141	110.586	613.999	112.713	2.40059	9.53107	555.478	48.6959
G70	76.3267	1016.92	0.17137	0.07772	0.0013	0.60147	0.0172	0.05596	0.00127	482.499	35.0317	478.166	40.9422	450.782	36.0024	-0.906189	-7.03611	482.499	35.0317
G71	260.269	818.081	0.04079	0.32723	0.00526	5.22826	0.12616	0.11508	0.00178	1824.94	70.5758	1857.23	57.4653	1881.14	45.9647	1.73874	2.98733	1881.14	45.9647
G72	195.362	576.766	0.35598	0.32032	0.0052	5.06177	0.12929	0.11556	0.00188	1791.29	70.2573	1829.72	58.5057	1888.63	47.3745	2.10034	5.15402	1888.63	47.3745
G73	85.6166	531.458	0.29929	0.15942	0.00266	1.57988	0.04518	0.07257	0.0015	953.553	49.0591	962.322	52.6379	1001.97	45.8078	0.91126	4.83215	953.553	49.0591
G74	104.085	327.186	0.29482	0.30835	0.00508	4.81687	0.13397	0.11626	0.00206	1732.58	69.5394	1787.85	60.3456	1899.49	49.9208	3.09121	8.78722	1899.49	49.9208
G75	127.615	573.016	0.60765	0.20172	0.00329	2.23966	0.05781	0.07972	0.00143	1184.55	54.777	1193.55	53.4106	1190.07	44.6243	0.753815	0.463498	1190.07	44.6243
G76	171.767	517.529	0.22304	0.32575	0.0053	5.4	0.14066	0.115	0.00194	1817.75	71.0219	1884.85	59.355	1879.88	48.3588	3.56019	3.30527	1879.88	48.3588
G77	22.9859	151.08	0.97209	0.12715	0.00249	1.07672	0.05472	0.06297	0.00262	771.586	47.9614	742.032	68.4795	707.218	61.8684	-3.98296	-9.10166	771.586	47.9614
G78	19.6098	117.787	0.24514	0.16658	0.00163	1.50908	0.03829	0.06906	0.00206	993.24	37.4942	934.067	58.5806	900.533	55.1024	-6.33498	-10.2947	993.24	37.4942
G79	129.98	1362.32	0.46926	0.09113	0.00148	0.74548	0.23856	0.05983	0.03844	562.217	36.9675	565.598	579.584	597.432	599.795	0.597909	5.89445	562.217	36.9675
G80	27.2431	285.016	0.21728	0.09755	0.00027	0.80657	0.00502	0.05997	0.00277	600.035	22.6514	600.528	61.4346	602.492	61.4587	0.0821045	0.407867	600.035	22.6514
G81	2.83985	217.895	0.43786	0.01249	0.00049	0.08178	0.00911	0.04763	0.00254	80.017	25.7193	79.8171	29.6715	80.9306	27.7764	-0.250547	1.12878	80.017	25.7193
G82	124.299	942.22	0.12772	0.13801	0.0004	1.33234	0.01482	0.06956	0.00865	833.4	24.0114	859.9	163.372	915.393	169.496	3.08174	8.95714	833.4	24.0114
G83	18.4314	104.317	0.70283	0.15807	0.0003	1.59937	0.00404	0.07122	0.00161	946.042	22.8196	969.964	47.4982	963.735	47.6175	2.46624	1.83579	946.042	22.8196
G84	185.106	711.685	0.53398	0.23748	0.00077	2.90091	0.04228	0.0876	0.00134	1373.58	9.46424	1382.15	24.9875	1373.73	24.4765	0.619794	0.0104566	1373.73	24.4765
G85	28.9464	169.869	0.44537	0.16132	0.00072	1.58808	0.04651	0.07172	0.00137	964.108	9.43525	965.544	25.9287	978.006	25.4279	0.14873	1.42099	964.108	9.43525
G86	20.2239	220.857	0.37224	0.08924	0.0004	0.69521	0.01828	0.05816	0.00121	551.041	6.17652	535.926	19.4694	535.794	18.7653	-2.82033	-2.84556	551.041	6.17652
G87	62.9181	407.204	0.77272	0.13478	0.00049	1.23144	0.02428	0.06541	0.00113	815.077	7.00905	814.994	21.1115	787.552	20.3719	-0.0101338	-3.49503	815.077	7.00905
G88	123.393	360.015	0.55843	0.30912	0.00118	4.8085	0.11618	0.11085	0.00183	1736.37	13.0631	1786.39	29.8411	1813.4	29.3471	2.79957	4.24735	1813.4	29.3471
G89	2.34822	270.025	0.49452	0.00823	9e-05	0.05803	0.00369	0.0517	0.00318	52.8369	2.59279	57.2764	8.47241	272.164	30.8111	7.75112	80.5864	52.8369	2.59279
G90	6.16001	626.242	0.85831	0.00855	7e-05	0.06172	0.00267	0.0523	0.0022	54.8826	2.33675	60.8115	6.49596	298.548	23.2031	9.74976	81.6169	54.8826	2.33675
G91	4.22551	322.136	1.21583	0.01031	0.0001	0.07323	0.00421	0.05269	0.00288	66.1223	2.71803	71.76	9.29745	315.471	31.0856	7.85634	79.0401	66.1223	2.71803
G92	65.0663	130.706	0.444	0.44364	0.00208	9.09668	0.3363	0.146	0.00259	2366.92	20.0179	2347.78	34.9519	2299.6	33.7257	-0.815224	-2.92745	2299.6	33.7257
G93	152.197	639.617	0.75963	0.20913	0.00075	2.39899	0.0469	0.08506	0.00147	1224.18	9.43908	1242.3	26.9039	1316.91	26.9436	1.45843	7.04118	1316.91	26.9436
G94	35.2451	285.915	0.1788	0.12666	0.00059	1.09666	0.03263	0.06565	0.00139	768.783	8.19351	751.734	24.9571	795.236	24.7917	-2.26794	3.32642	768.783	8.19351
G95	26.4439	336.154	0.35456	0.0772	0.00035	0.61499	0.01644	0.05767	0.00125	479.388	5.631	486.702	18.5468	517.247	19.0113	1.5028	7.31936	479.388	5.631
G96	17.6455	153.39	0.27839	0.11459	0.00058	1.13307	0.03754	0.07083	0.00158	699.35	8.15096	769.216	25.973	952.511	29.0126	9.08278	26.5783	699.35	8.15096
G97	2.69735	218.984	0.50561	0.01159	0.00015	0.08359	0.00638	0.05248	0.00373	74.2843	3.35367	81.5145	12.7936	306.381	39.037	8.8699	75.7543	74.2843	3.35367
G98	39.4285	280.725	0.38135	0.13609	0.00058	1.27407	0.03387	0.06721	0.00135	822.514	8.02399	834.209	24.6991	844.288	24.4724	1.40194	2.57892	822.514	8.02399
GS-11 Zr-8
G01	150.239	8352.07	0.04976	0.01949	0.00026	0.13018	0.00187	0.04829	0.00041	124.432	4.19319	124.259	4.59365	113.501	2.72865	-0.138808	-9.63093	124.432	4.19319
G02	107.594	679.215	0.19463	0.16146	0.00214	1.58361	0.02367	0.07107	0.00057	964.885	24.6603	963.789	20.1817	959.427	10.8612	-0.113745	-0.568863	964.885	24.6603
G03	274.079	809.374	0.46152	0.31473	0.00416	4.78402	0.06877	0.1105	0.00077	1763.94	41.7	1782.1	26.0129	1807.65	12.6704	1.01885	2.41802	1807.65	12.6704
G04	152.996	1599.83	0.09366	0.10155	0.00135	0.84781	0.01269	0.06112	0.00052	623.486	16.7059	623.446	15.6858	643.46	9.01486	-0.00637073	3.10411	623.486	16.7059
G05	54.5421	1057.83	0.09075	0.05497	0.00075	0.40672	0.00706	0.05465	0.00066	344.963	10.0709	346.51	11.7428	397.932	8.85698	0.446665	13.3111	344.963	10.0709
G06	184.382	1012.22	0.49059	0.17233	0.00229	1.73772	0.02525	0.07411	0.00057	1024.94	26.0897	1022.62	20.7918	1044.46	10.9406	-0.226677	1.8697	1044.46	10.9406
G07	236.459	2301.22	0.05742	0.11009	0.00146	0.99042	0.0141	0.06552	0.0005	673.271	17.8619	698.935	16.3988	791.078	9.29195	3.67187	14.8921	673.271	17.8619
G08	163.153	1092.32	0.32636	0.14859	0.00198	1.42812	0.02156	0.07018	0.00058	893.055	23.1305	900.764	19.6858	933.624	10.9964	0.855853	4.34538	893.055	23.1305
G09	26.4816	569.513	0.41955	0.04528	0.00063	0.33992	0.00664	0.05549	0.00082	285.478	8.67577	297.111	11.5104	432.02	11.3047	3.91538	33.9201	285.478	8.67577
G10	14.2958	307.475	0.45198	0.0447	0.00064	0.3576	0.00795	0.05997	0.00107	281.9	8.8035	310.421	13.4423	602.492	17.1209	9.18789	53.211	281.9	8.8035
G11	97.5872	272.447	0.58305	0.32385	0.00436	4.84514	0.0798	0.11285	0.00094	1808.5	43.3667	1792.77	27.7315	1845.81	15.074	-0.877569	2.02117	1845.81	15.074
G12	10.62	652.785	0.34268	0.01621	0.00023	0.11722	0.0027	0.0529	0.00105	103.658	3.82319	112.549	6.14396	324.51	11.9317	7.8989	68.0569	103.658	3.82319
G13	48.0012	328.112	1.17305	0.12846	0.00177	1.32836	0.025	0.07807	0.00093	779.074	21.1277	858.165	22.3705	1148.66	17.2916	9.21632	32.1751	779.074	21.1277
G14	417.376	822.046	0.44082	0.46143	0.00616	10.4976	0.15458	0.165	0.00122	2445.87	55.2491	2479.71	29.2006	2507.55	14.6499	1.3647	2.45995	2507.55	14.6499
G15	11.0531	701.301	0.40171	0.01548	0.00023	0.10425	0.00264	0.0498	0.00112	99.026	3.82529	100.692	6.16442	185.669	8.53746	1.65441	46.6653	99.026	3.82529
G16	55.4025	712.253	0.15928	0.08108	0.0011	0.6288	0.01025	0.05752	0.00059	502.566	14.0236	495.348	14.4228	511.526	9.14881	-1.45713	1.75169	502.566	14.0236
G17	59.0343	3008.95	1.15786	0.01637	0.00022	0.11032	0.00182	0.04901	0.00056	104.673	3.69588	106.258	4.47318	148.309	4.05848	1.49137	29.4223	104.673	3.69588
G18	180.648	560.099	0.34263	0.309	0.00415	4.6666	0.07215	0.1115	0.00092	1735.78	41.78	1761.27	27.3486	1824.01	14.8814	1.44717	4.83686	1824.01	14.8814
G19	51.6623	410.39	0.42587	0.1214	0.00167	1.18944	0.02205	0.07157	0.00085	738.617	20.1053	795.701	21.0206	973.738	15.7794	7.17406	24.1463	738.617	20.1053
G20	143.28	1424.23	0.22847	0.10165	0.00138	0.93685	0.01488	0.06657	0.00064	624.071	17.0556	671.232	17.2111	824.35	11.7597	7.02601	24.2953	624.071	17.0556
G21	225.52	3475.37	0.04507	0.06998	0.00094	0.57378	0.00858	0.05891	0.00051	436.035	12.2318	460.456	12.6664	563.772	8.39566	5.30368	22.6575	436.035	12.2318
G22	129.859	929.305	0.01578	0.15032	0.00212	1.5959	0.03375	0.07494	0.00102	902.757	24.6662	968.608	25.1187	1066.89	18.8803	6.7985	15.3845	902.757	24.6662
G23	175.478	1093.23	0.33665	0.15845	0.00214	1.58437	0.02473	0.07234	0.00066	948.157	24.722	964.088	21.1771	995.522	12.4823	1.65238	4.75773	948.157	24.722
G24	58.1533	420.889	0.31694	0.13689	0.00188	1.24911	0.0226	0.067	0.00077	827.052	22.2252	823.003	21.213	837.774	14.0168	-0.491987	1.27975	827.052	22.2252
G25	37.8195	1954.46	0.58995	0.01822	0.00025	0.13385	0.00238	0.05328	0.00069	116.396	4.07067	127.551	5.42823	340.739	8.40242	8.74537	65.84	116.396	4.07067
G26	162.562	470.219	0.07203	0.34964	0.00475	5.92241	0.09846	0.12396	0.00114	1932.88	46.2809	1964.53	29.445	2013.99	17.0115	1.61094	4.02747	2013.99	17.0115
G27	112.757	240.043	0.65317	0.42024	0.00575	9.12862	0.16147	0.16167	0.00153	2261.57	53.1032	2350.98	31.4315	2473.2	18.4415	3.80324	8.55702	2473.2	18.4415
G28	60.3155	852.006	0.07673	0.07546	0.00103	0.57258	0.00973	0.05586	0.00062	468.967	13.253	459.682	14.037	446.808	8.92907	-2.01989	-4.95932	468.967	13.253
G29	123.367	347.211	0.24905	0.34363	0.00468	5.29111	0.08831	0.11385	0.00108	1904.11	45.8122	1867.43	29.3393	1861.76	17.09	-1.96419	-2.27487	1861.76	17.09
G30	73.4316	506.153	0.54278	0.13483	0.00185	1.2508	0.02174	0.06843	0.00075	815.361	21.923	823.766	20.872	881.606	13.8214	1.0203	7.51411	815.361	21.923
G31	311.2	1543.8	0.56435	0.18609	0.00253	1.98918	0.03133	0.07714	0.00072	1100.16	28.4063	1111.84	23.1539	1124.81	13.5991	1.0509	2.19167	1124.81	13.5991
G32	75.3033	786.022	0.36882	0.09384	0.00129	0.79017	0.01334	0.06024	0.00065	578.208	16.1101	591.268	16.4501	612.206	10.8269	2.20894	5.55347	578.208	16.1101
G33	124.212	786.565	0.38118	0.15341	0.00209	1.44725	0.02383	0.06861	0.00069	920.05	24.2672	908.732	21.2644	887.037	12.8027	-1.24546	-3.72174	920.05	24.2672
G34	16.0062	97.8454	0.22057	0.16392	0.00243	1.44198	0.03829	0.07064	0.0013	978.525	27.8224	906.543	30.4127	947.014	23.5715	-7.94019	-3.32734	978.525	27.8224
G35	128.107	854.088	0.24198	0.15157	0.00208	1.56034	0.02688	0.07406	0.0008	909.758	24.1926	954.602	22.4507	1043.1	14.9889	4.69768	12.7835	909.758	24.1926
G36	29.9423	448.677	0.15755	0.06989	0.00098	0.52505	0.01006	0.05548	0.00076	435.493	12.7147	428.519	14.7736	431.618	10.5383	-1.62739	-0.897724	435.493	12.7147
G37	11.596	700.758	0.56426	0.01583	0.00023	0.10439	0.0025	0.04852	0.001	101.247	3.82428	100.821	5.80895	124.701	5.74222	-0.423408	18.8077	101.247	3.82428
G38	30.3978	159.485	0.47813	0.18047	0.00257	1.77077	0.03899	0.07392	0.00107	1069.54	28.9741	1034.8	27.6183	1039.28	19.7383	-3.35709	-2.91138	1039.28	19.7383
G39	60.3347	517.558	0.47039	0.11157	0.00155	0.98112	0.01805	0.06399	0.00079	681.859	18.8832	694.179	19.628	741.3	13.8951	1.77473	8.01843	681.859	18.8832
G40	29.9647	410.027	0.35154	0.07297	0.00103	0.5623	0.01157	0.05637	0.00085	454.024	13.2816	453.022	16.0849	466.971	12.1939	-0.221141	2.77256	454.024	13.2816
G41	6.10916	35.934	0.31909	0.16637	0.00259	1.38793	0.04346	0.06989	0.00158	992.08	29.5345	883.817	35.2342	925.123	28.3554	-12.2495	-7.23759	925.123	28.3554
G42	110.768	712.887	0.16606	0.16057	0.00222	1.63935	0.02878	0.07379	0.00083	959.944	25.5672	985.462	23.357	1035.73	15.511	2.58952	7.31717	959.944	25.5672
G43	95.3547	685.914	0.21803	0.14115	0.00196	1.3316	0.02363	0.06837	0.00079	851.162	23.0494	859.577	21.8496	879.791	14.5046	0.978992	3.25406	851.162	23.0494
G44	272.644	1680.39	0.36267	0.15896	0.00219	1.55645	0.02665	0.06992	0.00077	950.995	25.2678	953.058	22.5795	926.005	14.2849	0.216537	-2.69869	950.995	25.2678
G45	23.1203	390.929	0.04324	0.06343	0.0009	0.48613	0.01017	0.05577	0.00087	396.451	11.8166	402.27	14.9446	443.224	12.1105	1.44638	10.5527	396.451	11.8166
G46	51.2827	484.311	0.54215	0.09855	0.00039	0.7844	0.01234	0.06185	0.00102	605.906	5.69784	587.99	16.8481	668.926	17.2806	-3.0469	9.42114	605.906	5.69784
G47	177.654	2322.76	0.15666	0.07951	0.00029	0.65055	0.00754	0.05832	0.00089	493.197	4.58425	508.817	13.5476	541.804	13.9356	3.06983	8.97131	493.197	4.58425
G48	139.787	955.635	0.11501	0.15256	0.00055	1.63029	0.02015	0.07773	0.00117	915.298	7.27315	981.971	20.6242	1139.98	21.7415	6.78974	19.7094	915.298	7.27315
G49	63.0078	445.718	0.48879	0.13405	0.00052	1.17067	0.01975	0.06642	0.00108	810.929	7.03251	786.958	19.8288	819.64	19.411	-3.04594	1.06278	810.929	7.03251
G50	184.963	1291.41	0.46726	0.14047	0.00049	1.41031	0.01605	0.0715	0.00107	847.32	6.66008	893.289	19.2409	971.742	19.8402	5.14605	12.8041	847.32	6.66008
G51	182.169	1549.52	0.0834	0.12368	0.00044	1.16844	0.01379	0.06731	0.00101	751.71	6.16917	785.915	17.8569	847.38	18.3657	4.35221	11.2901	751.71	6.16917
G52	405.642	896.325	0.50874	0.42325	0.00147	9.71937	0.11951	0.16462	0.0024	2275.22	14.437	2408.54	28.6865	2503.67	28.2124	5.53551	9.1249	2503.67	28.2124
G53	125.606	360.854	0.42462	0.32592	0.00121	5.0354	0.08393	0.11776	0.00177	1818.58	12.8864	1825.3	27.5646	1922.51	27.0486	0.36814	5.40602	1922.51	27.0486
G54	147.877	427.315	0.1827	0.34078	0.00126	5.15897	0.08627	0.11469	0.00173	1890.42	13.2368	1845.87	27.7233	1875.02	26.9202	-2.41329	-0.821394	1875.02	26.9202
G55	35.3179	338.508	0.33826	0.10097	0.00047	0.93206	0.02282	0.07084	0.00138	620.091	6.62461	668.718	21.3166	952.8	25.2024	7.27166	34.9191	620.091	6.62461
G56	46.9978	748.103	0.05661	0.06765	0.00028	0.52641	0.01032	0.05904	0.00111	421.982	4.50196	429.424	15.0043	568.571	17.491	1.73308	25.782	421.982	4.50196
G57	440.521	588.734	0.18623	0.73444	0.00254	34.6698	0.52979	0.34697	0.0052	3549.94	20.0016	3629.29	31.491	3693.75	30.7548	2.18628	3.8932	3693.75	30.7548
G58	100.798	1713.62	0.04207	0.06337	0.00023	0.51644	0.00758	0.0571	0.00096	396.088	3.90935	422.77	12.7468	495.398	14.3025	6.3114	20.0465	396.088	3.90935
G59	47.7897	292.763	0.26493	0.16308	0.00074	1.6232	0.04301	0.07646	0.00143	973.87	9.32367	979.23	25.8306	1107.14	26.3363	0.547348	12.0373	973.87	9.32367
G60	26.641	406.546	0.18568	0.06787	0.00032	0.49061	0.01225	0.05543	0.0012	423.31	4.9842	405.326	16.4884	429.609	16.2877	-4.43696	1.46609	423.31	4.9842
G61	83.6386	1353.77	0.13165	0.06496	0.00024	0.52416	0.00813	0.05727	0.00098	405.72	4.02625	427.927	13.1739	501.945	14.6743	5.18944	19.1706	405.72	4.02625
G62	35.3126	317.528	0.46772	0.10558	0.00045	0.9846	0.02281	0.06778	0.00128	647.027	6.36843	695.961	20.6465	861.834	23.0594	7.03115	24.9244	647.027	6.36843
G63	165.962	545.093	0.08655	0.31166	0.00113	4.71109	0.0832	0.11462	0.00181	1748.87	12.2279	1769.21	28.4708	1873.92	28.1242	1.14984	6.6731	1873.92	28.1242
G64	40.2785	609.082	0.05151	0.07128	0.00038	0.54804	0.01745	0.05578	0.00139	443.863	5.694	443.712	19.4452	443.622	19.0332	-0.0339886	-0.0541996	443.863	5.694
G65	118.63	202.274	1.01895	0.46473	0.00179	10.1594	0.23453	0.16304	0.00261	2460.41	16.8766	2449.39	31.6367	2487.43	30.8239	-0.449843	1.08644	2487.43	30.8239
G66	5.49833	80.9726	0.75039	0.06017	0.00044	0.44634	0.02058	0.05498	0.0019	376.659	6.4716	374.713	23.5909	411.41	24.5003	-0.519373	8.44671	376.659	6.4716
G67	140.491	786.486	0.66679	0.16204	0.00059	1.68043	0.02932	0.0761	0.00127	968.104	7.66676	1001.14	22.9623	1097.7	23.5145	3.30031	11.8064	968.104	7.66676
G68	42.9736	462.438	0.40599	0.08821	0.00034	0.79862	0.01483	0.06609	0.00118	544.942	5.14895	596.05	17.6503	809.227	21.0376	8.57441	32.659	544.942	5.14895
G69	105.302	726.808	0.62972	0.13503	0.00048	1.38579	0.02185	0.07317	0.00121	816.497	6.57304	882.906	20.9294	1018.66	22.3887	7.52168	19.8464	816.497	6.57304
G70	18.5807	231.929	0.36831	0.07839	0.00036	0.59785	0.0155	0.05804	0.00125	486.506	5.42474	475.868	18.3598	531.272	18.9386	-2.23534	8.42629	486.506	5.42474
G71	65.4843	1174.05	0.0244	0.06068	0.00023	0.49316	0.00925	0.05623	0.00106	379.76	3.91642	407.062	13.6138	461.462	15.102	6.7071	17.705	379.76	3.91642
G72	211.464	682.904	0.56592	0.28288	0.00104	3.95238	0.07772	0.10463	0.00178	1605.85	11.5726	1624.48	29.5098	1707.82	29.2424	1.14675	5.97079	1707.82	29.2424
G73	219.804	657.561	0.20277	0.32847	0.0012	5.06674	0.1016	0.11256	0.00192	1830.96	12.7667	1830.55	30.7366	1841.15	30.1101	-0.0222456	0.553612	1841.15	30.1101
G74	151.03	733.591	0.53892	0.18986	0.00069	1.9622	0.0368	0.0779	0.00136	1120.62	8.59727	1102.64	25.4191	1144.32	25.0871	-1.63058	2.07174	1144.32	25.0871
G75	101.574	287.19	0.27974	0.3395	0.00127	5.21911	0.1123	0.11421	0.00199	1884.26	13.3446	1855.74	31.6085	1867.46	30.8805	-1.53698	-0.900077	1867.46	30.8805
GS-11 Zr-9
G01	11.4986	1596.86	0.7601	0.00631	8e-05	0.04169	0.00085	0.04839	0.00085	40.5491	11.1881	41.4727	11.9404	118.38	14.0887	2.22708	65.7466	40.5491	11.1881
G02	51.7941	327.047	0.22417	0.15916	0.00199	1.5737	0.02411	0.07119	0.0006	952.107	32.297	959.887	28.8334	962.874	20.6481	0.810491	1.11822	952.107	32.297
G03	70.1087	974.876	0.16586	0.07437	0.00093	0.5794	0.00835	0.05683	0.00047	462.43	21.3235	464.076	21.373	484.942	16.5407	0.35465	4.64231	462.43	21.3235
G04	14.9491	1168.4	0.45165	0.01223	0.00016	0.08556	0.00165	0.0509	0.0008	78.3614	12.2011	83.3589	13.4458	236.304	16.7901	5.99508	66.8387	78.3614	12.2011
G05	190.505	906.256	0.93158	0.17744	0.00221	1.89582	0.0264	0.07743	0.00053	1052.97	34.3624	1079.62	29.0527	1132.29	19.506	2.46851	7.0046	1132.29	19.506
G06	168.269	553.073	0.07109	0.31186	0.0039	4.92855	0.06964	0.11508	0.00074	1749.85	48.492	1807.16	33.919	1881.14	21.1737	3.171	6.97897	1881.14	21.1737
G07	50.3316	542.892	0.12158	0.09725	0.00123	0.80802	0.01246	0.06029	0.00055	598.273	24.6158	601.343	24.3201	613.999	18.5694	0.510522	2.56123	598.273	24.6158
G08	45.2101	315.692	0.60638	0.13133	0.00168	1.18825	0.01974	0.06727	0.00067	795.448	29.3087	795.149	28.2436	846.144	21.599	-0.0376976	5.99139	795.448	29.3087
G09	34.2519	230.822	0.50463	0.13946	0.0018	1.37292	0.02443	0.07405	0.0008	841.608	30.5299	877.414	30.2425	1042.83	24.2467	4.08085	19.2958	841.608	30.5299
G10	228.054	783.112	0.21624	0.28953	0.00365	4.46356	0.06525	0.11109	0.00075	1639.18	46.6561	1724.22	33.8607	1817.32	21.5839	4.93222	9.80251	1817.32	21.5839
G11	183.242	1480.57	0.20895	0.12653	0.0016	1.26306	0.01751	0.07229	0.0005	768.039	28.4747	829.281	26.4884	994.116	18.9325	7.38496	22.7415	768.039	28.4747
G12	4.87912	812.283	0.25547	0.00609	0.0001	0.03848	0.00138	0.04647	0.00162	39.1396	11.4446	38.3389	13.102	22.075	11.6857	-2.08838	-77.3027	39.1396	11.4446
G13	183.558	590.956	0.06952	0.31791	0.00405	4.98857	0.07173	0.11399	0.00075	1779.51	49.7834	1817.39	34.425	1863.98	21.3935	2.08386	4.53123	1863.98	21.3935
G14	69.6929	245.016	0.48609	0.26356	0.00344	3.48852	0.06355	0.09802	0.00091	1508.03	45.2634	1524.62	35.5601	1586.79	25.0656	1.08822	4.9637	1586.79	25.0656
G15	304.368	964.5	0.1169	0.31807	0.00409	5.04313	0.07937	0.11374	0.00083	1780.3	50.1699	1826.6	35.1742	1860.01	22.6095	2.53467	4.28567	1860.01	22.6095
G16	29.9611	197.834	0.73268	0.13455	0.0018	1.21467	0.02447	0.06666	0.00087	813.77	30.618	807.335	31.1483	827.169	24.9313	-0.797146	1.61981	813.77	30.618
G17	19.0392	131.171	0.51433	0.1363	0.00212	1.17251	0.04166	0.06435	0.00167	823.706	34.2174	787.819	43.7953	753.155	37.7642	-4.55526	-9.36737	823.706	34.2174
G18	353.578	722.714	0.45121	0.44266	0.00566	9.74695	0.14158	0.15825	0.00101	2362.54	60.7457	2411.15	36.4614	2437.05	21.9485	2.01619	3.05741	2437.05	21.9485
G19	101.462	313.147	0.25286	0.31524	0.00406	4.92719	0.07551	0.11446	0.00082	1766.44	49.9619	1806.93	35.0827	1871.4	22.4082	2.2405	5.60857	1871.4	22.4082
G20	417.48	1314.45	0.19055	0.31482	0.00406	5.10779	0.07801	0.11391	0.00081	1764.38	49.9746	1837.4	35.0388	1862.71	22.2976	3.97406	5.27864	1862.71	22.2976
G21	28.9891	399.289	0.3282	0.07166	0.00096	0.55159	0.01047	0.05692	0.00077	446.149	21.7126	446.038	24.0802	488.435	20.6534	-0.0249346	8.65748	446.149	21.7126
G22	36.1146	478.383	0.35227	0.0736	0.00098	0.5991	0.01111	0.0572	0.00073	457.808	21.9319	476.662	23.9193	499.252	20.2295	3.95548	8.30128	457.808	21.9319
G23	34.62	248.442	0.17665	0.14194	0.00204	1.35251	0.03679	0.07099	0.00133	855.623	33.1953	868.643	38.0459	957.126	33.3866	1.49883	10.6049	855.623	33.1953
G24	41.8209	466.93	0.25416	0.0903	0.0012	0.72065	0.01315	0.05895	0.00072	557.311	24.3532	551.051	25.6781	565.25	20.7515	-1.13612	1.40448	557.311	24.3532
G25	98.2181	630.895	0.32008	0.15303	0.00205	1.47833	0.02894	0.07098	0.00086	917.926	33.0856	921.546	32.1578	956.838	25.1792	0.392866	4.06669	917.926	33.0856
G26	36.6309	514.505	0.23469	0.07217	0.00096	0.56257	0.01013	0.05665	0.0007	449.216	21.7071	453.198	23.4546	477.934	19.584	0.878611	6.00883	449.216	21.7071
G27	446.449	1326	0.15804	0.33399	0.00435	5.28252	0.0834	0.11205	0.00082	1857.69	52.2053	1866.04	35.5767	1832.93	22.5807	0.447462	-1.35096	1832.93	22.5807
G28	83.1331	519.007	0.17596	0.16318	0.00219	1.66846	0.03189	0.07541	0.00086	974.425	34.4374	996.6	32.6658	1079.45	25.3237	2.2251	9.72954	974.425	34.4374
G29	133.51	393.318	0.25102	0.32896	0.00452	4.76303	0.11321	0.111	0.0013	1833.34	54.0137	1778.41	40.7517	1815.85	29.9694	-3.08887	-0.963011	1815.85	29.9694
G30	798.744	12703.7	0.00229	0.06876	0.0011	0.56274	0.01945	0.05821	0.00167	428.681	23.4328	453.308	33.8851	537.675	34.1153	5.43286	20.2714	428.681	23.4328
G31	117.209	229.941	0.29421	0.47031	0.0062	10.4846	0.1794	0.16601	0.00122	2484.92	64.5296	2478.56	38.208	2517.81	23.837	-0.256693	1.3064	2517.81	23.837
G32	171.57	1272.56	0.54161	0.12505	0.00163	1.13313	0.01646	0.06554	0.00049	759.565	28.8426	769.244	26.3524	791.719	18.3841	1.25834	4.0613	759.565	28.8426
G33	85.3587	581.852	0.1297	0.15205	0.00203	1.44899	0.02578	0.06964	0.00073	912.445	32.8813	909.454	30.6214	917.757	22.8291	-0.32884	0.578865	912.445	32.8813
G34	37.8004	470.259	0.26515	0.08085	0.00114	0.67146	0.01525	0.06148	0.00104	501.194	23.7615	521.6	28.3493	656.07	26.5126	3.91208	23.6066	501.194	23.7615
G35	5.16839	304.728	0.3712	0.01672	0.00035	0.1201	0.00658	0.05538	0.00299	106.893	14.6014	115.163	23.4768	427.597	47.8459	7.18096	75.0015	106.893	14.6014
G36	152.836	2224.43	0.06468	0.07356	0.00098	0.58185	0.0095	0.05749	0.00058	457.568	21.9324	465.65	22.6629	510.38	18.2573	1.73557	10.3475	457.568	21.9324
G37	42.5076	264.79	0.22282	0.1612	0.00215	1.56242	0.02713	0.07127	0.00071	963.442	34.0346	955.427	30.8871	965.168	22.5741	-0.838917	0.178772	963.442	34.0346
G38	138.625	413.385	0.31544	0.3206	0.00429	5.01481	0.09172	0.11305	0.00099	1792.66	52.0458	1821.83	37.224	1849.01	25.0684	1.60096	3.04784	1849.01	25.0684
G39	43.1324	11064.9	0.00533	0.00429	6e-05	0.02819	0.00052	0.04693	0.00068	27.596	10.9334	28.2276	11.2677	45.6665	11.4572	2.23773	39.5706	27.596	10.9334
G40	157.621	729.273	1.1469	0.17306	0.00231	1.71501	0.02664	0.07251	0.0006	1028.95	35.5518	1014.16	30.3744	1000.29	20.6927	-1.45824	-2.86508	1000.29	20.6927
G41	119.222	466.833	0.23912	0.25348	0.00339	3.24734	0.05113	0.09368	0.00074	1456.4	45.0314	1468.54	34.326	1501.67	22.549	0.826921	3.01488	1501.67	22.549
G42	149.635	1057.98	0.08271	0.14873	0.00198	1.44519	0.02187	0.07122	0.00057	893.84	32.3858	907.877	28.8872	963.735	20.125	1.54611	7.25243	893.84	32.3858
G43	76.6206	387.445	0.20863	0.19879	0.00267	2.12533	0.03519	0.07814	0.00069	1168.82	38.8786	1157.07	32.4157	1150.43	22.3201	-1.01527	-1.59782	1150.43	22.3201
G44	86.6605	959.018	0.36428	0.08834	0.00118	0.70562	0.01081	0.05813	0.0005	545.712	24.1418	542.142	23.5374	534.665	17.3138	-0.658505	-2.06617	545.712	24.1418
G45	98.9745	285.542	0.26479	0.33182	0.00446	4.95814	0.08094	0.11253	0.00089	1847.2	53.3387	1812.21	36.6825	1840.67	23.6033	-1.93043	-0.354498	1840.67	23.6033
G46	191.515	458.512	0.58821	0.37107	0.00496	6.38484	0.09702	0.12745	0.00092	2034.43	56.8044	2030.19	36.9112	2063.1	22.9005	-0.209176	1.38927	2063.1	22.9005
G47	23.026	210.657	0.41397	0.10444	0.00145	0.94747	0.01828	0.0676	0.00086	640.377	27.0899	676.784	29.0264	856.315	24.8822	5.37952	25.2171	640.377	27.0899
G48	197.855	1405.78	0.37089	0.13736	0.00184	1.41673	0.02104	0.07486	0.00057	829.717	31.0209	895.99	28.5119	1064.75	20.2073	7.39663	22.0737	829.717	31.0209
G49	411.893	2491.18	0.32708	0.1625	0.00218	1.61461	0.02331	0.07145	0.00051	970.655	34.3407	975.9	29.1577	970.316	19.0839	0.537434	-0.0349893	970.655	34.3407
G50	148.451	1049.86	0.07169	0.1496	0.00201	1.40199	0.0211	0.06814	0.00053	898.721	32.7054	889.778	28.5842	872.815	19.2719	-1.00509	-2.96801	898.721	32.7054
G51	115.113	324.991	0.17115	0.34805	0.00472	5.36076	0.0892	0.11359	0.00091	1925.28	55.3055	1878.61	37.1911	1857.63	23.821	-2.48436	-3.64192	1857.63	23.821
G52	101.321	292.688	0.15195	0.3421	0.00463	5.26916	0.08498	0.11303	0.00088	1896.76	54.641	1863.88	36.8628	1848.69	23.4138	-1.76428	-2.60024	1848.69	23.4138
G53	58.6298	822.365	0.17447	0.07401	0.00101	0.57639	0.00953	0.05659	0.00057	460.27	22.2876	462.139	22.7725	475.591	17.813	0.404493	3.22164	460.27	22.2876
G54	62.9335	143.212	0.60737	0.38419	0.00527	6.20251	0.11233	0.12316	0.00106	2095.83	59.2498	2004.8	38.678	2002.5	25.2091	-4.54032	-4.66043	2002.5	25.2091
G55	117.579	392.535	0.30675	0.28858	0.00392	3.99002	0.06423	0.10225	0.00082	1634.43	49.3845	1632.17	35.877	1665.36	23.2903	-0.138588	1.85741	1665.36	23.2903
G56	271.78	2254.19	0.0744	0.12756	0.00173	1.16614	0.01725	0.06609	0.0005	773.931	29.9444	784.837	27.1159	809.227	18.6025	1.38963	4.36177	773.931	29.9444
G57	229.67	1407.45	0.41681	0.15539	0.00211	1.51493	0.02277	0.07134	0.00055	931.107	33.7083	936.432	29.3319	967.172	19.7797	0.568655	3.72888	931.107	33.7083
G58	103.069	738.181	0.1119	0.14609	0.00199	1.35285	0.02113	0.06723	0.00056	879.008	32.5495	868.79	28.8147	844.907	19.7182	-1.1762	-4.0361	879.008	32.5495
G59	64.4964	872.876	0.07466	0.0788	0.00108	0.60168	0.00981	0.05531	0.00054	488.956	23.0703	478.299	22.9904	424.776	16.9411	-2.22805	-15.1092	488.956	23.0703
G60	19.5978	2070.45	0.77304	0.00839	0.00012	0.05495	0.00111	0.04798	0.00077	53.8598	11.6974	54.3163	12.4588	98.2831	13.1698	0.840404	45.1993	53.8598	11.6974
G61	279.364	640.977	0.4937	0.39868	0.00543	8.52051	0.13006	0.15467	0.00114	2162.96	60.2161	2288.11	38.3027	2398.21	23.7204	5.46978	9.80942	2398.21	23.7204
G62	116.826	334.585	0.12003	0.3464	0.00474	5.42612	0.08757	0.11305	0.0009	1917.39	55.5523	1888.99	37.2884	1849.01	23.7134	-1.50324	-3.69772	1849.01	23.7134
G63	125.869	363.07	0.1763	0.34064	0.00467	5.18373	0.08288	0.11186	0.00088	1889.75	55.0742	1849.95	37.1293	1829.85	23.5039	-2.15138	-3.27314	1829.85	23.5039
G64	43.1074	386.368	0.31373	0.11157	0.00155	0.9299	0.01659	0.06147	0.00068	681.859	28.1412	667.582	27.6912	655.721	20.8508	-2.13866	-3.98622	681.859	28.1412
G65	60.7059	373.936	0.70412	0.14499	0.00203	1.30811	0.02401	0.06703	0.00074	872.818	33.0214	849.296	30.8979	838.706	22.7673	-2.76962	-4.06724	872.818	33.0214
G66	121.591	386.368	0.48832	0.28725	0.00396	3.69215	0.06087	0.09659	0.00081	1627.77	49.8257	1569.67	36.1412	1559.27	23.5263	-3.70146	-4.39292	1559.27	23.5263
G67	121.219	370.314	0.07415	0.33105	0.00458	5.08305	0.08602	0.11189	0.00094	1843.47	54.526	1833.28	37.6506	1830.34	24.4111	-0.555749	-0.717286	1830.34	24.4111
G68	75.9176	380.299	0.86844	0.16777	0.00239	1.59359	0.03323	0.06942	0.0009	999.813	36.5501	967.704	34.2684	911.246	25.7595	-3.31806	-9.71928	999.813	36.5501
G69	72.9369	398.604	0.1606	0.18579	0.00259	1.88053	0.03323	0.07332	0.00073	1098.53	38.3236	1074.25	32.865	1022.81	22.9982	-2.26011	-7.4029	1022.81	22.9982
G70	126.202	1837.39	0.04419	0.07407	0.00023	0.61634	0.00814	0.0568	0.00091	460.63	3.65571	487.551	13.0615	483.777	13.2262	5.5217	4.78463	460.63	3.65571
G71	82.4471	450.239	0.86042	0.15761	0.00053	1.50259	0.02576	0.07029	0.00114	943.481	6.79771	931.437	21.2231	936.837	20.7399	-1.29304	-0.709266	943.481	6.79771
G72	55.1912	722.343	0.09385	0.08104	0.00033	0.65401	0.01469	0.05848	0.00113	502.327	4.83054	510.943	16.7433	547.791	17.2563	1.6863	8.29952	502.327	4.83054
G73	0.677784	61.2891	0.61254	0.01024	0.00017	0.07334	0.00821	0.05184	0.00555	65.6756	3.06442	71.864	15.8999	278.359	53.0255	8.6113	76.4061	65.6756	3.06442
G74	92.1568	373.199	0.48893	0.23462	0.00093	2.95656	0.07541	0.09247	0.00157	1358.67	10.6066	1396.53	27.4306	1477.06	27.3241	2.71138	8.01522	1477.06	27.3241
G75	32.3835	616.855	0.24678	0.05252	0.00021	0.41043	0.00841	0.05718	0.00112	329.974	3.46725	349.185	12.7826	498.482	16.3261	5.50147	33.8042	329.974	3.46725
G76	51.909	338.644	0.75743	0.13517	0.00051	1.23836	0.0263	0.06813	0.00121	817.292	6.68724	818.138	21.5217	872.511	21.6887	0.103438	6.3288	817.292	6.68724
G77	61.3395	239.049	1.1126	0.20767	0.00086	2.42384	0.06656	0.08346	0.00151	1216.39	10.076	1249.7	27.4673	1280	27.2209	2.6649	4.96899	1280	27.2209
G78	124.13	1820.46	0.16717	0.07076	0.00023	0.59986	0.00895	0.0569	0.00095	440.733	3.66425	477.145	13.2254	487.66	13.8259	7.63124	9.62286	440.733	3.66425
G79	124.38	402.29	0.26148	0.30154	0.00112	4.45812	0.09941	0.10853	0.00186	1698.94	11.9894	1723.21	30.046	1774.89	29.6383	1.40844	4.27895	1774.89	29.6383
G80	169.151	621.516	2.14643	0.17982	0.00065	1.85127	0.03639	0.07405	0.0013	1065.99	7.99792	1063.88	24.4593	1042.83	23.7807	-0.198224	-2.22094	1042.83	23.7807
G81	168.846	1089.49	0.31694	0.15204	0.00052	1.67296	0.02938	0.07153	0.00124	912.389	6.71433	998.311	22.4216	972.598	22.5907	8.60676	6.19058	912.389	6.71433
G82	55.5562	730.326	0.26681	0.07557	0.00029	0.647	0.01339	0.05912	0.00113	469.626	4.37108	506.631	15.9862	571.518	17.6019	7.30409	17.8283	469.626	4.37108
G83	28.2631	427.47	0.6299	0.06048	0.00026	0.4498	0.01085	0.05443	0.00116	378.544	4.05582	377.139	14.6784	388.883	14.6655	-0.372465	2.65874	378.544	4.05582
G84	219.199	694.988	0.29676	0.30667	0.00368	4.44725	0.05877	0.10423	0.00071	1724.3	36.6882	1721.19	23.2171	1700.77	11.6201	-0.180825	-1.38352	1700.77	11.6201
G85	43.1974	291.995	0.63433	0.13677	0.00167	1.16791	0.01723	0.06266	0.00057	826.372	19.3184	785.666	17.1256	696.712	9.54971	-5.18099	-18.6103	826.372	19.3184
G86	102.889	353.515	0.43258	0.27655	0.00335	3.93816	0.05508	0.10284	0.00075	1573.96	34.212	1621.56	23.2572	1676	12.3454	2.93518	6.0881	1676	12.3454
G87	10.8339	78.3996	0.7297	0.12462	0.00159	0.99036	0.01983	0.06014	0.00084	757.1	18.6059	698.904	19.9016	608.615	13.1662	-8.32682	-24.3972	757.1	18.6059
G88	235.717	669.668	0.82302	0.30661	0.00371	4.46936	0.05764	0.10327	0.0007	1724	36.9859	1725.3	23.2941	1683.71	11.5211	0.0751579	-2.39334	1683.71	11.5211
G89	9.27735	528.046	0.78577	0.01582	0.0002	0.09607	0.00195	0.04401	0.00078	101.184	2.91627	93.1422	4.25017	-110.135	-3.74562	-8.63394	191.873	101.184	2.91627
G90	33.1986	245.884	0.22569	0.13731	0.00169	1.18731	0.01769	0.06309	0.00058	829.433	19.5361	794.712	17.3586	711.266	9.78079	-4.36898	-16.6137	829.433	19.5361
G91	15.1976	95.241	0.57918	0.14774	0.00189	1.38449	0.02625	0.07055	0.00087	888.282	21.6087	882.353	21.6559	944.403	15.5408	-0.671997	5.94249	888.282	21.6087
G92	15.1102	191.411	0.57063	0.0743	0.00095	0.52796	0.00969	0.05311	0.00072	462.01	11.7789	430.455	13.7127	333.499	8.08529	-7.33062	-38.5341	462.01	11.7789
G93	164.596	1082.92	0.13286	0.15773	0.00194	1.57005	0.021	0.07085	0.00054	944.15	21.9823	958.446	18.1973	953.089	9.80153	1.49161	0.937935	944.15	21.9823
G94	28.1917	168.724	1.11865	0.14147	0.0018	1.30035	0.02367	0.06599	0.00078	852.97	20.7087	845.876	20.2259	806.059	13.5294	-0.83857	-5.81981	852.97	20.7087
G95	41.7054	120.019	0.4915	0.32065	0.00402	4.78745	0.07771	0.11046	0.00097	1792.9	39.6231	1782.7	26.1787	1806.99	15.2025	-0.572338	0.779708	1806.99	15.2025
G96	107.658	335.744	0.35892	0.30712	0.00381	4.54605	0.06552	0.10677	0.00086	1726.52	37.9579	1739.44	24.9748	1744.99	13.8018	0.742743	1.05877	1744.99	13.8018
G97	137.268	240.309	1.20993	0.44681	0.00561	9.25211	0.14869	0.15047	0.00128	2381.05	50.3697	2363.29	28.1776	2351.27	15.9479	-0.751813	-1.26658	2351.27	15.9479
G98	55.8101	795.379	0.0531	0.07541	0.00095	0.57536	0.00869	0.05508	0.00054	468.667	11.7672	461.475	12.1826	415.472	7.06353	-1.55847	-12.8036	468.667	11.7672
G99	27.0824	1837.45	0.16859	0.01543	0.0002	0.11197	0.00205	0.05214	0.00077	98.7086	2.91724	107.766	4.36225	291.554	7.86316	8.4046	66.144	98.7086	2.91724
G100	350.392	2420.01	0.42962	0.14025	0.00176	1.45578	0.02104	0.07376	0.00065	846.076	20.2782	912.265	18.6838	1034.91	11.8156	7.25548	18.2463	846.076	20.2782
G101	211.762	447.594	0.13578	0.45561	0.0058	9.78691	0.15642	0.15388	0.00142	2420.15	51.7504	2414.92	29.3142	2389.5	17.3364	-0.216406	-1.28267	2389.5	17.3364
G102	14.5242	175.731	0.29283	0.08283	0.0011	0.65176	0.01294	0.0579	0.00085	512.993	13.4751	509.561	16.3796	525.98	12.431	-0.673404	2.46916	512.993	13.4751
G103	53.8189	385.029	0.53069	0.13076	0.002	1.21255	0.04091	0.06838	0.00169	792.2	23.1817	806.362	32.9673	880.094	29.4725	1.75633	9.98689	792.2	23.1817
G104	102.667	718.257	0.33406	0.14182	0.00192	1.34347	0.0297	0.07012	0.00107	854.946	22.0575	864.733	24.3333	931.869	18.9891	1.13186	8.25473	854.946	22.0575
G105	149.047	780.512	0.08089	0.19942	0.00257	2.19943	0.03499	0.07909	0.0008	1172.2	28.0034	1180.86	23.1679	1174.39	14.4578	0.733277	0.186009	1174.39	14.4578
G106	21.7926	144.681	0.77671	0.13391	0.00184	1.20477	0.0283	0.06667	0.00111	810.133	21.2991	802.785	24.5661	827.482	19.2217	-0.915228	2.0966	810.133	21.2991
G107	90.5625	186.572	0.54288	0.42911	0.00564	8.05507	0.15386	0.14022	0.00155	2301.7	51.2596	2237.22	31.5024	2229.93	20.3291	-2.8824	-3.21881	2229.93	20.3291
G108	97.5873	174.454	1.29688	0.43495	0.00572	9.2098	0.168	0.15855	0.00175	2327.99	51.7713	2359.09	31.9261	2440.26	20.7658	1.31808	4.60043	2440.26	20.7658
G109	20.4814	117.232	0.94804	0.14781	0.00206	1.29337	0.03115	0.06693	0.00114	888.675	23.5169	842.791	26.1654	835.596	19.7777	-5.44439	-6.35227	888.675	23.5169
G110	103.776	315.921	0.24786	0.32053	0.00424	4.89266	0.08812	0.11179	0.0013	1792.32	41.7746	1800.99	30.1246	1828.72	20.0938	0.48171	1.99059	1828.72	20.0938
G111	28.7697	365.478	0.37855	0.07747	0.00104	0.60348	0.01163	0.05655	0.00079	481.004	12.8223	479.44	15.1944	474.028	10.9604	-0.326199	-1.47169	481.004	12.8223
GS-11 Zr-10a
G01	202.133	600.075	0.08716	0.34	0.00135	5.34544	0.13461	0.11509	0.00217	1886.67	13.527	1876.16	33.5491	1881.29	32.8239	-0.560148	-0.285747	1881.29	32.8239
G02	65.1296	601.557	0.31213	0.10711	0.0005	0.9028	0.02654	0.06116	0.0014	655.942	6.36074	653.223	23.0532	644.866	22.3917	-0.416286	-1.7176	655.942	6.36074
G03	128.846	411.694	0.24904	0.30654	0.00139	5.44923	0.17914	0.11681	0.0023	1723.66	14.2544	1892.63	34.6593	1907.97	34.4168	8.9281	9.66032	1907.97	34.4168
G04	250.028	527.507	0.23225	0.45107	0.00201	10.0975	0.32497	0.16297	0.0031	2400.01	18.3969	2443.74	36.65	2486.71	35.8304	1.78955	3.4866	2486.71	35.8304
G05	70.1965	982.34	0.03552	0.07717	0.00036	0.59734	0.01693	0.05566	0.00132	479.209	4.8469	475.544	18.7946	438.831	17.438	-0.770558	-9.20108	479.209	4.8469
G06	135.12	1989.24	0.04906	0.07288	0.00029	0.62091	0.01306	0.06223	0.00127	453.483	4.02294	490.418	16.7835	682.022	20.8107	7.53115	33.509	453.483	4.02294
G07	134.092	201.401	0.65995	0.56839	0.00333	17.7367	0.89053	0.22965	0.00454	2901.21	27.912	2975.56	40.2064	3049.61	38.6927	2.49896	4.86632	3049.61	38.6927
G08	13.7806	774.851	0.33202	0.01759	0.00013	0.11003	0.00497	0.04562	0.00193	112.407	2.1851	105.993	9.22636	-22.4249	-1.38052	-6.05121	601.259	112.407	2.1851
G09	53.6246	684.552	0.22128	0.07984	0.00041	0.62904	0.02019	0.05776	0.00147	495.168	5.43322	495.498	21.0318	520.67	21.2719	0.0666042	4.89801	495.168	5.43322
G10	255.077	766.118	0.24347	0.32325	0.00127	4.90768	0.11758	0.1078	0.00206	1805.58	12.912	1803.58	33.3312	1762.56	32.5052	-0.111119	-2.44078	1762.56	32.5052
G11	24.3904	150.852	0.19407	0.16425	0.00098	1.66986	0.07289	0.07176	0.00185	980.352	11.3905	997.133	33.8053	979.142	32.9321	1.68289	-0.123611	980.352	11.3905
G12	46.6607	633.791	0.22644	0.07471	0.00041	0.57905	0.01968	0.05751	0.00154	464.47	5.45659	463.851	21.1889	511.144	22.0467	-0.133433	9.13137	464.47	5.45659
G13	41.8838	292.389	0.23276	0.14368	0.00086	1.27221	0.05382	0.06572	0.00176	865.438	10.2329	833.379	32.056	797.47	30.1263	-3.84697	-8.52295	865.438	10.2329
G14	287.977	570.963	0.40018	0.45661	0.00196	10.0567	0.29421	0.16006	0.00311	2424.57	17.8865	2440.01	37.2996	2456.29	36.4843	0.632528	1.29145	2456.29	36.4843
G15	272.038	1588.13	1.3231	0.13085	0.00056	1.22763	0.03143	0.06746	0.00143	792.713	6.92256	813.259	24.6462	852.008	24.9848	2.52643	6.95946	792.713	6.92256
G16	616.928	1740.04	0.39999	0.33038	0.00125	5.15058	0.10616	0.11233	0.00217	1840.22	12.6519	1844.49	33.9786	1837.45	33.3458	0.231352	-0.150876	1837.45	33.3458
G17	113.769	2822.26	0.14121	0.04241	0.00017	0.29235	0.00631	0.0514	0.00111	267.754	2.64061	260.407	10.8461	258.809	10.4052	-2.82118	-3.45621	267.754	2.64061
G18	111.018	325.153	0.30314	0.32652	0.00189	5.2061	0.23563	0.11619	0.00258	1821.49	18.9075	1853.61	39.6593	1898.41	38.6788	1.73298	4.05181	1898.41	38.6788
G19	184.345	519.779	0.42731	0.32824	0.00153	5.01635	0.16076	0.11267	0.00233	1829.85	15.3893	1822.09	36.5293	1842.92	35.6954	-0.425884	0.709579	1842.92	35.6954
G20	302.449	422.281	0.29788	0.62852	0.00288	21.2893	0.70707	0.24792	0.0049	3143.73	23.3387	3151.86	39.9071	3171.53	38.9088	0.257799	0.876516	3171.53	38.9088
G21	26.1682	1396.1	0.6483	0.01705	0.00011	0.12262	0.00457	0.05134	0.00178	108.985	1.93244	117.445	8.25078	256.125	16.2352	7.20309	57.4485	108.985	1.93244
G22	298.108	3766.97	0.04095	0.08489	0.00034	0.65738	0.01423	0.0569	0.00119	525.245	4.57856	513.01	17.8247	487.66	16.7359	-2.38488	-7.70726	525.245	4.57856
G23	42.4193	704.03	0.07182	0.06428	0.00036	0.53378	0.01881	0.05714	0.00159	401.602	4.89909	434.315	19.916	496.941	22.4077	7.53212	19.1851	401.602	4.89909
G24	106.606	667.879	0.30596	0.15718	0.00075	1.64115	0.05013	0.07238	0.00163	941.086	8.89419	986.155	29.0865	996.645	29.1334	4.57011	5.57456	941.086	8.89419
G25	94.2554	477.752	1.02336	0.16119	0.00079	1.48483	0.04741	0.06817	0.00158	963.387	9.30946	924.206	29.5185	873.727	27.6982	-4.23938	-10.2617	963.387	9.30946
G26	191.319	342.302	0.85529	0.45596	0.00233	9.77427	0.37003	0.16041	0.00339	2421.7	21.1706	2413.73	40.7084	2459.99	39.649	-0.330045	1.55657	2459.99	39.649
G27	54.1685	602.192	0.56051	0.08247	0.00045	0.68041	0.02363	0.05618	0.0015	510.849	5.89775	527.022	22.1106	459.489	20.2735	3.06877	-11.1776	510.849	5.89775
G28	31.7844	321.024	0.69594	0.08827	0.00052	0.74592	0.029	0.05788	0.00164	545.298	6.69848	565.854	24.8279	525.222	23.7759	3.63288	-3.8222	545.298	6.69848
G29	14.0882	86.7533	0.46706	0.15242	0.00151	1.7223	0.14129	0.0702	0.00281	914.515	17.4313	1016.88	50.4484	934.209	49.4333	10.0669	2.10811	934.209	49.4333
G30	220.921	957.409	0.18091	0.23251	0.00109	2.81238	0.08545	0.08764	0.00193	1347.64	11.9401	1358.84	34.2593	1374.6	33.7095	0.824199	1.96159	1374.6	33.7095
G31	37.0403	390.681	0.98455	0.0791	0.0005	0.60726	0.02556	0.05523	0.00171	490.748	6.51188	481.831	24.6616	421.546	21.9009	-1.85084	-16.4164	490.748	6.51188
G32	90.9919	280.532	0.23582	0.31652	0.00159	5.08803	0.17992	0.11385	0.00252	1772.71	16.109	1834.11	38.9083	1861.76	38.3028	3.34765	4.78284	1861.76	38.3028
G33	24.5936	306.045	0.36368	0.07844	0.00047	0.59604	0.02291	0.05619	0.00164	486.805	6.15688	474.718	23.4097	459.884	22.1263	-2.54614	-5.85381	486.805	6.15688
G34	133.501	400.473	0.33832	0.3172	0.00162	4.53738	0.15904	0.11147	0.00249	1776.04	16.3947	1737.85	39.1512	1823.52	38.3717	-2.19757	2.60376	1823.52	38.3717
G35	10.3763	921.787	0.83567	0.00969	8e-05	0.0612	0.00286	0.04422	0.00197	62.165	1.55953	60.3141	5.6708	-98.4284	-8.67111	-3.06884	163.158	62.165	1.55953
G36	242.98	713.981	0.23781	0.33212	0.00165	5.37471	0.18308	0.11855	0.00263	1848.65	16.5074	1880.83	39.5244	1934.48	38.8864	1.71117	4.4371	1934.48	38.8864
G37	169.506	498.501	0.13891	0.33815	0.00164	5.26994	0.17252	0.11239	0.0025	1877.76	16.3391	1864.01	39.3624	1838.42	38.3219	-0.738035	-2.14019	1838.42	38.3219
G38	154.583	373.584	0.12424	0.40742	0.0021	7.97837	0.29529	0.14277	0.00319	2203.12	19.7753	2228.58	41.9419	2261.07	41.0181	1.14271	2.56337	2261.07	41.0181
G39	42.5915	399.362	0.96699	0.08852	0.00049	0.71097	0.025	0.05699	0.00154	546.778	6.34174	545.322	23.5171	491.146	21.5832	-0.267027	-11.327	546.778	6.34174
G40	187.456	1270.18	0.35735	0.1435	0.00065	1.34344	0.03609	0.06727	0.00152	864.424	7.86667	864.72	27.2602	846.144	26.482	0.0343115	-2.16034	864.424	7.86667
G41	82.5284	197.061	0.39452	0.38713	0.00233	7.13094	0.33123	0.13651	0.00321	2109.5	22.1944	2127.91	43.8819	2183.39	42.7302	0.86517	3.3839	2183.39	42.7302
G42	148.724	470.342	0.0539	0.32386	0.0016	4.99156	0.16474	0.11242	0.00254	1808.55	16.1201	1817.89	39.7031	1838.9	38.9197	0.513801	1.65037	1838.9	38.9197
G43	132.58	413.124	0.14096	0.32097	0.00164	4.75496	0.16565	0.11188	0.00257	1794.46	16.5446	1776.98	40.2969	1830.18	39.4947	-0.983756	1.95137	1830.18	39.4947
G44	211.99	509.457	0.55028	0.36981	0.00178	6.59918	0.2071	0.12845	0.00289	2028.51	17.2916	2059.24	41.0732	2076.87	40.3192	1.49237	2.32857	2076.87	40.3192
G45	131.597	277.251	0.80395	0.396	0.00201	7.51292	0.26466	0.13441	0.00306	2150.59	19.1015	2174.53	42.2255	2156.37	41.2419	1.10067	0.267942	2156.37	41.2419
G46	79.8693	549.526	0.14589	0.15003	0.00075	1.43881	0.04534	0.06908	0.00168	901.132	8.94615	905.224	30.2005	901.13	29.593	0.452135	-0.000170631	901.132	8.94615
G47	101.711	300.434	0.93681	0.27852	0.00156	3.68162	0.14533	0.09777	0.00239	1583.9	16.2693	1567.39	40.7553	1582.02	39.7283	-1.05361	-0.119192	1582.02	39.7283
G48	96.3288	301.916	0.58971	0.28609	0.00204	4.02806	0.22634	0.10219	0.00278	1621.96	20.9886	1639.88	46.2977	1664.28	45.0569	1.09264	2.54257	1664.28	45.0569
G49	14.5974	849.96	0.29017	0.01721	0.00012	0.11979	0.00486	0.04971	0.00182	109.999	2.05896	114.882	8.52391	181.456	12.7055	4.25019	39.3797	109.999	2.05896
G50	41.3007	213.946	0.8227	0.16532	0.00106	1.73849	0.07874	0.07548	0.00211	986.274	12.2656	1022.9	37.3722	1081.31	37.7357	3.58097	8.78913	986.274	12.2656
G51	72.5311	375.807	1.56545	0.13997	0.00077	1.33676	0.04851	0.06782	0.00177	844.493	9.24654	861.822	31.2431	863.058	30.8846	2.01076	2.15111	844.493	9.24654
G52	336.14	974.718	0.0558	0.35054	0.00169	5.93985	0.17849	0.11897	0.00277	1937.18	16.6715	1967.08	41.6704	1940.81	40.8289	1.52027	0.187327	1940.81	40.8289
G53	45.3414	192.879	1.802	0.16368	0.00104	1.6068	0.07195	0.07022	0.00199	977.195	12.0605	972.862	36.6992	934.793	35.1682	-0.445373	-4.53598	977.195	12.0605
G54	592.132	1194.91	0.71297	0.42355	0.00208	8.89667	0.27433	0.15454	0.00363	2276.58	19.3762	2327.46	44.4091	2396.78	43.737	2.18625	5.01521	2396.78	43.737
G55	73.425	216.963	0.27022	0.32599	0.0019	5.41568	0.23379	0.11278	0.00282	1818.92	19.012	1887.34	44.0865	1844.69	43.0619	3.62532	1.3971	1844.69	43.0619
G56	63.813	172.713	0.59365	0.32775	0.00195	4.81434	0.20813	0.11119	0.00281	1827.47	19.4731	1787.41	44.5113	1818.96	43.303	-2.24125	-0.467848	1818.96	43.303
G57	40.9982	223.473	0.57538	0.16749	0.00102	1.60082	0.06781	0.06935	0.00193	998.267	11.8021	970.53	36.1531	909.169	33.9702	-2.85787	-9.79995	998.267	11.8021
G58	247.501	645.441	0.2015	0.37642	0.00164	7.51358	0.15777	0.14237	0.00231	2059.54	15.8869	2174.61	30.5754	2256.23	29.9037	5.29149	8.71781	2256.23	29.9037
G59	146.502	288.636	0.36406	0.46451	0.00216	10.6994	0.28348	0.1682	0.00277	2459.44	19.5407	2497.38	32.3246	2539.81	31.2272	1.51899	3.16442	2539.81	31.2272
G60	850.614	1793.2	0.57593	0.42215	0.00169	9.1951	0.13723	0.1614	0.00255	2270.23	15.8462	2357.63	30.4395	2470.38	29.7934	3.70681	8.10188	2470.38	29.7934
G61	36.1899	423.278	0.5945	0.07848	0.00041	0.65946	0.01754	0.06058	0.00135	487.044	5.42654	514.284	18.9301	624.355	21.3108	5.29669	21.9925	487.044	5.42654
G62	65.5922	381.874	0.33942	0.16763	0.00087	1.64328	0.04815	0.07218	0.00147	999.04	10.1316	986.973	27.2098	991.02	26.299	-1.22259	-0.809229	999.04	10.1316
G63	319.425	2184.88	0.8535	0.12623	0.00051	1.12934	0.01674	0.06753	0.00112	766.322	6.36351	767.439	19.255	854.163	19.6833	0.145459	10.2838	766.322	6.36351
G64	226	1296.35	0.41576	0.16678	0.00068	1.6367	0.02653	0.0711	0.00119	994.345	8.03909	984.442	22.2317	960.29	21.3131	-1.00594	-3.54637	994.345	8.03909
G65	89.6516	293.16	0.24932	0.30048	0.00141	4.81689	0.1312	0.11367	0.00201	1693.69	14.5037	1787.85	31.1703	1858.9	30.6786	5.26684	8.88754	1858.9	30.6786
G66	42.0621	519.721	0.02307	0.0877	0.00048	0.70663	0.0209	0.06035	0.00141	541.92	6.21472	542.743	21.0839	616.147	22.1091	0.151637	12.0469	541.92	6.21472
G67	63.894	351.779	0.6142	0.16471	0.00084	1.66591	0.04922	0.0723	0.00148	982.898	9.82357	995.629	27.1505	994.397	26.4832	1.27866	1.15637	982.898	9.82357
G68	212.875	539.7	0.449	0.36207	0.00154	6.36742	0.13945	0.12565	0.00213	1991.98	15.1022	2027.79	31.1373	2037.97	30.3244	1.76599	2.25697	2037.97	30.3244
G69	21.5402	1198.27	0.40816	0.01751	0.0001	0.12063	0.00333	0.04916	0.00135	111.9	1.79224	115.643	6.56834	155.469	8.44234	3.23682	28.0243	111.9	1.79224
G70	31.7813	1680.17	0.45549	0.01819	0.0001	0.11744	0.00318	0.04756	0.00129	116.207	1.79139	112.748	6.51458	77.438	4.56975	-3.06705	-50.064	116.207	1.79139
G71	197.632	1046.04	0.62848	0.17101	0.00072	1.7799	0.03539	0.07566	0.00135	1017.67	8.45235	1038.14	24.3822	1086.09	24.3266	1.97171	6.29918	1086.09	24.3266
G72	30.9347	190.686	0.6474	0.1458	0.00085	1.54845	0.05828	0.07178	0.00168	877.377	10.0896	949.876	29.4571	979.709	29.9445	7.63248	10.4452	877.377	10.0896
G73	353.271	712.417	0.89937	0.41271	0.00175	8.8758	0.19822	0.15534	0.00266	2227.3	16.4962	2325.32	32.7088	2405.56	32.0458	4.21518	7.41025	2405.56	32.0458
G74	53.0341	376.094	0.53294	0.13104	0.00065	1.18119	0.03253	0.06652	0.00139	793.796	7.93455	791.867	24.3315	822.781	24.0885	-0.243519	3.52285	793.796	7.93455
G75	72.9399	1138.08	0.37492	0.06214	0.00028	0.46698	0.00992	0.05722	0.00116	388.627	3.92393	389.101	14.3991	500.022	16.5346	0.12179	22.2781	388.627	3.92393
G76	210.697	420.388	0.34066	0.46251	0.00202	10.3327	0.25353	0.16876	0.00294	2450.63	18.3326	2465.04	33.8974	2545.38	33.0192	0.584475	3.72248	2545.38	33.0192
G77	159.003	704.815	0.1945	0.22681	0.00097	2.75306	0.05859	0.0898	0.00162	1317.76	10.7191	1342.92	28.2892	1421.28	28.1239	1.87339	7.28366	1421.28	28.1239
G78	201.919	670.95	0.09149	0.30777	0.00131	4.79984	0.10594	0.11489	0.00205	1729.72	13.44	1784.87	31.4368	1878.16	31.0612	3.08971	7.90328	1878.16	31.0612
G79	138.162	867.479	0.30199	0.15728	0.00067	1.51027	0.03106	0.07081	0.00132	941.643	7.98937	934.549	24.0424	951.934	23.5569	-0.759149	1.08098	941.643	7.98937
G80	37.1948	392.869	0.64755	0.086	0.00045	0.6872	0.02036	0.05843	0.00138	531.837	5.86748	531.117	20.6312	545.923	20.4719	-0.135615	2.58019	531.837	5.86748
G81	76.6362	129.993	0.56193	0.51318	0.00273	14.5548	0.58409	0.1957	0.00366	2670.19	23.7857	2786.58	37.3518	2790.67	36.0729	4.17688	4.31709	2790.67	36.0729
G82	86.4855	550.507	0.7496	0.13808	0.00068	1.27129	0.0355	0.06676	0.00141	833.796	8.22858	832.967	25.1735	830.295	24.4822	-0.099496	-0.421646	833.796	8.22858
G83	141.244	441.436	0.3674	0.30376	0.00145	4.78508	0.14232	0.11205	0.00215	1709.93	14.8641	1782.28	33.6256	1832.93	33.0833	4.05979	6.71073	1832.93	33.0833
G84	25.3711	65.0907	1.30292	0.29874	0.00202	4.2599	0.22755	0.10374	0.00242	1685.06	20.5781	1685.65	40.4942	1692.08	38.9484	0.0351191	0.415261	1692.08	38.9484
G85	86.0172	1114.27	0.30457	0.0769	0.00034	0.59915	0.01312	0.05638	0.00116	477.593	4.59568	476.694	16.5144	467.364	15.9385	-0.188462	-2.18854	477.593	4.59568
G86	59.2741	413.037	0.43329	0.13698	0.00069	1.2549	0.03691	0.06676	0.00146	827.562	8.34942	825.614	25.9418	830.295	25.3317	-0.236039	0.329139	827.562	8.34942
G87	12.0488	1340.14	1.53237	0.00659	5e-05	0.0439	0.00163	0.0496	0.00185	42.3425	1.16556	43.6246	3.85847	176.291	12.5976	2.93896	75.9815	42.3425	1.16556
G88	277.044	3789.02	0.54044	0.06921	0.00028	0.52358	0.0096	0.05686	0.0011	431.394	3.90146	427.54	14.6429	486.108	15.4713	-0.901518	11.2553	431.394	3.90146
G89	85.5817	542.088	0.35521	0.15371	0.00072	1.47409	0.0382	0.07106	0.00148	921.727	8.57122	919.808	26.5781	959.14	26.375	-0.208614	3.90072	921.727	8.57122
G90	92.8933	281.788	0.40811	0.3093	0.0015	4.81737	0.14815	0.11298	0.00228	1737.26	15.2958	1787.94	35.4296	1847.89	34.8663	2.83424	5.98694	1847.89	34.8663
G91	59.0792	719.203	0.61808	0.07519	0.00036	0.56881	0.0147	0.05536	0.00126	467.348	4.84198	457.245	17.7482	426.791	16.3865	-2.20967	-9.50274	467.348	4.84198
G92	41.4966	227.88	0.67993	0.16237	0.00091	1.75112	0.06551	0.07234	0.00173	969.934	10.6187	1027.58	31.3642	995.522	30.8715	5.60949	2.57026	969.934	10.6187
G93	59.7144	754.073	0.266	0.07966	0.00039	0.58466	0.01579	0.05608	0.00131	494.093	5.18235	467.452	18.9999	455.537	17.6739	-5.69925	-8.46383	494.093	5.18235
GS-10 Zr-1
G01	23.0529	378.013	0.07305	0.06507	0.00087	0.50708	0.00884	0.05705	0.00068	406.385	11.0048	416.484	12.7882	493.467	9.79031	2.42468	17.6468	406.385	11.0048
G02	220.845	796.909	0.13411	0.28019	0.00366	4.07875	0.05853	0.10378	0.00071	1592.32	37.3333	1650.06	24.4405	1692.8	11.7438	3.49953	5.9355	1692.8	11.7438
G03	173.623	1077.56	0.12754	0.16708	0.00218	1.63307	0.02304	0.07049	0.0005	996.003	24.556	983.044	19.1383	942.661	9.18535	-1.31825	-5.65868	996.003	24.556
G04	76.3185	463.716	0.86205	0.14257	0.00189	1.38412	0.02251	0.07137	0.00066	859.179	21.8002	882.195	19.6376	968.03	12.0145	2.60901	11.2446	859.179	21.8002
G05	13.876	79.7273	0.28158	0.17139	0.00237	1.65932	0.03587	0.07676	0.00104	1019.77	26.5586	993.116	25.8164	1114.96	18.8112	-2.68338	8.53807	1114.96	18.8112
G06	252.498	441.343	1.42593	0.43143	0.00565	9.70925	0.13997	0.16311	0.00106	2312.16	51.3626	2407.58	27.3887	2488.16	12.5323	3.96339	7.07335	2488.16	12.5323
G07	188.309	539.581	0.18917	0.34337	0.0045	5.78363	0.08332	0.12205	0.00082	1902.86	43.6615	1943.96	25.9686	1986.41	12.1882	2.11434	4.20595	1986.41	12.1882
G08	67.8912	953.23	0.04029	0.07673	0.00102	0.61447	0.00948	0.05816	0.00053	476.575	12.6869	486.375	12.9408	535.794	8.06126	2.015	11.0527	476.575	12.6869
G09	40.7999	520.487	0.24041	0.07978	0.00107	0.62792	0.01076	0.05891	0.00066	494.809	13.2494	494.799	14.4279	563.772	10.1669	-0.00204498	12.2323	494.809	13.2494
G10	21.1869	143.713	0.58359	0.13521	0.00185	1.21876	0.02423	0.06839	0.00088	817.519	21.4842	809.208	21.8498	880.396	15.6242	-1.02707	7.14191	817.519	21.4842
G11	204.597	556.488	0.52	0.33375	0.00439	5.1603	0.07573	0.1135	0.00079	1856.53	42.9097	1846.09	25.8381	1856.19	12.3364	-0.56542	-0.0181549	1856.19	12.3364
G12	237.354	699.691	0.21608	0.33223	0.00438	5.17593	0.07881	0.11262	0.00081	1849.18	42.8614	1848.67	26.0194	1842.12	12.699	-0.0278252	-0.383374	1842.12	12.699
G13	65.2088	700.784	0.69436	0.08428	0.00112	0.67095	0.01023	0.05827	0.00052	521.619	13.7909	521.29	13.5979	539.929	7.94748	-0.0631687	3.39109	521.619	13.7909
G14	1370.98	2958	0.09377	0.45331	0.00594	9.96297	0.13601	0.15737	0.00102	2409.95	53.1692	2431.36	27.4214	2427.6	12.4307	0.88045	0.726882	2427.6	12.4307
G15	218.108	432.014	0.83965	0.43251	0.00571	9.44166	0.14495	0.15981	0.00113	2317.02	51.8643	2381.89	27.9985	2453.65	13.5513	2.72332	5.56838	2453.65	13.5513
G16	265.389	703.335	0.07755	0.38086	0.00501	7.40301	0.10614	0.14088	0.00096	2080.3	47.2508	2161.33	26.976	2238.05	12.7846	3.74928	7.04868	2238.05	12.7846
G17	229.666	3467.41	0.02585	0.07187	0.00095	0.56569	0.00797	0.05659	0.00041	447.412	11.9003	455.223	11.4717	475.591	5.97586	1.71592	5.92512	447.412	11.9003
G18	589.462	1350.85	0.5757	0.39779	0.00523	8.61488	0.12113	0.15447	0.00104	2158.86	48.7134	2298.13	27.3035	2396.01	12.8545	6.06029	9.89783	2396.01	12.8545
G19	84.3488	522.746	0.27041	0.16055	0.00213	1.56684	0.024	0.0716	0.00059	959.833	24.136	957.177	19.9199	974.592	10.7989	-0.277461	1.51447	959.833	24.136
G20	152.069	1560.51	0.18918	0.10008	0.00132	0.89078	0.01298	0.06422	0.0005	614.878	15.9436	646.788	15.0864	748.884	8.7221	4.9337	17.8942	614.878	15.9436
G21	49.0857	639.641	0.05041	0.08227	0.0011	0.61159	0.01008	0.05623	0.00059	509.658	13.5774	484.562	13.9149	461.462	8.25537	-5.17901	-10.4443	509.658	13.5774
G22	59.4845	825.55	0.07017	0.07699	0.00103	0.5916	0.00965	0.0568	0.00058	478.131	12.8036	471.889	13.3294	483.777	8.33284	-1.32284	1.16692	478.131	12.8036
G23	27.8313	193.998	0.44211	0.13634	0.00186	1.25647	0.02381	0.07006	0.00084	823.933	21.5768	826.32	21.4383	930.112	15.0797	0.288947	11.4158	823.933	21.5768
G24	176.049	1117.42	0.21589	0.15933	0.00211	1.56564	0.02302	0.07136	0.00055	953.052	23.9385	956.702	19.4712	967.744	10.0906	0.381478	1.51809	953.052	23.9385
G25	66.3606	207.772	0.28138	0.30804	0.00415	4.57515	0.0803	0.11572	0.00103	1731.05	41.3782	1744.75	27.7204	1891.12	15.7419	0.785079	8.46416	1891.12	15.7419
G26	211.553	2548.58	0.27861	0.0839	0.00111	0.70028	0.01005	0.06031	0.00046	519.36	13.6766	538.958	13.2181	614.715	7.50767	3.63639	15.5121	519.36	13.6766
G27	66.137	432.452	0.21455	0.15541	0.00209	1.56886	0.02627	0.07406	0.00072	931.218	23.7949	957.976	21.1459	1043.1	13.1488	2.79309	10.7261	931.218	23.7949
G28	312.541	648.313	0.49112	0.43272	0.00575	9.5715	0.14625	0.16256	0.00122	2317.97	52.2167	2394.44	28.568	2482.46	14.3921	3.19364	6.62629	2482.46	14.3921
G29	32.1327	421.374	0.23579	0.07753	0.00105	0.59646	0.01074	0.0565	0.00069	481.363	13.0368	474.985	14.4183	472.071	9.6945	-1.34278	-1.96837	481.363	13.0368
G30	133.93	1317.83	0.18976	0.10494	0.0014	0.90075	0.01365	0.06203	0.00053	643.294	16.809	652.128	15.6908	675.143	8.9006	1.35463	4.71734	643.294	16.809
G31	157.91	1606.21	0.07005	0.10458	0.00139	0.91821	0.01367	0.06271	0.00052	641.194	16.6976	661.413	15.5803	698.411	8.84814	3.05697	8.1925	641.194	16.6976
G32	3.6502	382.677	0.55855	0.00888	0.00015	0.0594	0.00246	0.04922	0.00199	56.9915	2.39024	58.5904	5.531	158.324	12.3275	2.72889	64.0033	56.9915	2.39024
G33	14.3476	2338.4	0.30984	0.00609	9e-05	0.03973	0.00093	0.04852	0.001	39.1396	1.62666	39.5604	2.48947	124.701	5.31041	1.06369	68.6132	39.1396	1.62666
G34	8.69568	3330.04	0.00631	0.00287	5e-05	0.01986	0.00065	0.04967	0.00156	18.4747	1.11613	19.9679	1.87927	179.58	10.8123	7.47784	89.7122	18.4747	1.11613
G35	8.52058	444.695	0.50842	0.01798	0.00028	0.13001	0.00402	0.05176	0.00147	114.877	4.01956	124.107	7.95366	274.822	14.1492	7.43703	58.1995	114.877	4.01956
G36	113.711	1309.82	0.27168	0.08683	0.00116	0.69375	0.01064	0.0579	0.00051	536.762	14.2342	535.051	13.7772	525.98	7.70521	-0.319773	-2.04989	536.762	14.2342
G37	69.2074	246.688	0.35776	0.26434	0.0036	3.14968	0.05869	0.08998	0.00093	1512.01	37.1835	1444.92	27.0798	1425.11	16.3049	-4.6429	-6.09799	1425.11	16.3049
G38	78.3983	1047.82	0.16082	0.0773	0.00104	0.59097	0.00934	0.05568	0.00053	479.987	12.9198	471.487	12.938	439.631	7.26636	-1.80273	-9.17945	479.987	12.9198
G39	35.3309	307.905	0.10878	0.11859	0.00161	1.11687	0.01907	0.07031	0.00074	722.443	19.0301	761.475	19.1299	937.42	13.3564	5.12584	22.9328	722.443	19.0301
G40	129.542	1916.66	0.05748	0.07251	0.00097	0.57506	0.00908	0.05726	0.00055	451.26	12.1339	461.282	12.6489	501.561	8.07675	2.17261	10.0289	451.26	12.1339
G41	113.926	300.034	0.25538	0.36438	0.00501	7.09402	0.14309	0.1388	0.0014	2002.9	47.8158	2123.29	30.7595	2212.29	18.6383	5.67005	9.46475	2212.29	18.6383
G42	803.809	1540.62	0.41973	0.46536	0.00624	10.2113	0.16041	0.15768	0.00131	2463.18	55.3754	2454.1	29.6255	2430.93	15.8053	-0.36992	-1.32655	2430.93	15.8053
G43	14.0979	71.8566	0.38337	0.18758	0.00267	1.72663	0.04023	0.07344	0.00111	1108.25	29.4599	1018.5	28.0939	1026.12	19.9943	-8.81255	-8.0042	1026.12	19.9943
G44	28.9005	66.901	0.91816	0.35222	0.00502	5.8426	0.14424	0.13177	0.00164	1945.19	48.3368	1952.75	33.7059	2121.69	22.6205	0.387218	8.31867	2121.69	22.6205
G45	131.495	8778.61	0.19491	0.01555	0.00021	0.10449	0.00163	0.04806	0.00046	99.4703	3.13937	100.913	3.61349	102.224	2.3349	1.42913	2.69349	99.4703	3.13937
G46	78.4287	523.766	0.47884	0.14015	0.00191	1.30711	0.02326	0.06606	0.00073	845.511	22.0716	848.856	20.4528	808.277	12.7909	0.394086	-4.60649	845.511	22.0716
G47	127.481	599.996	0.42379	0.20235	0.00273	2.19465	0.03502	0.07943	0.00072	1187.93	29.7472	1179.34	23.2178	1182.87	13.1392	-0.728163	-0.42787	1182.87	13.1392
G48	55.8259	460.509	0.01862	0.13054	0.00177	1.19929	0.02003	0.06759	0.00069	790.945	20.6586	800.258	19.3905	856.007	12.2819	1.16377	7.60063	790.945	20.6586
G49	22.7104	3545.1	0.247	0.00652	9e-05	0.04423	0.00081	0.04843	0.00066	41.8942	1.62617	43.9455	2.1168	120.327	3.56608	4.66794	65.1831	41.8942	1.62617
G50	51.9513	359.502	0.80542	0.12412	0.0017	1.11182	0.02033	0.06482	0.00076	754.234	19.9711	759.05	19.7289	768.499	13.1133	0.634479	1.8563	754.234	19.9711
G51	262.091	1639.29	0.75874	0.14169	0.00191	1.3309	0.02074	0.06726	0.00061	854.212	22.0425	859.272	19.2089	845.835	10.8842	0.588933	-0.990373	854.212	22.0425
G52	70.9845	460.218	0.57279	0.14167	0.00193	1.32134	0.023	0.06681	0.00072	854.099	22.2687	855.099	20.445	831.856	12.7124	0.116991	-2.67387	854.099	22.2687
G53	5.70263	329.258	0.52567	0.01645	0.00026	0.11351	0.00356	0.05066	0.00147	105.181	3.77122	109.171	7.38887	225.39	12.2036	3.65516	53.3338	105.181	3.77122
G54	94.0364	758.284	0.62909	0.11742	0.00159	1.14095	0.01882	0.07082	0.00071	715.697	18.8188	772.96	18.7491	952.222	12.8622	7.40831	24.8393	715.697	18.8188
G55	134.758	404.758	0.72602	0.29067	0.00394	4.10643	0.06854	0.1022	0.00097	1644.88	39.831	1655.58	27.483	1664.46	16.006	0.646668	1.17638	1664.46	16.006
G56	493.968	886.548	0.61719	0.47713	0.00645	10.9091	0.17466	0.16204	0.00147	2514.75	56.7708	2515.41	30.6991	2477.06	17.2896	0.0261815	-1.52172	2477.06	17.2896
G57	121.079	2051.41	0.10362	0.06259	0.00085	0.50166	0.00827	0.05693	0.00059	391.357	10.7867	412.825	11.9024	488.823	8.51488	5.20027	19.9388	391.357	10.7867
G58	46.2665	241.733	0.88293	0.16464	0.00228	1.60534	0.03076	0.07166	0.00087	982.511	25.7134	972.293	23.635	976.3	15.7023	-1.05088	-0.636183	982.511	25.7134
G59	38.8411	223.368	0.75238	0.15512	0.00215	1.42907	0.0275	0.07042	0.00087	929.6	24.4705	901.161	23.1336	940.625	15.6274	-3.15584	1.17203	929.6	24.4705
G60	319.057	933.626	0.29999	0.32862	0.00445	5.18892	0.08378	0.11278	0.00106	1831.69	43.6558	1850.8	28.4691	1844.69	16.4575	1.03257	0.704664	1844.69	16.4575
G61	552.657	1778.34	0.4894	0.28876	0.00391	4.41384	0.07039	0.10894	0.00102	1635.33	39.5892	1714.94	27.6412	1781.77	16.1989	4.64216	8.21859	1781.77	16.1989
G62	377.701	768.196	0.30148	0.45759	0.00622	10.3705	0.17036	0.16142	0.00155	2428.91	55.4911	2468.42	31.2485	2470.59	18.262	1.60075	1.68707	2470.59	18.262
G63	69.5933	675.933	0.19102	0.10606	0.00146	0.89022	0.01558	0.05998	0.00068	649.825	17.4919	646.488	17.3956	602.853	10.7815	-0.516298	-7.79164	649.825	17.4919
G64	111.379	730.737	0.14711	0.15724	0.00215	1.57195	0.02704	0.07199	0.00077	941.421	24.4265	959.196	21.9602	985.658	13.9662	1.85318	4.4881	941.421	24.4265
G65	82.5669	1117.37	0.04262	0.0797	0.00102	0.6041	0.00848	0.0565	0.00043	494.332	14.0923	479.832	13.4951	472.071	7.65891	-3.02179	-4.71566	494.332	14.0923
G66	122.375	850.261	0.52736	0.13844	0.00177	1.4202	0.01953	0.0737	0.00051	835.835	21.9576	897.446	19.1689	1033.26	10.8857	6.8652	19.1073	835.835	21.9576
G67	135.135	502.61	0.52179	0.24785	0.00317	3.18591	0.04433	0.09331	0.00063	1427.38	34.6649	1453.75	24.271	1494.19	12.4758	1.81393	4.47123	1494.19	12.4758
G68	173.95	2219.4	0.30834	0.07826	0.001	0.62387	0.00845	0.05701	0.0004	485.728	13.8694	492.27	13.1874	491.92	7.38344	1.32886	1.25866	485.728	13.8694
G69	49.4249	302.277	0.61773	0.14919	0.00197	1.48273	0.02611	0.07367	0.00078	896.421	24.0139	923.347	22.6193	1032.44	15.6355	2.91615	13.1746	896.421	24.0139
G70	103.008	1498.02	0.04368	0.07418	0.00095	0.58633	0.00811	0.05705	0.00042	461.29	13.3147	468.521	12.9664	493.467	7.66698	1.54347	6.52055	461.29	13.3147
G71	91.8799	643.936	0.22743	0.14425	0.00186	1.37194	0.01948	0.06879	0.00051	868.65	22.8699	876.995	19.3629	892.449	10.7166	0.951455	2.66669	868.65	22.8699
G72	165.107	1347.54	0.07923	0.12976	0.00167	1.22732	0.01692	0.06832	0.00048	786.496	20.9704	813.118	18.2902	878.277	10.1725	3.27402	10.4501	786.496	20.9704
G73	160.608	1477.86	0.11563	0.11438	0.00148	1.06318	0.01475	0.06695	0.00049	698.135	19.0353	735.39	17.4169	836.219	10.2524	5.06597	16.5128	698.135	19.0353
G74	32.3462	420.751	0.38795	0.07618	0.00101	0.63291	0.01056	0.06038	0.00066	473.281	14.0124	497.907	15.4545	617.22	12.0233	4.94588	23.3205	473.281	14.0124
G75	50.4975	373.928	0.20463	0.13786	0.00181	1.26508	0.02023	0.06732	0.00063	832.55	22.4211	830.187	20.2917	847.689	12.67	-0.284574	1.78597	832.55	22.4211
G76	193.401	618.12	0.4721	0.29111	0.00377	4.13523	0.0589	0.10284	0.00073	1647.07	39.559	1661.29	26.0546	1676	13.5608	0.855929	1.72593	1676	13.5608
G77	150.689	463.821	0.27886	0.31429	0.00408	4.66335	0.06878	0.10707	0.00078	1761.78	41.9361	1760.69	26.7823	1750.13	14.0669	-0.0620784	-0.665702	1750.13	14.0669
G78	24.7426	321.704	0.37797	0.07479	0.001	0.63214	0.01105	0.06212	0.00074	464.95	13.9081	497.428	16.112	678.242	13.6996	6.5293	31.4479	464.95	13.9081
G79	122.208	868.24	0.11849	0.14648	0.0019	1.57178	0.02248	0.07889	0.0006	881.201	23.279	959.129	20.6731	1169.38	12.4751	8.12483	24.6435	881.201	23.279
G80	39.2787	300.104	0.5711	0.12204	0.00161	1.1056	0.0184	0.06545	0.00067	742.295	20.4121	756.055	19.685	788.835	13.1416	1.81998	5.89989	742.295	20.4121
G81	57.1259	468.233	0.31374	0.12072	0.00159	1.05776	0.01674	0.06382	0.0006	734.706	20.2038	732.719	18.8396	735.671	11.7533	-0.271282	0.131046	734.706	20.2038
G82	131.979	899.323	0.18466	0.15308	0.00199	1.57217	0.02253	0.0742	0.00057	918.205	24.163	959.283	20.627	1046.91	11.9491	4.28211	12.2939	918.205	24.163
G83	173.762	1136.67	0.29563	0.15201	0.00198	1.484	0.0211	0.07039	0.00054	912.221	24.0717	923.867	20.209	939.751	11.3171	1.26057	2.92956	912.221	24.0717
G84	195.72	653.353	0.75852	0.27033	0.00353	3.90855	0.05633	0.10473	0.00078	1542.48	37.739	1615.45	26.2147	1709.58	14.2285	4.51737	9.77445	1709.58	14.2285
G85	46.8233	672.517	0.02758	0.07532	0.001	0.59306	0.00949	0.05771	0.00059	468.128	13.9021	472.82	14.6644	518.769	10.2181	0.992414	9.76192	468.128	13.9021
G86	197.563	550.684	0.76369	0.30901	0.00404	4.85861	0.07218	0.1131	0.00087	1735.83	41.7035	1795.11	27.4232	1849.81	15.0071	3.30203	6.16171	1849.81	15.0071
G87	17.6245	2321.8	0.87424	0.00658	9e-05	0.04351	0.00091	0.04778	0.00086	42.2785	3.06515	43.2452	3.81976	88.3898	4.95971	2.23547	52.1682	42.2785	3.06515
G88	97.4029	589.605	0.45358	0.15815	0.00208	1.54514	0.02369	0.07054	0.00062	946.488	25.0675	948.556	21.38	944.113	12.7177	0.218077	-0.25152	946.488	25.0675
G89	6.07072	336.654	0.52555	0.01714	0.00026	0.12548	0.0035	0.05425	0.00138	109.555	5.20803	120.028	8.74723	381.442	18.09	8.72523	71.2787	109.555	5.20803
G90	104.852	852.105	0.09914	0.12928	0.00171	1.28001	0.01938	0.07279	0.00064	783.757	21.4352	836.858	20.1277	1008.11	13.1519	6.34534	22.255	783.757	21.4352
G91	58.0743	684.568	0.48719	0.08211	0.00109	0.63599	0.01004	0.05698	0.00056	508.705	14.8992	499.82	15.0653	490.759	9.56184	-1.77753	-3.6567	508.705	14.8992
G92	22.6288	238.792	0.90592	0.08242	0.00113	0.67244	0.0129	0.06087	0.00083	510.551	15.3719	522.195	17.9686	634.643	14.7818	2.22973	19.553	510.551	15.3719
G93	186.958	2376.66	0.34588	0.07835	0.00103	0.6037	0.00887	0.05522	0.00047	486.267	14.2271	479.579	13.7956	421.142	7.78057	-1.39444	-15.4639	486.267	14.2271
G94	144.327	1729.56	0.06285	0.08936	0.00118	0.71246	0.01062	0.05755	0.0005	551.751	15.878	546.206	15.2302	512.672	8.90692	-1.01519	-7.62258	551.751	15.878
G95	220.054	1600.49	0.39008	0.13443	0.00178	1.25541	0.01868	0.06661	0.00057	813.088	22.1421	825.843	19.6013	825.603	11.5834	1.54448	1.51584	813.088	22.1421
G96	78.3605	225.226	0.27039	0.33549	0.00451	5.08217	0.08773	0.11234	0.00106	1864.94	45.4519	1833.13	29.883	1837.61	17.9374	-1.73489	-1.48695	1837.61	17.9374
G97	22.5321	592.239	0.32327	0.03781	0.00052	0.28793	0.00532	0.05593	0.00077	239.244	8.3724	256.929	10.8337	449.591	11.9144	6.88314	46.7863	239.244	8.3724
G98	35.2871	208.367	0.34662	0.16572	0.00227	1.558	0.02993	0.07057	0.00087	988.486	27.0185	953.674	25.0115	944.984	17.0767	-3.65034	-4.60349	988.486	27.0185
G99	156.045	814.172	0.58292	0.17782	0.00239	1.90696	0.03064	0.07811	0.00076	1055.05	28.0742	1083.52	24.0492	1149.67	15.303	2.62746	8.23002	1149.67	15.303
G100	101.319	190.652	0.35854	0.48991	0.00665	12.4647	0.23143	0.18723	0.00181	2570.29	59.4577	2640.07	33.2744	2717.98	20.194	2.64316	5.43398	2717.98	20.194
G101	36.4106	361.942	0.56289	0.09317	0.00128	0.78849	0.01463	0.06218	0.00079	574.258	17.0087	590.315	18.7873	680.305	14.5108	2.72011	15.5882	574.258	17.0087
G102	290.058	528.096	0.72626	0.4644	0.00626	9.90975	0.16327	0.15582	0.00147	2458.96	57.0265	2426.42	32.281	2410.8	19.2873	-1.34104	-1.99756	2410.8	19.2873
G103	11.6145	108.464	1.16866	0.08776	0.0013	0.66889	0.0179	0.05811	0.00122	542.276	17.3208	520.037	23.4548	533.912	19.3473	-4.27633	-1.56657	542.276	17.3208
G104	44.3053	255.19	0.73044	0.15561	0.00216	1.47572	0.02918	0.0696	0.0009	932.334	26.0109	920.476	24.9861	916.575	17.5245	-1.28822	-1.71932	932.334	26.0109
G105	50.709	257.693	0.7937	0.17316	0.00238	1.67282	0.03104	0.07148	0.00085	1029.5	28.0682	998.258	25.1844	971.172	16.7819	-3.12954	-6.00581	971.172	16.7819
GS-10 Zr-2
G01	130.381	2111.33	0.04582	0.06653	0.00027	0.55015	0.00814	0.05914	0.001	415.216	4.11507	445.095	13.271	572.254	15.6453	6.71292	27.442	415.216	4.11507
G02	121.806	1619.36	0.1598	0.07823	0.00032	0.60715	0.01	0.05732	0.001	485.549	4.67752	481.761	14.754	503.866	14.7101	-0.786286	3.63531	485.549	4.67752
G03	127.744	790.733	0.23346	0.16212	0.0007	1.63366	0.03332	0.07354	0.00128	968.547	8.61712	983.271	23.4944	1028.87	23.366	1.49741	5.86312	968.547	8.61712
G04	166.12	525.105	0.26297	0.30844	0.00145	4.91721	0.13805	0.11375	0.00195	1733.03	15.1389	1805.21	30.7657	1860.17	30.0909	3.99889	6.83508	1860.17	30.0909
G05	156.154	1962.95	0.3532	0.07818	0.00031	0.61972	0.00976	0.05699	0.00098	485.25	4.55812	489.672	14.4889	491.146	14.2436	0.902981	1.20048	485.25	4.55812
G06	293.402	455.883	0.62663	0.54096	0.00221	14.9728	0.31822	0.19843	0.00312	2787.47	19.3417	2813.52	31.754	2813.33	30.7823	0.925873	0.919228	2813.33	30.7823
G07	22.951	3171.95	0.89191	0.00621	3e-05	0.04325	0.00112	0.05041	0.00139	39.9084	1.23555	42.9922	3.20339	213.942	11.4895	7.17277	81.3462	39.9084	1.23555
G08	98.7134	1175.58	0.15733	0.0872	0.00037	0.72732	0.0141	0.06	0.0011	538.956	5.23889	554.979	16.866	603.575	17.5351	2.8871	10.7059	538.956	5.23889
G09	56.7634	99.8468	0.63328	0.48175	0.00263	10.9859	0.45326	0.16482	0.00286	2534.88	23.735	2521.94	34.7005	2505.72	33.1022	-0.51324	-1.16398	2505.72	33.1022
G10	46.6745	315.482	0.39145	0.14302	0.00068	1.26754	0.03304	0.06886	0.00136	861.717	8.5213	831.29	24.609	894.549	24.3397	-3.66029	3.67021	861.717	8.5213
G11	137.786	407.987	0.50142	0.31042	0.00135	5.22477	0.13074	0.11408	0.00192	1742.77	14.1334	1856.66	30.1514	1865.4	29.5859	6.13421	6.57374	1865.4	29.5859
G12	75.3226	429.313	0.64236	0.15869	0.00073	1.51564	0.038	0.06978	0.00132	949.493	8.97392	936.719	24.7397	921.886	23.7711	-1.36372	-2.99455	949.493	8.97392
G13	35.8089	306.952	0.78094	0.10218	0.0006	0.92642	0.03393	0.06144	0.00155	627.172	7.8697	665.749	25.2571	654.674	25.197	5.79461	4.20083	627.172	7.8697
G14	83.8972	259.406	0.31526	0.31173	0.00162	5.11003	0.18506	0.11432	0.00212	1749.21	16.7739	1837.77	33.3478	1869.19	32.5348	4.81885	6.4187	1869.19	32.5348
G15	148.583	462.735	0.28524	0.31136	0.00129	4.83021	0.1079	0.11346	0.0019	1747.4	13.534	1790.17	29.9165	1855.56	29.3892	2.38962	5.8291	1855.56	29.3892
G16	154.487	482.453	0.20841	0.31684	0.00141	5.04493	0.13796	0.11483	0.00201	1774.28	14.6561	1826.9	31.4326	1877.22	30.8019	2.88024	5.48366	1877.22	30.8019
G17	19.6248	190.744	1.00684	0.08547	0.00054	0.71362	0.02831	0.05763	0.00163	528.69	7.26509	546.894	24.655	515.724	23.7257	3.32849	-2.51424	528.69	7.26509
G18	45.8204	320.307	0.60671	0.13086	0.00067	1.17194	0.03643	0.06711	0.00147	792.77	8.48976	787.552	25.8704	841.189	25.907	-0.662501	5.75608	792.77	8.48976
G19	29.6078	172.075	0.63269	0.15615	0.00088	1.55796	0.05965	0.07094	0.00166	935.346	10.6645	953.658	30.3899	955.685	29.8309	1.9202	2.12824	935.346	10.6645
G20	55.31	708.716	0.27193	0.07859	0.00035	0.61106	0.01455	0.05593	0.00118	487.701	5.03485	484.228	17.3752	449.591	16.1789	-0.717159	-8.47668	487.701	5.03485
G21	188.19	623.693	0.1813	0.30167	0.00129	4.87629	0.12526	0.11397	0.00206	1699.58	13.6284	1798.17	31.9996	1863.66	31.7008	5.48243	8.80386	1863.66	31.7008
G22	33.4991	175.641	0.45231	0.18037	0.00097	1.83192	0.06645	0.0749	0.00166	1069	11.4462	1056.97	30.9866	1065.82	30.1038	-1.13794	-0.298017	1065.82	30.1038
G23	151.384	438.892	0.20463	0.33791	0.0014	5.45119	0.13247	0.11378	0.00204	1876.61	14.3423	1892.94	32.2903	1860.65	31.4351	0.862967	-0.85784	1860.65	31.4351
G24	93.9324	665.016	0.19123	0.14452	0.0006	1.43778	0.03194	0.07124	0.00136	870.171	7.61006	904.795	24.1281	964.308	24.6215	3.82673	9.76208	870.171	7.61006
G25	269.642	588.453	0.05169	0.45583	0.00179	10.6294	0.23017	0.16796	0.00298	2421.12	16.7034	2491.28	34.5603	2537.42	33.9211	2.81614	4.58328	2537.42	33.9211
G26	30.2894	148.582	0.57463	0.18704	0.00105	2.05825	0.08154	0.07811	0.00179	1105.32	12.2555	1135.04	32.8699	1149.67	32.3896	2.61827	3.8578	1149.67	32.3896
G27	35.9267	207.595	0.68301	0.15445	0.00086	1.59348	0.06013	0.07313	0.00171	925.86	10.4556	967.661	30.5769	1017.56	30.905	4.31976	9.01152	925.86	10.4556
G28	196.429	361.001	0.5635	0.47945	0.00219	11.6254	0.3613	0.18302	0.00336	2524.87	19.9362	2574.72	36.3369	2680.43	35.4723	1.936	5.80351	2680.43	35.4723
G29	56.0325	423.3	0.446	0.12633	0.0006	1.12041	0.03142	0.0665	0.00143	766.895	7.71921	763.172	24.8522	822.153	25.0878	-0.487873	6.72119	766.895	7.71921
G30	222.845	904.145	0.2088	0.24624	0.00097	3.16871	0.06655	0.0903	0.00168	1419.06	10.8862	1449.57	29.972	1431.88	29.4105	2.10489	0.895792	1431.88	29.4105
G31	66.5233	400.716	0.16991	0.16946	0.00078	1.69719	0.04788	0.07292	0.00152	1009.14	9.45034	1007.47	28.1684	1011.73	27.5532	-0.16492	0.256496	1011.73	27.5532
G32	74.9985	139.072	0.51004	0.47022	0.0026	10.9567	0.49968	0.15798	0.00315	2484.53	23.6514	2519.47	39.1335	2434.15	37.6597	1.38681	-2.06934	2434.15	37.6597
G33	75.7831	987.7	0.16934	0.07952	0.00035	0.61074	0.01489	0.05505	0.0012	493.257	5.03125	484.027	17.8495	414.254	15.681	-1.90699	-19.071	493.257	5.03125
G34	229.42	437.634	0.35496	0.47508	0.00203	10.4135	0.2832	0.16382	0.00312	2505.8	18.5942	2472.26	37.1102	2495.47	36.2156	-1.35686	-0.413788	2495.47	36.2156
G35	333.809	2737.05	0.01194	0.13181	0.00052	1.25904	0.02496	0.06951	0.00135	798.183	6.77465	827.476	23.3151	913.913	24.2576	3.54008	12.6631	798.183	6.77465
G36	13.2149	1980.92	0.37096	0.00662	5e-05	0.04588	0.00168	0.05012	0.00184	42.5346	1.49156	45.5487	4.18091	200.562	14.214	6.61725	78.7923	42.5346	1.49156
G37	293.404	620.616	0.16753	0.45409	0.00186	10.0747	0.24891	0.16065	0.00307	2413.41	17.343	2441.66	36.9512	2462.51	36.2259	1.15683	1.99401	2462.51	36.2259
G38	154.054	460.428	0.10506	0.33632	0.00144	5.19455	0.13722	0.11251	0.00221	1868.94	14.7443	1851.72	35.111	1840.35	34.2289	-0.929843	-1.55359	1840.35	34.2289
G39	104.587	680.678	0.26701	0.15347	0.00068	1.6303	0.0424	0.07578	0.00158	920.385	8.45181	981.975	27.5117	1089.26	28.709	6.27199	15.504	920.385	8.45181
G40	270.397	1914.43	0.7532	0.12904	0.0005	1.25711	0.02459	0.06949	0.00137	782.387	6.5608	826.608	23.4087	913.321	24.6017	5.34979	14.3361	782.387	6.5608
G41	145.152	1101.11	0.21295	0.13431	0.00055	1.33251	0.0286	0.07355	0.00148	812.406	7.10258	859.974	24.8978	1029.15	26.8844	5.53124	21.0602	812.406	7.10258
G42	12.2191	99.7069	1.52996	0.09098	0.00074	0.77082	0.04489	0.05808	0.00217	561.33	9.59622	580.233	33.5802	532.781	31.8284	3.25781	-5.35855	561.33	9.59622
G43	19.8791	243.674	0.16837	0.08407	0.0005	0.68315	0.02649	0.05922	0.00168	520.371	6.79765	528.676	24.8106	575.193	25.7665	1.57109	9.53121	520.371	6.79765
G44	149.682	443.157	0.21397	0.33178	0.00146	5.39499	0.15289	0.11552	0.00234	1847	14.9853	1884.06	36.2481	1888.01	35.5793	1.96677	2.17191	1888.01	35.5793
G45	234.579	1343.11	0.19581	0.17799	0.00071	1.87639	0.03937	0.07584	0.00152	1055.98	8.62194	1072.79	27.8464	1090.85	27.6516	1.56641	3.19619	1090.85	27.6516
G46	49.0321	110.615	0.80239	0.37294	0.00214	6.63121	0.29974	0.13287	0.00291	2043.22	20.9472	2063.51	40.9582	2136.24	39.9019	0.983231	4.35437	2136.24	39.9019
G47	84.4703	445.255	0.47138	0.17701	0.00081	1.88761	0.05389	0.07475	0.00163	1050.62	9.7238	1076.74	30.0782	1061.79	29.5711	2.42607	1.0518	1061.79	29.5711
G48	44.6431	117.464	0.66763	0.33277	0.00223	5.87273	0.34786	0.11897	0.0026	1851.79	23.0244	1957.21	40.6851	1940.81	39.2702	5.38621	4.58667	1940.81	39.2702
G49	119.664	386.714	0.21858	0.30541	0.00151	4.9419	0.18565	0.11465	0.00219	1718.08	16.3655	1809.44	34.6458	1874.39	34.1191	5.04918	8.33928	1874.39	34.1191
G50	310.57	2253.11	0.3229	0.1357	0.00048	1.33483	0.02343	0.0716	0.00126	820.301	6.90111	860.983	22.3238	974.592	23.5032	4.72506	15.8314	820.301	6.90111
G51	47.5099	201.657	0.76771	0.20494	0.00118	2.48143	0.11369	0.07995	0.00184	1201.8	14.078	1266.63	34.8472	1195.75	33.7936	5.11822	-0.505862	1195.75	33.7936
G52	16.7451	104.296	0.40446	0.15426	0.00123	1.40132	0.0877	0.06664	0.00216	924.799	15.1908	889.494	41.1968	826.543	38.1107	-3.96906	-11.8876	924.799	15.1908
G53	115.352	766.144	0.18227	0.15378	0.00058	1.49127	0.03212	0.07048	0.0013	922.118	7.93317	926.834	24.3571	942.37	24.1022	0.508878	2.14906	922.118	7.93317
G54	51.1008	349.451	0.12787	0.15196	0.00069	1.50757	0.04545	0.07033	0.00145	911.941	9.17454	933.456	26.9919	938.003	26.6983	2.30488	2.77848	911.941	9.17454
G55	193.758	303.572	0.23823	0.59678	0.00299	20.701	0.86547	0.25068	0.00444	3016.85	25.5941	3124.7	37.1036	3189.07	35.8649	3.45137	5.40015	3189.07	35.8649
G56	41.7872	575.483	0.06622	0.07776	0.00035	0.6372	0.01679	0.05917	0.00129	482.739	5.63892	500.571	18.9995	573.357	20.5541	3.56245	15.8049	482.739	5.63892
G57	87.8625	475.6	0.40124	0.1768	0.00073	1.85097	0.04841	0.07497	0.00144	1049.47	9.44976	1063.78	27.2392	1067.7	26.8293	1.34487	1.70725	1067.7	26.8293
G58	261.902	1362.85	0.34733	0.18776	0.00069	1.94459	0.03958	0.07693	0.00138	1109.23	8.94177	1096.58	26.2073	1119.38	25.7839	-1.15325	0.90644	1119.38	25.7839
G59	266.183	698.901	0.24713	0.36865	0.00144	6.51635	0.16232	0.13435	0.00237	2023.04	15.017	2048.11	33.4568	2155.59	32.9883	1.22379	6.14904	2155.59	32.9883
G60	68.7661	755.707	0.28784	0.09124	0.0004	0.73832	0.01913	0.0596	0.00127	562.866	6.17794	561.425	20.3828	589.083	20.5004	-0.256807	4.45047	562.866	6.17794
G61	73.7789	424.818	1.06265	0.14179	0.0006	1.3729	0.03623	0.06954	0.00139	854.777	8.22706	877.406	25.3588	914.801	25.556	2.57908	6.56148	854.777	8.22706
G62	25.9482	525.052	0.10583	0.0515	0.00029	0.40556	0.01368	0.05834	0.0016	323.724	5.0078	345.673	18.1063	542.554	24.5063	6.34952	40.3333	323.724	5.0078
G63	5.40335	47.56	0.37175	0.109	0.00169	0.96007	0.11754	0.06155	0.00414	666.938	21.0993	683.333	68.8105	658.51	66.6331	2.39927	-1.27979	666.938	21.0993
G64	85.2407	404.295	0.28966	0.20712	0.00096	2.23702	0.07143	0.07805	0.00158	1213.46	11.7054	1192.72	30.5643	1148.15	29.2919	-1.7383	-5.68828	1148.15	29.2919
G65	33.9074	195.213	0.90422	0.14678	0.0009	1.42852	0.06574	0.06762	0.00177	882.888	11.5704	900.931	32.9969	856.929	31.7508	2.00271	-3.02934	882.888	11.5704
G66	45.1326	271.982	0.37307	0.16034	0.0008	1.59094	0.05539	0.06972	0.00154	958.666	10.341	966.666	29.3431	920.118	28.1834	0.827558	-4.18946	958.666	10.341
G67	5.84746	69.2037	0.52335	0.07736	0.00096	0.67281	0.06182	0.06056	0.0035	480.346	12.9404	522.42	48.5622	623.643	55.314	8.05367	22.9774	480.346	12.9404
G68	76.6225	989.375	0.09752	0.08213	0.00037	0.7174	0.01883	0.06467	0.00139	508.824	5.86029	549.131	20.3051	763.618	24.5248	7.34012	33.3667	508.824	5.86029
G69	91.9517	529.394	0.65529	0.15737	0.0007	1.58131	0.04578	0.07258	0.00149	942.145	9.24983	962.885	27.5423	1002.25	27.6053	2.15395	5.99696	942.145	9.24983
G70	96.1937	1284.82	0.03839	0.08081	0.00032	0.62986	0.0136	0.05724	0.00114	500.956	5.26923	496.009	17.5102	500.792	17.1986	-0.99738	-0.0327229	500.956	5.26923
G71	101.034	274.643	0.34415	0.34556	0.00168	5.14712	0.18808	0.11189	0.00218	1913.36	17.5494	1843.92	35.7903	1830.34	34.4951	-3.76605	-4.53588	1830.34	34.4951
G72	86.1267	1038.62	0.18126	0.08563	0.0004	0.69793	0.02016	0.05818	0.00133	529.64	6.20236	537.554	20.7463	536.547	20.5071	1.47212	1.28722	529.64	6.20236
G73	90.2786	479.593	0.21112	0.18951	0.00081	1.94685	0.05298	0.07472	0.00148	1118.72	10.2314	1097.36	28.6641	1060.98	27.5282	-1.94633	-5.44219	1060.98	27.5282
G74	221.377	1329.37	0.10696	0.1731	0.00068	1.79789	0.04094	0.07488	0.00142	1029.17	8.92547	1044.69	26.6698	1065.28	26.4749	1.48597	3.39004	1065.28	26.4749
G75	93.0496	367.312	0.50245	0.23413	0.00113	2.95312	0.10139	0.09162	0.00188	1356.11	13.257	1395.65	33.4432	1459.52	33.2239	2.83317	7.08545	1459.52	33.2239
G76	393.666	560.494	0.43114	0.60914	0.00251	20.4892	0.59857	0.24094	0.00436	3066.56	21.5627	3114.74	37.3662	3126.19	36.5094	1.5469	1.90746	3126.19	36.5094
G77	24.3441	3657.71	0.88889	0.00569	3e-05	0.03936	0.00117	0.05014	0.00152	36.5761	1.8366	39.199	3.817	201.488	12.5326	6.69116	81.847	36.5761	1.8366
G78	136.918	429.791	0.25998	0.31046	0.00138	5.02272	0.15498	0.11807	0.00226	1742.97	15.029	1823.16	34.7662	1927.22	34.4978	4.3984	9.56032	1927.22	34.4978
G79	90.7492	945.947	0.1763	0.0989	0.0004	0.80169	0.01867	0.05937	0.00121	607.959	6.14499	597.782	20.3298	580.691	19.4785	-1.70259	-4.69586	607.959	6.14499
G80	99.721	528.834	0.41442	0.17962	0.00077	1.9032	0.05271	0.07331	0.00148	1064.9	9.86783	1082.21	28.4781	1022.53	27.4733	1.59957	-4.143	1022.53	27.4733
G81	42.0388	482.815	0.70286	0.07777	0.0004	0.58987	0.01889	0.0557	0.00139	482.798	6.237	470.785	20.8004	440.43	19.2871	-2.55185	-9.61979	482.798	6.237
G82	65.8682	635.862	0.88827	0.08844	0.0004	0.7036	0.01944	0.05826	0.00131	546.304	6.19009	540.939	20.7979	539.553	20.2744	-0.9919	-1.25126	546.304	6.19009
G83	59.1375	732.032	0.3095	0.0802	0.00036	0.62498	0.01695	0.05617	0.00127	497.316	5.74881	492.964	19.3876	459.094	18.153	-0.882926	-8.32553	497.316	5.74881
G84	35.3816	246.276	0.45834	0.13601	0.00074	1.23809	0.04703	0.06555	0.00161	822.06	9.85042	818.016	29.6228	792.039	28.4668	-0.494448	-3.79041	822.06	9.85042
G85	62.6781	200.116	0.22344	0.30742	0.00161	4.99674	0.20209	0.11438	0.00238	1728	17.3287	1818.77	37.575	1870.14	37.009	4.99085	7.60053	1870.14	37.009
G86	205.807	3058.62	0.12621	0.07085	0.00027	0.54821	0.01113	0.05676	0.00112	441.275	4.70275	443.823	16.0095	482.221	16.6015	0.574266	8.49115	441.275	4.70275
G87	279.079	1710.13	0.51192	0.15194	0.00059	1.47573	0.03215	0.07108	0.00139	911.829	8.05544	920.481	25.6737	959.715	25.7318	0.939896	4.9896	911.829	8.05544
G88	71.3591	486.948	0.13985	0.15157	0.00071	1.48027	0.0451	0.07137	0.00155	909.758	9.40107	922.341	28.4614	968.03	28.5563	1.36422	6.0196	909.758	9.40107
G89	381.449	1139.48	0.22939	0.32696	0.00127	5.08236	0.11646	0.11272	0.00216	1823.63	13.7914	1833.17	34.6291	1843.73	34.0349	0.520148	1.08992	1843.73	34.0349
G90	76.6025	795.492	0.13807	0.09977	0.00044	0.87831	0.02345	0.06441	0.0014	613.061	6.61021	640.069	22.6111	755.122	24.6097	4.21964	18.813	613.061	6.61021
G91	71.3708	200.537	0.272	0.34141	0.00174	5.45014	0.21278	0.11408	0.0024	1893.45	18.1758	1892.78	38.51	1865.4	37.3704	-0.0354895	-1.50366	1865.4	37.3704
G92	123.399	453.677	0.08773	0.2802	0.00145	3.84815	0.14611	0.10313	0.00223	1592.37	16.0549	1602.88	37.5449	1681.2	36.9786	0.655779	5.28386	1681.2	36.9786
G93	188.978	1356.97	0.14773	0.14405	0.00059	1.38799	0.03285	0.06948	0.00142	867.524	8.10098	883.842	25.9957	913.025	26.068	1.84633	4.98355	867.524	8.10098
G94	64.0287	429.862	0.26556	0.14901	0.00079	1.32567	0.04708	0.06948	0.00167	895.411	10.3164	856.992	30.8454	913.025	30.4018	-4.48311	1.9291	895.411	10.3164
G95	8.61047	46.2992	0.43294	0.17622	0.00178	1.77227	0.14267	0.07734	0.00294	1046.29	20.963	1035.35	53.5853	1129.97	53.2808	-1.05655	7.40543	1129.97	53.2808
G96	135.33	335.442	0.31374	0.38733	0.00173	8.26604	0.25908	0.14722	0.00298	2110.43	17.5294	2260.6	38.7973	2313.88	38.3489	6.64294	8.79257	2313.88	38.3489
G97	61.7454	177.702	0.3811	0.32708	0.00221	4.75929	0.25928	0.11567	0.00278	1824.21	22.9226	1777.75	43.9957	1890.34	42.6742	-2.61375	3.49839	1890.34	42.6742
G98	174.055	290.193	0.17831	0.56632	0.00264	18.5301	0.64401	0.22805	0.00461	2892.69	23.1826	3017.67	41.341	3038.41	40.4442	4.14161	4.79594	3038.41	40.4442
G99	119.983	803.898	0.5604	0.13715	0.0006	1.31875	0.03563	0.06935	0.0015	828.526	8.25471	853.966	26.8778	909.169	27.4356	2.97899	8.86992	828.526	8.25471
G100	88.945	442.189	0.47986	0.18848	0.00095	2.14078	0.07557	0.0771	0.00176	1113.14	11.7578	1162.08	33.1205	1123.78	32.4821	4.2115	0.946955	1123.78	32.4821
G101	75.4919	488.208	0.15095	0.15936	0.0008	1.63253	0.05492	0.0744	0.00173	953.219	10.3485	982.835	31.4256	1052.34	31.9221	3.01333	9.41891	953.219	10.3485
G102	16.1936	180.294	0.33782	0.08893	0.00064	0.76506	0.03888	0.05968	0.00201	549.206	9.02954	576.925	31.0055	591.992	31.6686	4.80465	7.22752	549.206	9.02954
G103	87.355	1007.31	0.44931	0.08327	0.00039	0.67702	0.01898	0.06001	0.0014	515.612	6.09369	524.972	21.164	603.935	22.6919	1.78298	14.6247	515.612	6.09369
G104	193.709	546.415	0.36113	0.33452	0.00148	5.20775	0.14952	0.11505	0.00246	1860.25	15.7503	1853.88	38.7626	1880.67	38.0612	-0.343478	1.08552	1880.67	38.0612
G105	34.3696	476.791	0.08986	0.0764	0.00049	0.6366	0.02698	0.06204	0.00189	474.599	7.32109	500.199	26.4394	675.488	31.5099	5.11799	29.7398	474.599	7.32109
G106	29.7019	193.462	0.24599	0.15405	0.001	1.51029	0.0727	0.07146	0.00202	923.626	12.6238	934.557	36.9583	970.601	36.7865	1.16962	4.83978	923.626	12.6238
G107	8.07279	1376.44	0.22921	0.00602	5e-05	0.04223	0.00208	0.04958	0.00235	38.6911	2.09278	41.9989	5.31459	175.351	16.7185	7.87606	77.935	38.6911	2.09278
G108	29.8038	166.215	0.54974	0.16542	0.00105	1.66581	0.07856	0.07113	0.00197	986.827	13.068	995.591	37.1499	961.152	35.8696	0.880298	-2.6713	986.827	13.068
G109	95.1413	1456.71	0.21897	0.06645	0.00032	0.5356	0.01542	0.05841	0.00142	414.732	5.32063	435.519	18.9968	545.175	21.9627	4.77288	23.9267	414.732	5.32063
G110	84.4247	633.34	0.22072	0.13555	0.00071	1.31909	0.04618	0.06997	0.00175	819.45	9.51321	854.115	30.8581	927.473	31.8682	4.0586	11.6471	819.45	9.51321
G111	1.89795	194.024	0.45733	0.00935	0.00014	0.05928	0.00562	0.04484	0.00415	59.9939	3.2897	58.4753	11.906	-64.3398	-10.7935	-2.597	193.245	59.9939	3.2897
G112	126.474	422.64	0.18881	0.29699	0.00134	4.1522	0.0909	0.10244	0.00169	1676.37	14.8218	1664.64	29.5482	1668.8	28.5279	-0.704195	-0.453584	1668.8	28.5279
G113	62.488	372.23	0.68013	0.14869	0.00075	1.3953	0.03622	0.0695	0.00135	893.616	9.91938	886.946	25.4491	913.617	24.9066	-0.752037	2.18922	893.616	9.91938
G114	5.42685	760.148	0.91935	0.00607	6e-05	0.03963	0.00222	0.04769	0.00267	39.0115	2.27033	39.4627	5.93271	83.9183	10.5202	1.14358	53.5126	39.0115	2.27033
G115	36.8918	377.809	0.14366	0.10185	0.00058	0.86687	0.02661	0.06292	0.00145	625.241	8.28805	633.866	24.1153	705.528	24.9406	1.36067	11.3796	625.241	8.28805
G116	54.7318	400.52	0.12217	0.14228	0.00068	1.33895	0.03191	0.06777	0.00128	857.542	9.17654	862.773	24.0819	861.528	23.4385	0.606269	0.462628	857.542	9.17654
G117	37.856	209.384	0.1994	0.183	0.00097	1.91031	0.05796	0.07486	0.00149	1083.34	12.0729	1084.69	28.8509	1064.75	27.7573	0.12443	-1.7467	1064.75	27.7573
G118	221.396	616.467	0.21199	0.34904	0.00154	5.41408	0.11536	0.11581	0.0019	1930.01	16.2193	1887.08	30.7538	1892.52	29.6519	-2.27482	-1.98105	1892.52	29.6519
G119	103.751	341.184	0.60569	0.27148	0.00126	3.78649	0.09155	0.0996	0.00171	1548.31	14.2778	1589.88	29.9798	1616.62	29.2722	2.61492	4.22574	1616.62	29.2722
G120	19.9061	122.873	0.34522	0.15792	0.00101	1.55722	0.06346	0.07099	0.00175	945.207	12.7472	953.364	32.9042	957.126	32.0586	0.855584	1.2452	945.207	12.7472
G121	366.354	3262.71	0.17241	0.11651	0.00048	1.06712	0.01591	0.06852	0.00113	710.445	7.0442	737.327	19.5889	884.324	20.974	3.64588	19.6624	710.445	7.0442
G122	236.017	784.368	0.10706	0.30628	0.00132	4.8657	0.09673	0.11217	0.00186	1722.37	14.5297	1796.34	30.2296	1834.87	29.6485	4.11735	6.13091	1834.87	29.6485
G123	214.997	687.224	0.09021	0.31834	0.00142	4.98061	0.1092	0.11344	0.00191	1781.62	15.3885	1816.04	30.9574	1855.24	30.193	1.89524	3.96834	1855.24	30.193
G124	32.2218	172.692	0.33608	0.18144	0.00101	1.72578	0.05658	0.07277	0.00155	1074.84	12.5234	1018.18	30.3583	1007.55	28.7208	-5.5645	-6.67776	1007.55	28.7208
G125	267.642	1389.68	1.15226	0.15313	0.00064	1.43412	0.02396	0.06923	0.00118	918.485	8.65709	903.27	22.663	905.601	21.9275	-1.68445	-1.42269	918.485	8.65709
G126	35.363	420.277	0.70956	0.07487	0.00039	0.58199	0.01552	0.05707	0.00129	465.429	6.17939	465.74	18.965	494.239	19.1916	0.0665988	5.82914	465.429	6.17939
G127	128.984	715.449	0.41013	0.17202	0.00076	1.80865	0.03612	0.07416	0.00131	1023.23	9.86182	1048.59	25.0761	1045.82	24.5669	2.41837	2.16036	1045.82	24.5669
G128	130.395	984.694	0.09477	0.13907	0.00062	1.32936	0.02743	0.06859	0.00125	839.401	8.51904	858.601	23.1453	886.434	23.0521	2.23619	5.30586	839.401	8.51904
G129	47.5375	358.446	0.26337	0.13264	0.00071	1.29813	0.03934	0.06735	0.00145	802.909	9.58335	844.896	26.3664	848.616	26.2674	4.96953	5.38609	802.909	9.58335
G130	49.774	298.519	0.77826	0.14441	0.00075	1.3761	0.03952	0.06773	0.00142	869.552	9.95087	878.774	26.6882	860.303	25.8302	1.04943	-1.07507	869.552	9.95087
G131	332.567	941.045	0.30382	0.33845	0.00149	5.93382	0.12713	0.12573	0.00218	1879.21	15.8541	1966.2	32.5396	2039.1	31.986	4.42429	7.84129	2039.1	31.986
G132	76.8429	1046	0.29389	0.07342	0.00034	0.57639	0.0123	0.05759	0.00115	456.727	5.58516	462.139	16.8324	514.199	17.6145	1.17099	11.1769	456.727	5.58516
G133	248.162	701.074	0.24165	0.34337	0.0015	5.58058	0.11522	0.11821	0.00209	1902.86	15.8975	1913.11	32.8792	1929.34	32.0366	0.535517	1.37247	1929.34	32.0366
G134	70.7501	418.833	0.42197	0.16078	0.0008	1.5788	0.04199	0.07172	0.00145	961.11	10.3871	961.897	27.4579	978.006	26.8881	0.0818056	1.72756	961.11	10.3871
G135	231.753	1847.5	0.3151	0.12502	0.00055	1.1662	0.02206	0.0691	0.00127	759.393	7.80448	784.865	22.3643	901.727	23.4683	3.24544	15.7846	759.393	7.80448
G136	133.629	268.523	0.36634	0.45813	0.00225	11.1623	0.33233	0.17379	0.00321	2431.3	21.396	2536.78	37.0738	2594.48	36.0972	4.15808	6.28971	2594.48	36.0972
G137	169.972	1221.19	0.25268	0.13932	0.00062	1.28779	0.02639	0.06789	0.00129	840.816	8.5175	840.317	23.9327	865.198	23.6303	-0.0593802	2.81805	840.816	8.5175
G138	240.71	608.985	0.19241	0.38604	0.00175	7.76702	0.18174	0.14448	0.00267	2104.44	17.7798	2204.39	35.6962	2281.6	35.0629	4.53443	7.76467	2281.6	35.0629
G139	329.107	928.442	0.13639	0.35474	0.00162	6.35942	0.14812	0.13301	0.00249	1957.19	16.9187	2026.69	35.4194	2138.08	34.8892	3.42887	8.4603	2138.08	34.8892
G140	42.224	295.04	0.28772	0.14184	0.00077	1.30957	0.04123	0.06752	0.00154	855.059	10.1957	849.938	28.5951	853.855	27.8417	-0.602501	-0.140978	855.059	10.1957
G141	129.052	934.678	0.19207	0.14316	0.00066	1.35209	0.0299	0.06953	0.00138	862.507	8.94506	868.461	25.4388	914.505	25.4307	0.685667	5.68595	862.507	8.94506
G142	183.533	1075.67	0.14247	0.17512	0.0008	1.81571	0.03942	0.07495	0.00147	1040.26	10.2786	1051.14	27.842	1067.16	27.407	1.03503	2.52084	1067.16	27.407
G143	11.02	1608.38	0.36673	0.00675	6e-05	0.04591	0.00204	0.05066	0.00222	43.3671	2.26981	45.5778	5.58994	225.39	19.2165	4.85045	80.7591	43.3671	2.26981
G144	32.0767	354.574	0.61602	0.08258	0.00047	0.63762	0.02004	0.0564	0.00143	511.504	7.09882	500.832	22.1375	468.149	20.5207	-2.13097	-9.26086	511.504	7.09882
G145	113.516	815.152	0.16881	0.14281	0.00068	1.40128	0.03341	0.07225	0.0015	860.533	9.17298	889.478	26.9025	992.991	27.8066	3.25413	13.3393	860.533	9.17298
G146	44.1759	512.826	0.45443	0.08227	0.00044	0.68304	0.01986	0.05947	0.00143	509.658	6.74305	528.61	21.6533	584.345	22.8686	3.58529	12.7814	509.658	6.74305
G147	113.986	738.816	0.11995	0.16046	0.00078	1.54958	0.03857	0.07023	0.00149	959.333	10.1673	950.326	28.3945	935.085	27.4318	-0.947735	-2.59307	959.333	10.1673
GS-10 Zr-3
G01	144.593	1009.76	0.20485	0.14526	0.00045	1.39632	0.01701	0.06864	0.00104	874.338	5.4839	887.378	18.5989	887.94	18.3541	1.4695	1.53189	874.338	5.4839
G02	191.031	975.823	1.10464	0.15934	0.00049	1.63288	0.01956	0.07355	0.00111	953.108	5.86721	982.97	19.7388	1029.15	19.9429	3.03797	7.38849	953.108	5.86721
G03	115.159	609.503	0.8185	0.16353	0.00052	1.51865	0.02108	0.07091	0.00109	976.364	6.18001	937.933	20.0292	954.82	19.4446	-4.09746	-2.25634	976.364	6.18001
G04	319.952	975.03	0.27298	0.31765	0.00096	4.86734	0.05673	0.11167	0.00165	1778.24	9.81133	1796.62	25.8461	1826.77	25.4595	1.02291	2.65657	1826.77	25.4595
G05	44.577	543.771	0.23141	0.08329	0.00029	0.63539	0.0105	0.05975	0.00102	515.731	3.86945	499.448	14.816	594.533	15.7822	-3.26013	13.2545	515.731	3.86945
G06	104.267	666.909	0.22469	0.15782	0.0005	1.47243	0.01974	0.06951	0.00107	944.651	5.98572	919.126	19.6312	913.913	18.9698	-2.77703	-3.36329	944.651	5.98572
G07	87.6802	1091.67	0.30588	0.08102	0.00026	0.65778	0.0081	0.05924	0.00093	502.208	3.5189	513.255	13.3765	575.928	14.2188	2.15234	12.8001	502.208	3.5189
G08	34.6165	240.804	0.41503	0.1372	0.0005	1.22482	0.02405	0.06868	0.00116	828.81	6.08667	811.977	20.2457	889.144	20.429	-2.07299	6.78566	828.81	6.08667
G09	53.4726	614.102	0.31076	0.08641	0.00031	0.68222	0.01158	0.05973	0.00102	534.27	4.09688	528.115	15.151	593.808	15.7735	-1.16547	10.0264	534.27	4.09688
G10	71.1791	833.497	0.27539	0.0857	0.00029	0.77825	0.0117	0.06692	0.00109	530.056	3.86179	584.485	15.336	835.285	18.9653	9.31225	36.5419	530.056	3.86179
G11	15.0731	1240.02	0.02012	0.01323	6e-05	0.09364	0.00183	0.05184	0.00113	84.7268	1.18147	90.8885	4.32425	278.359	11.032	6.77943	69.562	84.7268	1.18147
G12	248.646	1671.2	0.11609	0.15481	0.00047	1.54269	0.01742	0.07238	0.00109	927.87	5.6653	947.578	19.3569	996.645	19.54	2.07987	6.90064	927.87	5.6653
G13	348.112	923.016	0.32859	0.3571	0.00108	6.38095	0.07638	0.12941	0.00192	1968.41	10.6783	2029.65	26.996	2089.97	26.7009	3.0172	5.81615	2089.97	26.7009
G14	222.529	1491.29	0.0491	0.15847	0.0005	1.66973	0.02207	0.07673	0.00118	948.269	5.98259	997.083	20.3876	1114.18	21.2246	4.89573	14.891	948.269	5.98259
G15	74.3531	1175.71	0.18779	0.06479	0.00021	0.55436	0.0074	0.06289	0.00102	404.69	2.96075	447.849	12.5002	704.513	16.8977	9.63683	42.5574	404.69	2.96075
G16	91.9374	555.586	0.37177	0.1601	0.00052	1.48132	0.02139	0.07051	0.00111	957.333	6.19705	922.771	20.292	943.242	19.7604	-3.74545	-1.49387	957.333	6.19705
G17	259.844	862.438	0.40969	0.28433	0.00087	4.29095	0.05267	0.10791	0.00163	1613.13	9.15155	1691.63	25.7323	1764.43	25.6966	4.64012	8.57461	1764.43	25.6966
G18	57.9973	311.293	0.43748	0.17681	0.00062	1.64652	0.02959	0.07348	0.0012	1049.52	7.21056	988.217	22.1863	1027.22	21.5233	-6.20378	-2.1712	1027.22	21.5233
G19	17.8368	120.997	0.68254	0.13175	0.00066	1.18664	0.03759	0.07531	0.00158	797.841	7.93668	794.401	25.7236	1076.79	28.2695	-0.433011	25.9054	797.841	7.93668
G20	79.3571	1118.39	0.16468	0.07371	0.00024	0.58745	0.00753	0.05754	0.00092	458.469	3.29986	469.238	12.6452	512.29	13.2828	2.29506	10.5061	458.469	3.29986
G21	133.815	1829.38	0.06488	0.07819	0.00024	0.61572	0.00705	0.05678	0.00089	485.31	3.28788	487.161	12.7341	482.999	12.4674	0.379997	-0.478504	485.31	3.28788
G22	213.906	402.873	0.50776	0.46824	0.00149	9.46451	0.14068	0.16168	0.00246	2475.84	13.5019	2384.11	29.2253	2473.31	28.6122	-3.84754	-0.1024	2473.31	28.6122
G23	73.7323	446.403	0.2702	0.16435	0.00057	1.63217	0.02914	0.07534	0.00124	980.906	6.7296	982.696	21.9586	1077.59	22.2765	0.182232	8.97197	980.906	6.7296
G24	125.075	318.825	0.32854	0.36818	0.00124	5.44456	0.09678	0.1163	0.00181	2020.83	12.1029	1891.9	28.071	1900.11	27.1586	-6.81497	-6.35318	1900.11	27.1586
G25	76.2308	838.096	0.14752	0.09476	0.00032	0.84846	0.01294	0.06489	0.00107	583.627	4.18659	623.803	16.1011	770.772	18.2296	6.44054	24.2802	583.627	4.18659
G26	39.7086	327.706	1.36548	0.09429	0.00036	0.75477	0.0148	0.06391	0.00115	580.859	4.65949	570.988	17.3703	738.653	19.3052	-1.72871	21.3624	580.859	4.65949
G27	247.602	1696.17	0.11072	0.15228	0.00047	1.50811	0.01771	0.0702	0.00109	913.731	5.67682	933.675	19.5718	934.209	19.3845	2.13599	2.19194	913.731	5.67682
G28	103.485	736.526	0.273	0.13931	0.00046	1.34139	0.0198	0.06965	0.00112	840.759	5.62352	863.832	19.4952	918.052	19.8517	2.67093	8.41923	840.759	5.62352
G29	305.806	2715.21	0.16421	0.11691	0.00036	1.17711	0.01366	0.07128	0.00111	712.754	4.57359	789.966	17.6537	965.454	19.8217	9.77414	26.1742	712.754	4.57359
G30	29.9356	450.13	0.15911	0.06743	0.00025	0.57829	0.01019	0.06533	0.00116	420.654	3.4376	463.362	14.3373	784.982	19.8323	9.21705	46.4123	420.654	3.4376
G31	174.39	1131.31	0.09578	0.16146	0.00051	1.66413	0.02151	0.07509	0.00118	964.885	6.07927	994.951	20.785	1070.91	21.2153	3.02183	9.90056	964.885	6.07927
G32	56.927	664.292	0.18583	0.08846	0.00033	0.69578	0.01313	0.05958	0.00107	546.423	4.32686	536.267	16.0946	588.355	16.4574	-1.89377	7.12707	546.423	4.32686
G33	61.3	263.243	0.88416	0.19814	0.00071	1.94422	0.03801	0.07742	0.0013	1165.32	8.0581	1096.46	24.0923	1132.03	23.3345	-6.28073	-2.94088	1132.03	23.3345
G34	29.6242	192.358	0.52338	0.14364	0.00058	1.24506	0.02986	0.06705	0.00124	865.213	6.95663	821.173	22.3461	839.327	21.5423	-5.36305	-3.08412	865.213	6.95663
G35	35.4573	159.77	0.41461	0.21138	0.00082	2.21013	0.05188	0.07898	0.00137	1236.17	9.14534	1184.25	25.5821	1171.63	24.5334	-4.38359	-5.50786	1171.63	24.5334
G36	120.907	1507.07	0.05214	0.0861	0.00027	0.68109	0.0088	0.05765	0.00093	532.431	3.6231	527.433	13.978	516.486	13.4794	-0.947534	-3.08719	532.431	3.6231
G37	69.1278	844.994	0.30564	0.08131	0.00027	0.64482	0.00967	0.05807	0.00098	503.937	3.6373	505.286	14.1909	532.404	14.4026	0.266932	5.34682	503.937	3.6373
G38	147.892	268.793	0.22631	0.52346	0.00185	14.2141	0.2945	0.21459	0.00341	2713.84	16.0743	2764.1	31.4719	2940.53	30.9057	1.81823	7.70931	2940.53	30.9057
G39	201.875	384.953	0.73103	0.44436	0.00149	9.17855	0.15715	0.16115	0.00256	2370.13	13.7182	2355.98	30.3569	2467.76	29.8394	-0.60076	3.95633	2467.76	29.8394
G40	88.6553	276.405	0.31881	0.30869	0.00109	4.5179	0.0864	0.11328	0.00186	1734.26	11.1564	1734.27	28.6657	1852.69	28.3844	0.000832628	6.39241	1852.69	28.3844
G41	304.962	858.949	0.10476	0.35599	0.00115	6.13321	0.08713	0.1242	0.00201	1963.14	11.3523	1994.99	29.2087	2017.42	28.7764	1.59636	2.69074	2017.42	28.7764
G42	48.4586	258.724	0.31475	0.18412	0.00068	1.76464	0.03572	0.07526	0.00132	1089.44	7.82191	1032.55	24.3113	1075.45	23.6856	-5.50961	-1.30081	1075.45	23.6856
G43	24.357	186.988	0.52345	0.12049	0.00068	1.12834	0.03517	0.06692	0.0015	733.383	8.32094	766.962	25.2085	835.285	26.0204	4.37812	12.1996	733.383	8.32094
G44	151.799	287.287	0.85695	0.43619	0.00214	9.4277	0.2696	0.16133	0.00271	2333.56	19.7076	2380.53	32.7139	2469.65	31.6126	1.97305	5.51032	2469.65	31.6126
G45	139.194	368.531	0.1601	0.37125	0.00169	6.53641	0.15122	0.12581	0.0021	2035.28	16.3864	2050.82	30.9093	2040.23	29.8488	0.757567	0.242403	2040.23	29.8488
G46	175.083	1239.33	0.24418	0.14212	0.00063	1.41773	0.02655	0.07478	0.0013	856.639	7.60833	896.41	22.1517	1062.59	23.4027	4.43662	19.3823	856.639	7.60833
G47	17.7361	156.975	1.03104	0.09286	0.00062	0.75781	0.03018	0.05817	0.00168	572.429	7.81092	572.746	26.1925	536.171	24.5575	0.0552425	-6.76253	572.429	7.81092
G48	105.746	296.919	0.44792	0.32884	0.00166	5.1581	0.15169	0.11319	0.00204	1832.76	16.6024	1845.73	32.3069	1851.25	31.1855	0.702942	0.99905	1851.25	31.1855
G49	104.55	580.786	0.44273	0.17081	0.0008	1.70308	0.03754	0.07513	0.00138	1016.57	9.30608	1009.69	25.0915	1071.98	24.8196	-0.681785	5.16883	1071.98	24.8196
G50	130.538	865.072	0.83074	0.13158	0.00064	1.36886	0.03245	0.07544	0.00146	796.873	7.78851	875.675	23.9121	1080.25	26.2347	8.99906	26.2324	796.873	7.78851
G51	45.6797	353.595	0.46357	0.12117	0.00067	1.02472	0.02943	0.07077	0.00156	737.294	8.2012	716.283	25.5005	950.777	27.7114	-2.93337	22.4535	737.294	8.2012
G52	38.4817	640.812	0.10404	0.06334	0.00034	0.47184	0.01193	0.05854	0.00132	395.906	4.61902	392.459	16.4204	550.031	19.6483	-0.878256	28.0212	395.906	4.61902
G53	21.7484	214.907	0.10412	0.10617	0.00074	0.96148	0.04042	0.06457	0.00185	650.466	9.12155	684.063	29.5937	760.356	31.1642	4.91131	14.4524	650.466	9.12155
G54	77.6915	908.695	0.0936	0.09087	0.00047	0.77535	0.01915	0.0646	0.00137	560.68	6.05143	582.827	20.3264	761.336	23.2163	3.79993	26.3557	560.68	6.05143
G55	184.308	426.812	0.3584	0.39988	0.00197	7.39012	0.20101	0.14055	0.00257	2168.49	18.6402	2159.78	34.5584	2234	33.5159	-0.403348	2.93236	2234	33.5159
G56	107.198	304.038	0.27001	0.33926	0.00168	5.21489	0.14107	0.11407	0.00213	1883.11	16.6696	1855.05	33.5355	1865.24	32.376	-1.51244	-0.957891	1865.24	32.376
G57	284.071	806.442	0.45121	0.32529	0.00152	5.22727	0.11893	0.11419	0.0021	1815.51	15.2836	1857.07	32.7352	1867.14	31.9051	2.23797	2.76504	1867.14	31.9051
G58	83.7891	315.834	0.46081	0.24749	0.00126	2.96213	0.08128	0.09072	0.00179	1425.52	13.5187	1397.96	31.7745	1440.73	30.8698	-1.97126	1.05594	1440.73	30.8698
G59	138.39	351.361	0.45832	0.35965	0.0018	6.08866	0.17023	0.12203	0.00232	1980.51	17.565	1988.62	34.7584	1986.12	33.645	0.407793	0.282091	1986.12	33.645
G60	858.789	2295.08	0.3673	0.35933	0.00164	6.37198	0.12644	0.12987	0.00245	1979	16.0515	2028.42	34.6104	2096.21	33.9459	2.43637	5.59144	2096.21	33.9459
G61	157.838	1321.9	0.40449	0.11509	0.00056	1.03635	0.02306	0.06537	0.00132	702.241	6.97137	722.099	21.9733	786.267	22.5992	2.75002	10.6867	702.241	6.97137
G62	176.473	506.172	0.1597	0.34462	0.00172	5.41326	0.14209	0.11605	0.0023	1908.86	16.9887	1886.96	35.6297	1896.24	34.5258	-1.1607	-0.665134	1896.24	34.5258
G63	13.9032	88.7826	0.47713	0.14734	0.00139	1.61832	0.10602	0.07743	0.00278	886.035	16.1162	977.34	46.584	1132.29	49.5024	9.34213	21.7481	886.035	16.1162
G64	30.4547	244.292	0.55421	0.11516	0.00066	0.99932	0.031	0.06519	0.00156	702.646	8.12711	703.465	25.9129	780.474	26.5618	0.116431	9.972	702.646	8.12711
G65	142.854	1149.08	0.14994	0.12856	0.00063	1.21572	0.0282	0.06856	0.00142	779.645	7.69378	807.816	24.2078	885.53	24.9731	3.48724	11.9572	779.645	7.69378
G66	384.339	576.356	0.32279	0.63543	0.00227	26.7416	0.58743	0.29831	0.00477	3171.03	18.7678	3374.05	32.9189	3461.47	32.2705	6.01717	8.3907	3461.47	32.2705
G67	86.9091	872.928	0.30837	0.09899	0.00036	0.81843	0.01544	0.0599	0.00107	608.487	5.09573	607.172	17.5244	599.964	17.0571	-0.216585	-1.42059	608.487	5.09573
G68	48.0318	274.169	0.20739	0.17724	0.00086	1.90447	0.0652	0.07521	0.00154	1051.88	10.2909	1082.65	28.5481	1074.12	28.017	2.84248	2.07055	1074.12	28.017
G69	19.8364	138.729	0.47225	0.1353	0.00086	1.29627	0.06029	0.0677	0.00179	818.03	10.6388	844.074	31.6927	859.383	31.5331	3.08546	4.81197	818.03	10.6388
G70	235.27	460.711	0.38391	0.46291	0.00165	10.1043	0.20963	0.15962	0.00263	2452.39	15.4141	2444.36	32.0466	2451.64	31.3408	-0.328484	-0.0307822	2451.64	31.3408
G71	41.9245	174.518	0.24014	0.23784	0.00149	3.00558	0.14861	0.09227	0.00211	1375.46	16.3916	1409.04	37.0622	1472.95	36.425	2.383	6.61875	1472.95	36.425
G72	64.7637	639.879	0.61273	0.09222	0.00042	0.72187	0.02015	0.05712	0.00125	568.653	5.83016	551.77	19.9704	496.169	18.0509	-3.05978	-14.6087	568.653	5.83016
G73	40.424	99.3678	1.02907	0.32594	0.00207	5.35203	0.29375	0.11248	0.00242	1818.67	21.0001	1877.21	38.9042	1839.87	37.4281	3.11852	1.15195	1839.87	37.4281
G74	73.7156	211.61	0.37931	0.32709	0.00167	5.07885	0.20022	0.11218	0.00218	1824.26	17.0966	1832.58	34.9416	1835.03	33.86	0.453871	0.586856	1835.03	33.86
G75	55.0263	364.519	0.1265	0.1565	0.00071	1.50522	0.0439	0.06981	0.00142	937.297	8.78756	932.504	26.309	922.77	25.5326	-0.513997	-1.57431	937.297	8.78756
G76	48.3839	273.318	0.2798	0.17519	0.00084	1.69415	0.05477	0.07315	0.00154	1040.64	10.0879	1006.33	28.8732	1018.11	27.9396	-3.40992	-2.21315	1018.11	27.9396
G77	35.914	462.752	0.20952	0.07945	0.00038	0.6663	0.01986	0.05705	0.00132	492.839	5.41106	518.46	19.3256	493.467	18.9583	4.9418	0.127167	492.839	5.41106
G78	60.915	190.342	0.15654	0.31779	0.0015	4.28992	0.14403	0.10404	0.00202	1778.93	15.5479	1691.43	34.1497	1697.41	32.8912	-5.17308	-4.80262	1697.41	32.8912
G79	108.262	301.563	0.53819	0.3243	0.00159	4.75681	0.17021	0.11142	0.0022	1810.69	16.352	1777.31	35.2812	1822.71	34.3094	-1.8784	0.659016	1822.71	34.3094
G80	19.995	122.395	0.54009	0.15176	0.00093	1.61577	0.07206	0.07539	0.00191	910.822	11.2828	976.35	33.2689	1078.92	34.5426	6.71158	15.5801	910.822	11.2828
G81	21.1437	121.147	0.48156	0.16378	0.00109	1.57761	0.07901	0.06961	0.0019	977.749	12.9478	961.428	35.7428	916.871	33.8331	-1.69756	-6.63978	977.749	12.9478
G82	47.8392	144.117	0.30289	0.31797	0.00193	4.86592	0.23543	0.11351	0.00248	1779.81	19.7523	1796.37	39.2165	1856.35	38.1112	0.922228	4.12348	1856.35	38.1112
G83	32.7449	190.455	0.43797	0.16298	0.00086	1.72482	0.06401	0.07223	0.00167	973.316	10.4064	1017.82	30.6725	992.428	30.1571	4.37269	1.92579	973.316	10.4064
G84	142.789	323.059	0.253	0.42366	0.00179	9.48382	0.25778	0.16148	0.00313	2277.07	17.0828	2385.98	37.2978	2471.22	36.7828	4.56447	7.85616	2471.22	36.7828
G85	80.9356	173.44	0.30819	0.43631	0.00218	10.1484	0.38829	0.16144	0.00328	2334.1	20.4408	2448.39	39.3946	2470.8	38.5116	4.66795	5.53253	2470.8	38.5116
G86	89.8458	516.236	0.33687	0.16989	0.00077	1.75976	0.04938	0.07447	0.0016	1011.51	9.3582	1030.76	29.2159	1054.23	29.0552	1.868	4.05293	1054.23	29.0552
G87	13.9348	1710.52	1.15614	0.00677	4e-05	0.0481	0.00162	0.053	0.00171	43.4952	1.38463	47.7017	4.01244	328.797	18.9965	8.8184	86.7714	43.4952	1.38463
G88	93.533	747.471	0.00154	0.13549	0.00059	1.27833	0.03273	0.06711	0.00145	819.109	7.57149	836.11	25.7716	841.189	25.5873	2.03333	2.62489	819.109	7.57149
G89	5.95725	702.608	0.92805	0.00717	6e-05	0.04413	0.00204	0.04498	0.00198	46.0559	1.64044	43.8483	4.74638	-56.7382	-4.265	-5.03456	181.173	46.0559	1.64044
G90	27.4746	161.246	0.40212	0.16338	0.00085	1.59966	0.0562	0.07098	0.00171	975.533	10.2923	970.077	31.6656	956.838	30.7299	-0.562398	-1.95388	975.533	10.2923
GS-10 Zr-4a
G01	243.205	2223.58	0.10312	0.11526	0.00047	1.15052	0.02449	0.07299	0.00135	703.224	9.32171	777.489	24.5438	1013.68	27.6078	9.55191	30.6263	703.224	9.32171
G02	342.662	3111.64	0.03741	0.11832	0.00044	1.07326	0.01843	0.06738	0.00117	720.887	8.96098	740.338	22.7718	849.542	23.877	2.62739	15.144	720.887	8.96098
G03	36.9135	221.548	0.35091	0.16259	0.00101	1.54635	0.07013	0.06768	0.00171	971.154	15.089	949.039	35.7355	858.77	33.1741	-2.33027	-13.0866	971.154	15.089
G04	45.2414	227.368	0.51253	0.18526	0.00106	1.84323	0.07559	0.07387	0.0017	1095.65	15.4186	1061.02	35.3646	1037.92	33.8078	-3.26398	-5.56194	1037.92	33.8078
G05	74.3959	425.911	0.52044	0.1634	0.00077	1.65021	0.05091	0.06913	0.00142	975.644	12.4215	989.632	29.9516	902.622	28.4542	1.41345	-8.09	975.644	12.4215
G06	112.583	283.971	0.7399	0.34035	0.0017	5.11895	0.18753	0.1101	0.00211	1888.35	20.2406	1839.26	37.585	1801.06	36.2026	-2.66944	-4.847	1801.06	36.2026
G07	118.536	182.131	0.89837	0.50775	0.00261	10.9767	0.44601	0.1598	0.00295	2647.02	26.2065	2521.16	39.6106	2453.55	38.0317	-4.99211	-7.88538	2453.55	38.0317
G08	121.205	824.453	0.02541	0.15719	0.00069	1.40461	0.03746	0.06635	0.00132	941.142	11.576	890.885	28.2914	817.437	26.2275	-5.64129	-15.1333	941.142	11.576
G09	53.7387	441.097	1.81014	0.08639	0.00049	0.69148	0.02512	0.05712	0.00149	534.152	9.70345	533.689	25.8383	496.169	24.3651	-0.086635	-7.65513	534.152	9.70345
G10	85.4032	519.114	0.20139	0.16702	0.00084	1.53954	0.0519	0.06784	0.00148	995.671	13.1684	946.32	31.6095	863.67	29.2668	-5.21509	-15.2838	995.671	13.1684
G11	61.9722	405.634	0.12661	0.15847	0.00077	1.50026	0.04746	0.06773	0.00145	948.269	12.4578	930.492	30.4926	860.303	28.7311	-1.91049	-10.225	948.269	12.4578
G12	34.9961	315.705	0.36555	0.10814	0.00061	0.89064	0.03325	0.05961	0.00152	661.937	10.9855	646.713	28.8445	589.447	26.693	-2.354	-12.2979	661.937	10.9855
G13	142.339	985.307	0.1017	0.15227	0.00069	1.41529	0.03971	0.06885	0.00141	913.675	11.6088	895.384	29.0654	894.249	28.2388	-2.04282	-2.17235	913.675	11.6088
G14	37.1377	2012.21	0.61747	0.01696	9e-05	0.10797	0.00293	0.04779	0.00126	108.414	5.02934	104.107	9.37833	88.8859	8.37606	-4.13775	-21.9703	108.414	5.02934
G15	52.5374	304.703	0.41453	0.16514	0.00087	1.50076	0.05453	0.06664	0.00152	985.278	13.5153	930.695	32.5432	826.543	29.6852	-5.86479	-19.2047	985.278	13.5153
G16	77.204	215.274	0.49733	0.32717	0.00213	5.59252	0.31493	0.112	0.0025	1824.65	24.5803	1914.95	43.305	1832.12	41.7576	4.71538	0.407769	1832.12	41.7576
G17	50.9714	599.949	0.34334	0.08387	0.00048	0.65329	0.02468	0.05362	0.00146	519.181	9.59802	510.501	25.5144	355.124	20.2076	-1.70024	-46.1973	519.181	9.59802
G18	103.255	676.557	0.06776	0.16098	0.00071	1.39947	0.03759	0.06751	0.00138	962.221	11.773	888.712	29.358	853.547	27.4901	-8.27138	-12.732	962.221	11.773
G19	288.968	2503.68	0.04902	0.12358	0.0005	1.08569	0.02401	0.06412	0.00126	751.136	9.62572	746.408	25.1608	745.591	24.6456	-0.633497	-0.743709	751.136	9.62572
G20	148.188	952.299	0.03409	0.16579	0.0007	1.60128	0.03978	0.06985	0.00139	988.873	11.6298	970.71	29.2906	923.947	28.0326	-1.87115	-7.02707	988.873	11.6298
G21	189.333	339.392	0.44326	0.48757	0.00223	10.6875	0.35437	0.15743	0.00301	2560.15	23.2158	2496.34	40.3647	2428.24	39.1632	-2.55648	-5.43235	2428.24	39.1632
G22	167.482	881.238	0.46244	0.17967	0.00077	1.88244	0.04932	0.07373	0.00148	1065.17	12.3038	1074.92	30.824	1034.09	29.9298	0.907105	-3.00603	1034.09	29.9298
G23	23.4542	124.8	1.5447	0.14014	0.00119	1.41616	0.0919	0.07197	0.00245	845.454	17.345	895.75	45.3343	985.092	46.8175	5.61496	14.1751	845.454	17.345
G24	29.5337	370.945	0.22611	0.08118	0.00046	0.66302	0.02475	0.05673	0.00154	503.162	9.37373	516.46	25.7598	481.053	24.6905	2.57472	-4.59605	503.162	9.37373
G25	201.27	378.947	0.66109	0.45573	0.00222	10.7805	0.39832	0.16654	0.00328	2420.68	23.55	2504.39	41.4957	2523.17	40.5513	3.34261	4.06199	2523.17	40.5513
G26	123.242	203.954	0.52487	0.51852	0.00263	13.012	0.51962	0.18002	0.00356	2692.9	26.2181	2680.52	42.3587	2653.05	41.1032	-0.461823	-1.50188	2653.05	41.1032
G27	114.805	1100.29	0.25583	0.10515	0.00047	0.86241	0.02302	0.05827	0.00127	644.519	9.37142	631.438	24.5788	539.929	22.1425	-2.07174	-19.3712	644.519	9.37142
G28	49.3758	262.376	1.02125	0.15486	0.00086	1.55131	0.06001	0.07215	0.00174	928.149	13.4894	951.015	34.3631	990.175	34.3934	2.40435	6.26411	928.149	13.4894
G29	68.3655	411.772	0.4586	0.15582	0.00081	1.59081	0.05606	0.07249	0.00168	933.506	12.9236	966.615	33.2616	999.73	33.3696	3.42528	6.62421	933.506	12.9236
G30	189.226	570.67	0.12322	0.33216	0.00146	5.23589	0.15244	0.11259	0.00226	1848.84	18.0184	1858.48	38.8393	1841.64	38.0054	0.518424	-0.391267	1841.64	38.0054
G31	49.8413	305.567	0.34397	0.15907	0.00081	1.52001	0.05188	0.07024	0.00162	951.607	12.8983	938.481	32.9736	935.377	32.0825	-1.39861	-1.73505	951.607	12.8983
G32	140.999	390.267	0.3663	0.33892	0.00158	5.41678	0.17791	0.11186	0.00232	1881.47	19.1026	1887.51	40.1254	1829.85	39.0595	0.320019	-2.82087	1829.85	39.0595
G33	106.067	651.643	0.35682	0.15775	0.00072	1.58907	0.04504	0.07617	0.00165	944.261	11.9063	965.933	31.9231	1099.54	32.9829	2.24361	14.1224	944.261	11.9063
G34	110.286	206.954	0.995	0.43076	0.00216	9.52459	0.36346	0.15521	0.00322	2309.14	23.3525	2389.92	42.9902	2404.13	42.0714	3.37998	3.95118	2404.13	42.0714
G35	58.9305	340.029	0.59344	0.15848	0.00112	1.53516	0.08072	0.07123	0.00208	948.324	16.3529	944.567	41.035	964.021	40.2417	-0.397782	1.62828	948.324	16.3529
G36	1059.81	1499.65	0.22704	0.68126	0.0028	31.5563	0.82136	0.31685	0.00634	3349.19	25.3603	3536.55	44.0227	3554.61	43.2968	5.29771	5.77894	3554.61	43.2968
G37	158.984	1825.31	0.06957	0.09293	0.00039	0.76692	0.01841	0.06071	0.0013	572.842	8.489	577.995	23.2767	628.975	23.968	0.891397	8.92448	572.842	8.489
G38	442.645	1317.24	0.17083	0.3355	0.00137	5.65709	0.13663	0.12279	0.0025	1864.98	17.1142	1924.84	39.7453	1997.16	39.4507	3.10982	6.61802	1997.16	39.4507
G39	56.1007	307.522	0.76521	0.15979	0.00087	1.63728	0.06296	0.07199	0.00177	955.61	13.5597	984.666	35.2529	985.658	34.9044	2.95086	3.04854	955.61	13.5597
G40	9.65725	85.0641	1.35736	0.08667	0.00102	0.67451	0.05819	0.05672	0.00308	535.813	15.9902	523.451	49.4717	480.663	45.4736	-2.36164	-11.4736	535.813	15.9902
G41	52.0896	582.355	0.86281	0.07692	0.00041	0.59815	0.02053	0.05565	0.00148	477.712	8.79683	476.059	24.3321	438.431	22.8264	-0.347281	-8.95939	477.712	8.79683
G42	28.2595	166.036	1.36708	0.13063	0.00089	1.03507	0.04963	0.06364	0.00193	791.458	14.0372	721.46	37.5997	729.688	35.4566	-9.70229	-8.46534	791.458	14.0372
G43	123.162	677.103	0.60026	0.1663	0.00079	1.7758	0.05457	0.07611	0.00174	991.693	12.6214	1036.64	34.0332	1097.97	34.5697	4.33624	9.67905	991.693	12.6214
G44	18.4513	116.798	0.5178	0.1477	0.00148	1.38534	0.10917	0.06851	0.00278	888.058	20.5141	882.715	53.3306	884.022	51.791	-0.605272	-0.456517	888.058	20.5141
G45	82.9219	789.127	0.18785	0.1081	0.00051	0.92594	0.02715	0.06346	0.0015	661.704	9.82222	665.496	27.6813	723.683	28.354	0.569861	8.56432	661.704	9.82222
G46	48.7729	177.221	1.59953	0.20009	0.00123	2.12927	0.09735	0.07966	0.00209	1175.8	17.1025	1158.35	41.4981	1188.58	40.6416	-1.50689	1.07516	1188.58	40.6416
G47	190.675	1240.14	0.2086	0.15502	0.00071	1.65937	0.04824	0.07573	0.00173	929.042	11.8137	993.135	33.1348	1087.94	34.3903	6.45361	14.6055	929.042	11.8137
G48	61.7981	819.816	0.06688	0.08056	0.00042	0.61733	0.02079	0.05482	0.00145	499.464	8.89961	488.172	24.6084	404.889	21.552	-2.31312	-23.3583	499.464	8.89961
G49	101.675	292.519	0.7689	0.29825	0.00151	4.00942	0.146	0.09816	0.00228	1682.63	18.884	1636.11	42.58	1589.46	41.1989	-2.8432	-5.86137	1589.46	41.1989
G50	102.109	308.568	0.13131	0.33079	0.00178	5.11455	0.20402	0.11793	0.00277	1842.21	21.1332	1838.52	45.152	1925.09	44.4245	-0.200415	4.3054	1925.09	44.4245
G51	66.2626	842.048	0.22201	0.08002	0.00042	0.62457	0.02147	0.05568	0.00151	496.242	8.90212	492.708	25.235	439.631	23.2421	-0.71735	-12.877	496.242	8.90212
G52	17.8646	1059.28	0.38697	0.01647	0.00011	0.11269	0.00448	0.04896	0.00177	105.308	5.28356	108.423	11.3585	145.916	13.7156	2.87349	27.8299	105.308	5.28356
G53	147.174	331.209	0.39374	0.41138	0.00207	9.37803	0.34781	0.15905	0.00366	2221.23	22.7976	2375.68	46.9505	2445.59	46.4162	6.5015	9.17402	2445.59	46.4162
G54	88.9327	482.515	0.3451	0.1793	0.0009	1.89612	0.06465	0.07602	0.00187	1063.15	13.7277	1079.73	37.1655	1095.6	36.8614	1.53561	2.96167	1095.6	36.8614
G55	60.2709	380.856	0.31796	0.1553	0.00084	1.50889	0.05655	0.07031	0.00183	930.605	13.2625	933.99	36.3271	937.42	35.7479	0.362499	0.727029	930.605	13.2625
G56	77.4178	1002.72	0.29951	0.07687	0.00038	0.62326	0.01942	0.05638	0.00145	477.413	8.43788	491.889	23.7816	467.364	23.155	2.94287	-2.15011	477.413	8.43788
G57	23.9186	142.077	0.88412	0.14298	0.001	1.36811	0.07092	0.06881	0.00215	861.492	15.1683	875.354	41.3183	893.05	41.009	1.58361	3.53373	861.492	15.1683
G58	26.1237	349.531	0.19592	0.07656	0.0005	0.5959	0.02632	0.05603	0.00182	475.557	9.87631	474.628	28.8943	453.557	27.6524	-0.195625	-4.85044	475.557	9.87631
G59	246.596	1410.49	0.34778	0.16964	0.00082	1.81568	0.05825	0.07357	0.00183	1010.13	12.9271	1051.13	36.434	1029.7	36.0793	3.90067	1.90043	1029.7	36.0793
G60	83.6994	239.462	0.33986	0.33123	0.00194	5.15586	0.23393	0.11405	0.00292	1844.34	22.677	1845.36	48.6341	1864.93	47.5967	0.0553365	1.10378	1864.93	47.5967
G61	55.4262	332.073	0.4652	0.15756	0.00094	1.58873	0.06832	0.07245	0.00204	943.203	14.358	965.799	39.6301	998.609	39.6832	2.33966	5.5483	943.203	14.358
G62	194.772	423.047	0.42346	0.41892	0.00209	8.4546	0.30222	0.14035	0.00345	2255.57	22.8788	2281.06	49.2319	2231.53	48.2636	1.11723	-1.07744	2231.53	48.2636
G63	151.87	480.014	0.12552	0.31799	0.00159	4.52653	0.15683	0.10827	0.0027	1779.91	19.442	1735.86	46.5515	1770.51	45.6748	-2.53749	-0.53073	1770.51	45.6748
G64	108.793	1281.64	0.15859	0.08777	0.00043	0.80859	0.02534	0.06529	0.0017	542.335	8.98492	601.663	27.6364	783.695	32.3269	9.86062	30.7977	542.335	8.98492
G65	168.624	503.974	0.27029	0.32356	0.0016	5.30416	0.18297	0.11301	0.00286	1807.09	19.474	1869.53	47.5864	1848.37	46.9579	3.33996	2.23343	1848.37	46.9579
G66	66.8803	315.66	0.91505	0.17744	0.00102	1.91009	0.08024	0.07395	0.00207	1052.97	15.0572	1084.62	41.2621	1040.1	40.3242	2.91734	-1.23744	1040.1	40.3242
[truncated: 1,167 more rows]
