# Supplementary material for: Counter-intuitive influence of Himalayan river morphodynamics on Indus Civilisation urban settlements
Source: Nat Commun. 2017 Nov 28;8:1617. doi: 10.1038/s41467-017-01643-9 (PMC5705636; doi:10.1038/s41467-017-01643-9)
Supplement: Supplementary file 4 — Supplementary Data 2 [file 41467_2017_1643_MOESM4_ESM.xls]

## Sheet: ArAr parameters
	Atmospheric argon ratios
	(40Ar/36Ar)A	298.56	0.31	Lee et al., 2006
	(38Ar/36Ar)A	0.1885	0.0003	Lee et al., 2006
	Interfering isotope production ratios - McMaster
	(40Ar/39Ar)K	0.00073	9.2e-05	Renne et al., 2005
	(38Ar/39Ar)K	0.0122	0	Renne et al., 2005
	(37Ar/39Ar)K	0.000224	0.00016	Renne et al., 2005
	(39Ar/37Ar)Ca	0.000695	9e-05	Renne et al., 2005
	(38Ar/37Ar)Ca	1.96e-05	8e-07	Renne et al., 2005
	(36Ar/37Ar)Ca	0.000265	2e-05	Renne et al., 2005
	(36Cl/38Cl)Cl	263	2	Renne et al,, 2008
	Interfering isotope production ratios - OSU
	(40Ar/39Ar)K	0.00073	9.2e-05	Renne et al., 2005
	(38Ar/39Ar)K	0.0122	0	Renne et al., 2005
	(37Ar/39Ar)K	0.000224	0.00016	Renne et al., 2005
	(39Ar/37Ar)Ca	0.000695	9e-05	Renne et al., 2005
	(38Ar/37Ar)Ca	1.96e-05	8e-07	Renne et al., 2005
	(36Ar/37Ar)Ca	0.000265	2e-05	Renne et al., 2005
	(36Cl/38Cl)Cl	263	2	Renne et al,, 2008
	Decay constants
	40K λε	5.81e-11	-	Steiger & Jager, 1977
	40K λβ	4.962e-10	-	Steiger & Jager, 1977
	39Ar	0.00258	3e-05	Stoenner et al., 1965
	37Ar	0.0543	0.0006	Renne & Norman, 2001
	36Cl λβ	2.35e-06	2e-07	Endt & Firestone, 1998
	EK61
	Samples were irradiated for 10 hours in the Cd-lined facility of the McMaster reactor
	Fish Canyon sanidine was used as a neutron fleunce monitor with an assigned age of 28.201 Ma (Kuiper et al., 2008)
	EK62
	Samples were irradiated for 1.917 hours in the Cd-lined facility of the OSU TRIGA reactor
	Fish Canyon sanidine was used as a neutron fleunce monitor with an assigned age of 28.201 Ma (Kuiper et al., 2008)
	EK64
	Samples were irradiated for 6 hours in the Cd-lined facility of the OSU TRIGA reactor
	Fish Canyon sanidine was used as a neutron fleunce monitor with an assigned age of 28.201 Ma (Kuiper et al., 2008)

## Sheet: Mica age summary
Lab ID#	Sample	Irradiation	J (10-3)	±1s (10-3)	40Ar (10-2 V)	± 1s	39Ar (10-2 V)	±1s	38Ar (10-2 V)	± 1s	37Ar (10-2 V)	± 1s	36Ar (10-2 V)	± 1s	39Ar (moles)	Age (Ma)	± 1s
Packet 66, n = 117, muscovite (single crystal)
60001-1	GS10-XR3	EK61, vial D	3.61	0.00722	55.6497	0.23056	22.5305	0.07121	0.31873	0.01921	0.92253	0.18146	0.01898	0.00083863	2.54595e-14	14.3748	0.115058
60001-2	GS10-XR3	EK61, vial D	3.61	0.00722	71.8436	0.2816	18.1101	0.06823	0.2654	0.01626	0.5106	0.1172	0.01268	0.00074027	2.04644e-14	24.2859	0.16681
60001-3	GS10-XR3	EK61, vial D	3.61	0.00722	23.3272	0.18248	9.71763	0.04327	0.13803	0.01012	0.23127	0.11018	0.01027	0.000724707	1.09809e-14	13.5077	0.201461
60001-4	GS10-XR3	EK61, vial D	3.61	0.00722	15.1555	0.08493	5.20166	0.02931	0.07115	0.00748	0	0.15685	0.00436	0.000666033	5.87788e-15	17.2156	0.287362
60001-5	GS10-XR3	EK61, vial D	3.61	0.00722	21.6005	0.20132	8.84963	0.0444	0.12545	0.00917	0	0.1284	0.00704	0.000708378	1.00001e-14	14.2466	0.227709
60001-6	GS10-XR3	EK61, vial D	3.61	0.00722	26.4932	0.18146	6.85304	0.0335	0.09379	0.00544	0.14983	0.16542	0.0269	0.00082662	7.74394e-15	17.4948	0.313886
60001-7	GS10-XR3	EK61, vial D	3.61	0.00722	30.0919	0.18111	11.3708	0.04624	0.16699	0.01326	0.43059	0.16558	0.00562	0.000682495	1.28489e-14	16.1772	0.172244
60001-8	GS10-XR3	EK61, vial D	3.61	0.00722	35.63	0.2116	12.0333	0.05626	0.17482	0.01006	0.38389	0.2095	0.00819	0.000752861	1.35977e-14	17.848	0.190384
60001-9	GS10-XR3	EK61, vial D	3.61	0.00722	65.2404	0.25135	6.14338	0.03732	0.09929	0.00921	0.45281	0.20663	0.1699	0.00148	6.94202e-15	15.8497	0.704526
60001-10	GS10-XR3	EK61, vial D	3.61	0.00722	34.7199	0.19191	13.2289	0.05525	0.1748	0.0133	0.36259	0.18953	0.00578	0.000773369	1.49487e-14	16.1391	0.165321
60001-11	GS10-XR3	EK61, vial D	3.61	0.00722	18.4119	0.0978	6.58871	0.03036	0.08781	0.00895	0.06183	0.15854	0.004	0.000743303	7.44524e-15	16.9026	0.25205
60001-12	GS10-XR3	EK61, vial D	3.61	0.00722	44.9285	0.24151	21.3378	0.06319	0.31773	0.02123	0.02642	0.12599	0.00569	0.000756042	2.41117e-14	13.0993	0.1113
60001-13	GS10-XR3	EK61, vial D	3.61	0.00722	28.8979	0.19191	11.6809	0.05424	0.15667	0.01073	0.02686	0.15505	0.00606	0.000765768	1.31995e-14	14.9976	0.182436
60001-14	GS10-XR3	EK61, vial D	3.61	0.00722	14.7409	0.06307	6.46084	0.03928	0.09689	0.00724	0	0.15513	0.00453	0.000735935	7.30075e-15	13.4052	0.244072
60001-15	GS10-XR3	EK61, vial D	3.61	0.00722	32.6922	0.20209	11.5577	0.04923	0.15956	0.01066	0	0.15505	0.00841	0.000722496	1.30602e-14	16.8839	0.184908
60001-16	GS10-XR3	EK61, vial D	3.61	0.00722	62.8089	0.23208	22.8224	0.0892	0.28581	0.01352	0.47153	0.1817	0.06663	0.00106	2.57893e-14	12.2188	0.139152
60001-17	GS10-XR3	EK61, vial D	3.61	0.00722	2.0669	0.03801	0.79446	0.00967	0.01261	0.00355	0.04293	0.166	0.000112	0.000615549	8.9774e-16	16.5714	1.52724
60001-18	GS10-XR3	EK61, vial D	3.61	0.00722	45.4557	0.2406	10.2623	0.04919	0.16627	0.01215	0	0.16608	0.04541	0.000961769	1.15964e-14	20.159	0.274982
60001-19	GS10-XR3	EK61, vial D	3.61	0.00722	48.7786	0.25097	17.553	0.0722	0.23682	0.01516	0	0.17582	0.00937	0.00068884	1.98349e-14	16.936	0.144103
60001-20	GS10-XR3	EK61, vial D	3.61	0.00722	47.6733	0.25097	17.7508	0.0782	0.24032	0.01714	0.18465	0.16511	0.00801	0.000744043	2.00584e-14	16.4981	0.147052
60001-21	GS10-XR3	EK61, vial D	3.61	0.00722	27.7852	0.13342	7.70784	0.04122	0.10439	0.00864	0.35373	0.18764	0.00905	0.000756042	8.70986e-15	21.0639	0.252241
60001-22	GS10-XR3	EK61, vial D	3.61	0.00722	18.9576	0.0728	7.36563	0.04924	0.0968	0.00848	0	0.16021	0.00242	0.000701783	8.32316e-15	15.9949	0.223723
60001-23	GS10-XR3	EK61, vial D	3.61	0.00722	47.9103	0.2307	18.6356	0.07225	0.24547	0.0173	0	0.1353	0.01084	0.000754321	2.10582e-14	15.4979	0.132619
60001-24	GS10-XR3	EK61, vial D	3.61	0.00722	19.2892	0.17169	7.49969	0.03441	0.12065	0.0068	0.01505	0.18229	0.00392	0.000714213	8.47465e-15	15.6265	0.248501
60001-25	GS10-XR3	EK61, vial D	3.61	0.00722	17.6678	0.07211	6.81577	0.03838	0.10565	0.00716	0	0.20757	0.00178	0.000820061	7.70182e-15	16.244	0.259398
60001-26	GS10-XR3	EK61, vial D	3.61	0.00722	53.2153	0.23105	16.1953	0.07525	0.22596	0.01584	0.62576	0.17245	0.03457	0.00085235	1.83007e-14	17.1754	0.171473
60001-27	GS10-XR3	EK61, vial D	3.61	0.00722	24.5981	0.18134	8.59109	0.03635	0.11176	0.00983	0.33821	0.15178	0.00171	0.00068884	9.70793e-15	18.1384	0.222268
60001-28	GS10-XR3	EK61, vial D	3.61	0.00722	20.7285	0.20181	8.57768	0.04727	0.11458	0.00819	0.20045	0.17695	0.00506	0.000765768	9.69278e-15	14.5013	0.245285
60001-29	GS10-XR3	EK61, vial D	3.61	0.00722	17.2639	0.07971	7.64832	0.03831	0.11073	0.00765	0.12985	0.13262	0.00467	0.000714213	8.6426e-15	13.4291	0.205672
60001-30	GS10-XR3	EK61, vial D	3.61	0.00722	13.5002	0.08104	4.81086	0.03436	0.06236	0.00735	0.17234	0.16687	0.00833	0.000742496	5.43627e-15	14.8475	0.336729
60001-31	GS10-XR3	EK61, vial D	3.61	0.00722	20.729	0.16137	8.28306	0.04625	0.11449	0.00752	0.10831	0.15333	0.00351	0.000696563	9.35986e-15	15.3709	0.224646
60001-32	GS10-XR3	EK61, vial D	3.61	0.00722	29.5202	0.18122	9.9181	0.04127	0.12753	0.00868	0.21539	0.14624	0.01236	0.000696563	1.12075e-14	16.8638	0.199027
60001-33	GS10-XR3	EK61, vial D	3.61	0.00722	24.9762	0.19164	14.6245	0.04333	0.21245	0.01177	0	0.15464	0.0154	0.000818413	1.65257e-14	9.01784	0.143647
60001-34	GS10-XR3	EK61, vial D	3.61	0.00722	22.6402	0.15224	6.35879	0.03644	0.08129	0.00885	0.14572	0.13591	0.01194	0.00083006	7.18543e-15	19.4266	0.320366
60001-35	GS10-XR3	EK61, vial D	3.61	0.00722	46.7302	0.23146	11.3247	0.06331	0.16288	0.01265	0.15836	0.13411	0.04171	0.00106	1.27969e-14	19.6322	0.265035
60001-36	GS10-XR3	EK61, vial D	3.61	0.00722	29.6284	0.1922	10.5439	0.05245	0.15118	0.01177	0.09167	0.19287	0.00555	0.000842199	1.19146e-14	17.156	0.214951
60001-37	GS10-XR3	EK61, vial D	3.61	0.00722	26.657	0.20209	9.33436	0.05643	0.12629	0.00966	1.21447	0.23643	0.00588	0.000864523	1.05478e-14	17.3158	0.252525
60001-38	GS10-XR3	EK61, vial D	3.61	0.00722	30.9044	0.22153	11.2125	0.04747	0.16468	0.01164	0	0.22818	0.00755	0.000879659	1.26701e-14	16.5084	0.21343
60001-39	GS10-XR3	EK61, vial D	3.61	0.00722	36.1391	0.23146	9.86102	0.05238	0.13508	0.00883	0	0.20648	0.00541	0.000857963	1.1143e-14	22.6033	0.259815
60001-40	GS10-XR3	EK61, vial D	3.61	0.00722	24.923	0.17198	7.95085	0.04145	0.13091	0.00778	0	0.19853	0.01576	0.000944034	8.98446e-15	16.4394	0.286906
60001-41	GS10-XR3	EK61, vial D	3.61	0.00722	17.0796	0.08544	6.4932	0.0348	0.08717	0.00742	0.03356	0.20199	0.000437	0.000756637	7.33732e-15	16.8706	0.257347
60001-42	GS10-XR3	EK61, vial D	3.61	0.00722	36.8269	0.21228	12.6784	0.06053	0.16908	0.01085	0.19301	0.18324	0.00764	0.000883912	1.43266e-14	17.6244	0.196052
60001-43	GS10-XR3	EK61, vial D	3.61	0.00722	20.3087	0.23208	7.8807	0.06351	0.09613	0.01057	0.31623	0.20079	0.000602	0.000994887	8.90519e-15	16.5259	0.336518
60001-44	GS10-XR3	EK61, vial D	3.61	0.00722	41.9075	0.18232	14.5885	0.06022	0.19946	0.01428	0.31245	0.23577	0.01105	0.000898109	1.6485e-14	17.1262	0.165652
60001-45	GS10-XR3	EK61, vial D	3.61	0.00722	20.1782	0.21199	8.94309	0.07521	0.11908	0.00923	0	0.19396	0.00298	0.000898109	1.01057e-14	13.9253	0.274372
60001-46	GS10-XR3	EK61, vial D	3.61	0.00722	115.747	0.31117	43.9739	0.21041	0.56709	0.00999	0.20961	0.20137	0.03091	0.00107	4.96905e-14	15.6692	0.107852
60001-47	GS10-XR3	EK61, vial D	3.61	0.00722	7.84902	0.06754	10.1198	0.06644	0.15843	0.00843	0	0.18341	0.00154	0.000855862	1.14354e-14	4.69354	0.171587
60001-48	GS10-XR3	EK61, vial D	3.61	0.00722	47.4144	0.21199	14.3972	0.07441	0.19793	0.01196	0.24048	0.20655	0.03277	0.00112	1.62689e-14	16.9425	0.208302
60001-49	GS10-XR3	EK61, vial D	3.61	0.00722	11.9282	0.08645	4.44624	0.03151	0.05687	0.00823	0.11875	0.24615	0.000477	0.000855628	5.02425e-15	17.1428	0.408927
60001-50	GS10-XR3	EK61, vial D	3.61	0.00722	11.558	0.08654	12.7223	0.04747	0.18797	0.00984	0.19255	0.21078	0.00539	0.000905539	1.43762e-14	5.04901	0.146048
60001-51	GS10-XR3	EK61, vial D	3.61	0.00722	22.2293	0.183	8.02128	0.04549	0.11378	0.01066	0.22834	0.22969	0.01619	0.00101	9.06405e-15	14.0686	0.299866
60001-52	GS10-XR3	EK61, vial D	3.61	0.00722	28.884	0.19251	10.643	0.04238	0.15223	0.0114	0.31877	0.16948	0.00895	0.00085	1.20266e-14	15.9481	0.207294
60001-53	GS10-XR3	EK61, vial D	3.61	0.00722	28.7478	0.22217	9.48592	0.05233	0.13882	0.0114	0.22086	0.23151	0.01111	0.00091526	1.07191e-14	17.3579	0.262255
60001-54	GS10-XR3	EK61, vial D	3.61	0.00722	23.7345	0.164	8.66889	0.05523	0.13578	0.01118	0.37168	0.18452	0.00671	0.000898721	9.79585e-15	16.2367	0.2585
60001-55	GS10-XR3	EK61, vial D	3.61	0.00722	36.4623	0.20304	11.1964	0.05536	0.14768	0.01085	0	0.21468	0.01648	0.00101	1.2652e-14	18.2144	0.233814
60001-56	GS10-XR3	EK61, vial D	3.61	0.00722	16.4727	0.10218	5.66877	0.03945	0.08321	0.00886	0	0.23405	0.000949	0.000855628	6.40571e-15	18.4423	0.338628
60001-57	GS10-XR3	EK61, vial D	3.61	0.00722	8.23847	0.07471	5.17958	0.03945	0.08052	0.00904	0	0.22434	0.00164	0.00086977	5.85293e-15	9.61483	0.344364
60001-58	GS10-XR3	EK61, vial D	3.61	0.00722	18.4514	0.09786	7.21341	0.03348	0.10056	0.0092	0.4709	0.19567	0.000586	0.000820366	8.15115e-15	16.4078	0.248752
60001-59	GS10-XR3	EK61, vial D	3.61	0.00722	50.2134	0.25258	17.5826	0.06432	0.23083	0.01721	0.86675	0.25585	0.00911	0.00093086	1.98684e-14	17.488	0.157332
60001-60	GS10-XR3	EK61, vial D	3.61	0.00722	29.3346	0.2325	8.51374	0.05156	0.11237	0.0089	0.1974	0.19304	0.00118	0.000877838	9.62053e-15	21.9952	0.298798
60001-61	GS10-XR3	EK61, vial D	3.61	0.00722	6.86578	0.06444	8.13365	0.04235	0.08463	0.00881	0	0.20274	0.00476	0.000898276	9.19102e-15	4.29168	0.220481
60001-62	GS10-XR3	EK61, vial D	3.61	0.00722	22.7544	0.17665	9.28363	0.04136	0.12251	0.01066	0	0.19982	0.00324	0.000912853	1.04905e-14	15.1592	0.237314
60001-63	GS10-XR3	EK61, vial D	3.61	0.00722	12.2331	0.07816	4.06173	0.01811	0.06086	0.00674	1.16658	0.96007	0.0017	0.00119	4.58975e-15	18.81	0.59319
60001-64	GS10-XR3	EK61, vial D	3.61	0.00722	24.8175	0.14221	8.81428	0.02017	0.13398	0.00908	0	0.79531	0.01006	0.00168	9.96014e-15	15.9417	0.386182
60001-65	GS10-XR3	EK61, vial D	3.61	0.00722	16.1835	0.05215	5.06943	0.01912	0.07423	0.00552	0.07868	1.05222	0.00659	0.000664831	5.72846e-15	18.1534	0.293421
60001-66	GS10-XR3	EK61, vial D	3.61	0.00722	10.3767	0.07446	4.38001	0.01514	0.05286	0.0068	0	1.13036	0.000911	0.00129	4.94941e-15	14.8015	0.589101
60001-67	GS10-XR3	EK61, vial D	3.61	0.00722	6.51196	0.06185	7.59645	0.01616	0.11791	0.00932	0.69014	0.96415	0.00545	0.00104	8.58399e-15	4.19152	0.276947
60001-68	GS10-XR3	EK61, vial D	3.61	0.00722	10.4897	0.04342	3.33514	0.01221	0.03697	0.00708	0.63742	0.91667	0.00498	0.00149	3.76871e-15	17.5657	0.869776
60001-69	GS10-XR3	EK61, vial D	3.61	0.00722	12.8785	0.04993	9.10894	0.02514	0.12693	0.01039	1.92158	0.94248	0.01806	0.0018	1.02931e-14	5.43759	0.387582
60001-70	GS10-XR3	EK61, vial D	3.61	0.00722	11.9595	0.04494	4.17367	0.01226	0.04668	0.00604	0.81538	0.90532	0.000215	0.00108	4.71625e-15	18.5127	0.515505
60001-71	GS10-XR3	EK61, vial D	3.61	0.00722	15.3753	0.04751	5.83182	0.01815	0.07445	0.00823	1.12633	0.83438	0.00328	0.00146	6.58996e-15	16.0622	0.49034
60001-72	GS10-XR3	EK61, vial D	3.61	0.00722	9.10207	0.05188	3.71131	0.01318	0.04262	0.00589	0.22878	0.92211	0.01892	0.00146	4.19378e-15	6.12666	0.77618
60001-73	GS10-XR3	EK61, vial D	3.61	0.00722	13.6379	0.05951	3.63379	0.01217	0.04472	0.00591	0.93299	0.90761	0	0.00144	4.10618e-15	24.8586	0.776637
60001-74	GS10-XR3	EK61, vial D	3.61	0.00722	15.5296	0.05324	5.66887	0.01614	0.08079	0.00726	0	0.87825	0.0081	0.0016	6.40582e-15	14.8638	0.551506
60001-75	GS10-XR3	EK61, vial D	3.61	0.00722	15.5795	0.07716	4.91524	0.01418	0.0719	0.00604	0	0.82718	0.00231	0.00152	5.55422e-15	19.4311	0.607336
60001-76	GS10-XR3	EK61, vial D	3.61	0.00722	6.06004	0.05371	6.24251	0.01514	0.0764	0.00832	0	0.83534	0.00203	0.00129	7.05404e-15	5.5122	0.406368
60001-77	GS10-XR3	EK61, vial D	3.61	0.00722	15.1135	0.04219	5.38582	0.01514	0.0817	0.007	0.1996	0.83569	0.00116	0.00066468	6.08598e-15	17.7414	0.261222
60001-78	GS10-XR3	EK61, vial D	3.61	0.00722	16.6625	0.05022	6.05597	0.01515	0.08775	0.00583	3.34447	1.02447	0.00441	0.00132	6.84325e-15	16.6737	0.431715
60001-79	GS10-XR3	EK61, vial D	3.61	0.00722	13.3998	0.04046	5.03341	0.01714	0.08005	0.00568	0.62157	0.85141	0	0.00146	5.68775e-15	17.9812	0.56612
60001-80	GS10-XR3	EK61, vial D	3.61	0.00722	47.592	0.12278	16.0905	0.02512	0.22354	0.01426	0	0.86711	0.00931	0.00111	1.81822e-14	17.9393	0.152221
60001-81	GS10-XR3	EK61, vial D	3.61	0.00722	19.1184	0.07495	6.87137	0.02113	0.09293	0.00877	0.78171	0.88345	0.00318	0.00114	7.76465e-15	17.1528	0.336516
60001-82	GS10-XR3	EK61, vial D	3.61	0.00722	8.14216	0.03538	9.11604	0.02113	0.11564	0.01047	0	0.98239	0.00242	0.00131	1.03011e-14	5.17434	0.283482
60001-83	GS10-XR3	EK61, vial D	3.61	0.00722	12.1908	0.03701	4.94329	0.02115	0.07953	0.00555	1.26639	1.0588	0	0.0011	5.58592e-15	16.2146	0.446466
60001-84	GS10-XR3	EK61, vial D	3.61	0.00722	13.8328	0.04826	5.50954	0.0172	0.06513	0.00665	0.78811	0.93717	0	0.00146	6.22578e-15	16.5114	0.519554
60001-85	GS10-XR3	EK61, vial D	3.61	0.00722	20.73	0.09109	6.14983	0.01423	0.08271	0.00555	0	0.83998	0.01386	0.00114	6.94931e-15	17.3909	0.380547
60001-86	GS10-XR3	EK61, vial D	3.61	0.00722	13.1422	0.04494	4.72709	0.01611	0.08012	0.00722	0	0.84732	0.00207	0.000904268	5.34161e-15	17.0257	0.387733
60001-87	GS10-XR3	EK61, vial D	3.61	0.00722	15.7768	0.05507	5.57244	0.01816	0.07621	0.00706	1.06067	0.81804	0.00466	0.000764853	6.29686e-15	16.795	0.288769
60001-88	GS10-XR3	EK61, vial D	3.61	0.00722	10.5657	0.07224	4.25516	0.01319	0.05127	0.00687	2.14173	0.90332	0	0.0013	4.80833e-15	16.9234	0.607506
60001-89	GS10-XR3	EK61, vial D	3.61	0.00722	3.85047	0.03106	1.32224	0.00759	0.00492	0.00581	0	0.79727	0.00337	0.00144	1.49413e-15	13.8588	2.11398
60001-90	GS10-XR3	EK61, vial D	3.61	0.00722	7.2347	0.03276	2.36754	0.00965	0.03022	0.00698	1.22939	0.75119	0.00311	0.00144	2.67532e-15	17.5047	1.17974
60001-91	GS10-XR3	EK61, vial D	3.61	0.00722	16.3977	0.0794	5.46155	0.01323	0.08613	0.00765	3.83621	0.92133	0.00191	0.00129	6.17155e-15	19.0923	0.472759
60001-92	GS10-XR3	EK61, vial D	3.61	0.00722	8.41117	0.06277	3.15576	0.01519	0.05487	0.00569	0	0.90636	0.00262	0.000715052	3.56601e-15	15.5494	0.482482
60001-93	GS10-XR3	EK61, vial D	3.61	0.00722	34.942	0.12238	12.3666	0.02215	0.17926	0.01041	0.63908	0.81803	0.00737	0.000715052	1.39742e-14	17.1477	0.142129
60001-94	GS10-XR3	EK61, vial D	3.61	0.00722	159.699	0.38266	58.4282	0.26045	0.72246	0.01419	0.18387	0.21619	0.04252	0.00112	6.60238e-14	16.2731	0.101445
60001-95	GS10-XR3	EK61, vial D	3.61	0.00722	42.7665	0.22177	10.2652	0.02421	0.15387	0.01468	0	0.66973	0.05112	0.00156	1.15997e-14	17.3823	0.343492
60001-96	GS10-XR3	EK61, vial D	3.61	0.00722	31.5339	0.17665	22.2604	0.04115	0.27939	0.01826	0	1.04105	0.02358	0.00173	2.51543e-14	7.09564	0.162967
60001-97	GS10-XR3	EK61, vial D	3.61	0.00722	31.2392	0.08412	11.4716	0.02214	0.15075	0.01154	0	0.78068	0	0.00101	1.29629e-14	17.5979	0.183849
60001-98	GS10-XR3	EK61, vial D	3.61	0.00722	43.3542	0.09774	19.7887	0.05133	0.28856	0.01534	0.53621	0.24499	0.09926	0.00228	2.23612e-14	4.56867	0.24
60001-99	GS10-XR3	EK61, vial D	3.61	0.00722	30.8554	0.0927	10.5386	0.04019	0.17009	0.0141	0.48494	0.22251	0.01078	0.00177	1.19086e-14	16.9915	0.334844
60001-100	GS10-XR3	EK61, vial D	3.61	0.00722	2.97395	0.04545	3.2948	0.0114	0.04758	0.0067	0.22275	0.56307	0.00195	0.000714213	3.72312e-15	4.71695	0.435244
60001-101	GS10-XR3	EK61, vial D	3.61	0.00722	8.70341	0.05991	3.23181	0.02564	0.02873	0.00475	0.1136	0.26831	0.0017	0.00134	3.65195e-15	16.4114	0.810895
60001-102	GS10-XR3	EK61, vial D	3.61	0.00722	8.55364	0.06307	3.26706	0.02353	0.05084	0.00936	0	0.25994	0.00537	0.0017	3.69178e-15	13.7801	1.0105
60001-103	GS10-XR3	EK61, vial D	3.61	0.00722	12.8246	0.07026	4.88525	0.03245	0.05847	0.00591	0	0.27077	0.00254	0.000827587	5.52033e-15	15.9488	0.355975
60001-104	GS10-XR3	EK61, vial D	3.61	0.00722	11.0059	0.08792	3.22028	0.01339	0.05153	0.00875	0	0.71981	0.00828	0.0015	3.63892e-15	17.0804	0.915938
60001-105	GS10-XR3	EK61, vial D	3.61	0.00722	8.6118	0.05325	2.47357	0.00922	0.02995	0.0058	0.97007	0.59837	0.00796	0.00141	2.79513e-15	16.5555	1.10915
60001-106	GS10-XR3	EK61, vial D	3.61	0.00722	56.4887	0.25334	20.1602	0.07917	0.30849	0.01612	0	0.25423	0.02594	0.00144	2.27811e-14	15.6455	0.177755
60001-107	GS10-XR3	EK61, vial D	3.61	0.00722	67.0929	0.12781	18.9526	0.07817	0.26516	0.01654	0	0.32491	0.04214	0.00166	2.14164e-14	18.613	0.202204
60001-108	GS10-XR3	EK61, vial D	3.61	0.00722	85.3671	0.21378	24.581	0.09919	0.33344	0.01043	0.45406	0.24135	0.04956	0.00172	2.77765e-14	18.5965	0.176697
60001-109	GS10-XR3	EK61, vial D	3.61	0.00722	35.6999	0.2129	12.4886	0.04855	0.19101	0.01703	0	0.2457	0.00132	0.00173	1.41121e-14	18.2673	0.29735
60001-110	GS10-XR3	EK61, vial D	3.61	0.00722	46.4035	0.21258	16.1787	0.05722	0.22673	0.01497	0.72587	0.2945	0.01333	0.0023	1.82819e-14	16.9832	0.294373
60001-111	GS10-XR3	EK61, vial D	3.61	0.00722	49.8616	0.20224	13.722	0.06714	0.19477	0.01164	0	0.30379	0.00501	0.00192	1.55059e-14	22.7527	0.307964
60001-112	GS10-XR3	EK61, vial D	3.61	0.00722	125.09	0.19116	41.9783	0.0942	0.5557	0.0083	0.39654	0.51808	0.07531	0.00146	4.74355e-14	15.8351	0.100246
60001-113	GS10-XR3	EK61, vial D	3.61	0.00722	35.7802	0.205	9.46546	0.02322	0.14607	0.01296	2.26797	0.77903	0.03652	0.00225	1.0696e-14	17.1828	0.486417
60001-114	GS10-XR3	EK61, vial D	3.61	0.00722	13.5578	0.07741	4.82062	0.01639	0.07181	0.00909	0	0.62279	0.00366	0.00192	5.4473e-15	16.6835	0.773187
60001-115	GS10-XR3	EK61, vial D	3.61	0.00722	24.2677	0.11543	6.76211	0.01731	0.08268	0.01382	0.06708	0.74823	0.00049	0.00198	7.64118e-15	23.0354	0.574962
60001-116	GS10-XR3	EK61, vial D	3.61	0.00722	28.1244	0.12714	7.57632	0.01728	0.11572	0.00968	0	0.49816	0.02224	0.0015	8.56124e-15	18.3027	0.405388
60001-117	GS10-XR3	EK61, vial D	3.61	0.00722	20.2809	0.07433	5.59576	0.03519	0.08426	0.00793	0	0.33631	0.00535	0.00242	6.32321e-15	21.5753	0.839327
Packet 67, n = 119, muscovite (single crystal)
60002-1	GS10-XR2	EK61, vial D	3.65	0.0073	13.5002	0.08104	4.81086	0.03436	0.06236	0.00735	0.17234	0.16687	0.00833	0.000742496	5.43627e-15	15.0113	0.34043
60002-2	GS10-XR2	EK61, vial D	3.65	0.0073	26.657	0.20209	9.33436	0.05643	0.12629	0.00966	1.21447	0.23643	0.00588	0.000864523	1.05478e-14	17.5067	0.255296
60002-3	GS10-XR2	EK61, vial D	3.65	0.0073	20.3087	0.23208	7.8807	0.06351	0.09613	0.01057	0.31623	0.20079	0.000602	0.000994887	8.90519e-15	16.7082	0.340213
60002-4	GS10-XR2	EK61, vial D	3.65	0.0073	22.2293	0.183	8.02128	0.04549	0.11378	0.01066	0.22834	0.22969	0.01619	0.00101	9.06405e-15	14.2239	0.303162
60002-5	GS10-XR2	EK61, vial D	3.65	0.0073	8.23847	0.07471	5.17958	0.03945	0.08052	0.00904	0	0.22434	0.00164	0.00086977	5.85293e-15	9.72108	0.348159
60002-6	GS10-XR2	EK61, vial D	3.65	0.0073	50.2134	0.25258	17.5826	0.06432	0.23083	0.01721	0.86675	0.25585	0.00911	0.00093086	1.98684e-14	17.6808	0.159058
60002-7	GS10-XR2	EK61, vial D	3.65	0.0073	47.592	0.12278	16.0905	0.02512	0.22354	0.01426	0	0.86711	0.00931	0.00111	1.81822e-14	18.1371	0.153891
60002-8	GS10-XR2	EK61, vial D	3.65	0.0073	12.1908	0.03701	4.94329	0.02115	0.07953	0.00555	1.26639	1.0588	0	0.0011	5.58592e-15	16.3934	0.451368
60002-9	GS10-XR2	EK61, vial D	3.65	0.0073	13.1422	0.04494	4.72709	0.01611	0.08012	0.00722	0	0.84732	0.00207	0.000904268	5.34161e-15	17.2135	0.391989
60002-10	GS10-XR2	EK61, vial D	3.65	0.0073	289.56	0.52092	99.8382	0.31047	1.23013	0.01512	0.31759	0.23388	0.04307	0.00112	1.12817e-13	18.1132	0.0813827
60002-11	GS10-XR2	EK61, vial D	3.65	0.0073	204.18	0.56181	70.4	0.28047	0.92368	0.01698	0.381	0.19679	0.11649	0.00145	7.9552e-14	15.7566	0.107234
60002-12	GS10-XR2	EK61, vial D	3.65	0.0073	159.699	0.38266	58.4282	0.26045	0.72246	0.01419	0.18387	0.21619	0.04252	0.00112	6.60238e-14	16.4526	0.102558
60002-13	GS10-XR2	EK61, vial D	3.65	0.0073	209.543	0.61196	68.1011	0.25053	0.88233	0.01396	0.36438	0.18682	0.06594	0.00131	7.69542e-14	18.232	0.109295
60002-14	GS10-XR2	EK61, vial D	3.65	0.0073	370.818	0.66182	134.919	0.3306	1.78546	0.01679	0.37754	0.23665	0.18385	0.00175	1.52458e-13	15.3274	0.0757416
60002-15	GS10-XR2	EK61, vial D	3.65	0.0073	259.904	0.63789	89.2475	0.28069	1.10169	0.01838	0.91312	0.29556	0.0984	0.00168	1.0085e-13	16.9008	0.0942707
60002-16	GS10-XR2	EK61, vial D	3.65	0.0073	407.864	0.91662	130.721	0.45071	1.70499	0.0255	1.22544	0.21363	0.33298	0.00238	1.47715e-13	15.4716	0.105403
60002-17	GS10-XR2	EK61, vial D	3.65	0.0073	55.946	0.30083	48.5301	0.20048	0.681	0.0211	0.03907	0.27602	0.02465	0.00143	5.4839e-14	6.5366	0.0781269
60002-18	GS10-XR2	EK61, vial D	3.65	0.0073	168.22	0.5142	53.8663	0.17066	0.64628	0.01844	0.10335	0.23186	0.08842	0.00176	6.08689e-14	17.2323	0.120085
60002-19	GS10-XR2	EK61, vial D	3.65	0.0073	42.7665	0.22177	10.2652	0.02421	0.15387	0.01468	0	0.66973	0.05112	0.00156	1.15997e-14	17.574	0.347261
60002-20	GS10-XR2	EK61, vial D	3.65	0.0073	84.502	0.22177	32.3069	0.08219	0.40959	0.00939	0	0.6875	0.0511	0.00268	3.65068e-14	14.0316	0.178583
60002-21	GS10-XR2	EK61, vial D	3.65	0.0073	99.6413	0.19338	35.9806	0.07719	0.43849	0.00686	1.53578	0.68237	0.02349	0.00222	4.06581e-14	16.8525	0.136711
60002-22	GS10-XR2	EK61, vial D	3.65	0.0073	61.2708	0.25302	22.0699	0.0482	0.30934	0.0196	1.19442	0.61789	0.01281	0.0022	2.4939e-14	17.045	0.214035
60002-23	GS10-XR2	EK61, vial D	3.65	0.0073	26.8498	0.19396	6.89614	0.01833	0.09611	0.01038	1.19911	0.56342	0.00573	0.00194	7.79264e-15	23.8998	0.579074
60002-24	GS10-XR2	EK61, vial D	3.65	0.0073	42.0075	0.15811	16.796	0.02824	0.24587	0.0148	0.27363	0.67486	0.00794	0.00137	1.89795e-14	15.4378	0.176842
60002-25	GS10-XR2	EK61, vial D	3.65	0.0073	62.9563	0.18506	16.1363	0.02629	0.25134	0.01268	0.4047	0.6017	0.08544	0.00132	1.8234e-14	15.2823	0.209602
60002-26	GS10-XR2	EK61, vial D	3.65	0.0073	22.9306	0.08125	7.84271	0.0191	0.11429	0.00924	0.67224	0.91784	0.00382	0.00153	8.86226e-15	18.2041	0.391798
60002-27	GS10-XR2	EK61, vial D	3.65	0.0073	31.5339	0.17665	22.2604	0.04115	0.27939	0.01826	0	1.04105	0.02358	0.00173	2.51543e-14	7.17411	0.164765
60002-28	GS10-XR2	EK61, vial D	3.65	0.0073	89.9367	0.13257	29.7677	0.06114	0.36392	0.00778	0	1.08315	0.05053	0.00168	3.36375e-14	16.4244	0.133121
60002-29	GS10-XR2	EK61, vial D	3.65	0.0073	52.2799	0.20168	19.3372	0.03911	0.27333	0.01538	0	1.15483	0.00641	0.000793977	2.18511e-14	16.9921	0.120776
60002-30	GS10-XR2	EK61, vial D	3.65	0.0073	121.639	0.35095	45.9829	0.22047	0.56775	0.01131	0.31608	0.26373	0.01725	0.0013	5.19607e-14	16.5603	0.115186
60002-31	GS10-XR2	EK61, vial D	3.65	0.0073	31.2392	0.08412	11.4716	0.02214	0.15075	0.01154	0	0.78068	0	0.00101	1.29629e-14	17.7919	0.185866
60002-32	GS10-XR2	EK61, vial D	3.65	0.0073	20.8239	0.0728	7.52081	0.02015	0.09658	0.01041	0	0.80735	0.00049	0.00147	8.49852e-15	17.8811	0.390772
60002-33	GS10-XR2	EK61, vial D	3.65	0.0073	28.8448	0.06957	14.0307	0.03411	0.19261	0.01235	0	0.94521	0.00586	0.00147	1.58547e-14	12.6148	0.212322
60002-34	GS10-XR2	EK61, vial D	3.65	0.0073	20.5452	0.06707	5.5711	0.01621	0.0868	0.00912	0	0.77003	0.00852	0.00164	6.29534e-15	20.9416	0.583087
60002-35	GS10-XR2	EK61, vial D	3.65	0.0073	63.4032	0.18146	18.9426	0.03115	0.27742	0.01462	0	0.9283	0.02168	0.00117	2.14051e-14	19.6196	0.151659
60002-36	GS10-XR2	EK61, vial D	3.65	0.0073	49.4561	0.123	16.866	0.02913	0.24431	0.01336	0	0.97607	0.02766	0.00137	1.90586e-14	15.9613	0.178491
60002-37	GS10-XR2	EK61, vial D	3.65	0.0073	44.7577	0.17117	16.6431	0.02913	0.22042	0.01638	0.34631	0.91533	0.00152	0.00153	1.88067e-14	17.4027	0.197537
60002-38	GS10-XR2	EK61, vial D	3.65	0.0073	120.979	0.38983	45.5951	0.20046	0.57896	0.01309	0.28358	0.22943	0.05118	0.00139	5.15224e-14	15.1713	0.115395
60002-39	GS10-XR2	EK61, vial D	3.65	0.0073	136.162	0.37876	47.4759	0.23049	0.57849	0.01746	0	0.22114	0.05145	0.00135	5.36477e-14	16.6407	0.121423
60002-40	GS10-XR2	EK61, vial D	3.65	0.0073	49.2767	0.26279	19.7262	0.09454	0.28482	0.02119	0	0.20825	0.01011	0.00124	2.22906e-14	15.3256	0.171252
60002-41	GS10-XR2	EK61, vial D	3.65	0.0073	178.486	0.55608	62.0492	0.25063	0.7346	0.01393	0.02947	0.23843	0.05976	0.00151	7.01156e-14	16.9316	0.11259
60002-42	GS10-XR2	EK61, vial D	3.65	0.0073	77.6142	0.366	27.2135	0.17051	0.36229	0.01193	0	0.22515	0.01973	0.00127	3.07513e-14	17.2211	0.171748
60002-43	GS10-XR2	EK61, vial D	3.65	0.0073	231.591	0.64339	71.6513	0.28055	0.89577	0.01727	0	0.20142	0.13487	0.0017	8.0966e-14	17.4787	0.119507
60002-44	GS10-XR2	EK61, vial D	3.65	0.0073	109.02	0.47074	36.0205	0.21063	0.47292	0.01465	0	0.24607	0.01461	0.00132	4.07032e-14	18.9834	0.162735
60002-45	GS10-XR2	EK61, vial D	3.65	0.0073	199.885	0.59609	67.6638	0.25051	0.79912	0.01114	0	0.17923	0.01714	0.00129	7.64601e-14	18.8041	0.105811
60002-46	GS10-XR2	EK61, vial D	3.65	0.0073	189.644	0.43832	67.9946	0.27052	0.8762	0.01389	0	0.25048	0.03046	0.00128	7.68339e-14	17.3541	0.097865
60002-47	GS10-XR2	EK61, vial D	3.65	0.0073	122.092	0.41934	42.2471	0.18042	0.48048	0.01304	0	0.20349	0.02897	0.00124	4.77392e-14	17.5376	0.122809
60002-48	GS10-XR2	EK61, vial D	3.65	0.0073	79.2181	0.38032	24.9799	0.18042	0.22673	0.01679	0	0.20962	0.01184	0.00127	2.82273e-14	19.7757	0.204763
60002-49	GS10-XR2	EK61, vial D	3.65	0.0073	56.1492	0.29165	21.0481	0.1103	0.27974	0.01796	0	0.20157	0.00866	0.000942019	2.37843e-14	16.6298	0.157563
60002-50	GS10-XR2	EK61, vial D	3.65	0.0073	85.9589	0.42114	29.9954	0.18034	0.37024	0.01013	0	0.23292	0.02122	0.000879659	3.38948e-14	17.3524	0.156746
60002-51	GS10-XR2	EK61, vial D	3.65	0.0073	65.804	0.26221	23.9188	0.14036	0.293	0.0174	0.17769	0.20522	0.00685	0.000885268	2.70282e-14	17.4222	0.149039
60002-52	GS10-XR2	EK61, vial D	3.65	0.0073	28.9977	0.2129	25.3092	0.13033	0.30709	0.00958	0.08617	0.2245	0.027	0.00102	2.85995e-14	5.40603	0.103498
60002-53	GS10-XR2	EK61, vial D	3.65	0.0073	134.469	0.46133	52.7105	0.26044	0.66362	0.00892	0.33835	0.23252	0.03257	0.00103	5.95628e-14	15.4771	0.110468
60002-54	GS10-XR2	EK61, vial D	3.65	0.0073	76.0564	0.3016	28.4121	0.16046	0.33405	0.00892	0	0.19912	0.04385	0.00112	3.21057e-14	14.5033	0.141941
60002-55	GS10-XR2	EK61, vial D	3.65	0.0073	113.565	0.4019	46.2303	0.24051	0.54701	0.01212	0.45723	0.2528	0.0246	0.00104	5.22403e-14	15.0264	0.1128
60002-56	GS10-XR2	EK61, vial D	3.65	0.0073	110.448	0.44173	39.483	0.2205	0.50518	0.01304	0.80733	0.24175	0.01978	0.000991564	4.46158e-14	17.3175	0.137192
60002-57	GS10-XR2	EK61, vial D	3.65	0.0073	160.535	0.4827	42.819	0.2304	0.53743	0.01185	0	0.24545	0.06847	0.00121	4.83855e-14	21.3908	0.161447
60002-58	GS10-XR2	EK61, vial D	3.65	0.0073	47.8554	0.25515	18.5015	0.08234	0.25217	0.01372	0	0.23156	0.01066	0.00107	2.09067e-14	15.7784	0.16454
60002-59	GS10-XR2	EK61, vial D	3.65	0.0073	60.0047	0.22456	23.1765	0.11043	0.2768	0.01593	0.03277	0.23254	0.00788	0.00102	2.61894e-14	16.2575	0.136774
60002-60	GS10-XR2	EK61, vial D	3.65	0.0073	39.82	0.23672	14.5121	0.05484	0.20094	0.01612	0	0.19988	0.01039	0.00105	1.63987e-14	16.5243	0.191318
60002-61	GS10-XR2	EK61, vial D	3.65	0.0073	117.612	0.41381	43.6537	0.21049	0.55315	0.01043	0.19487	0.22172	0.03819	0.00123	4.93286e-14	15.9148	0.121458
60002-62	GS10-XR2	EK61, vial D	3.65	0.0073	108.154	0.39459	39.9653	0.21051	0.48285	0.01415	0.35776	0.29326	0.03763	0.0012	4.51607e-14	15.8665	0.129061
60002-63	GS10-XR2	EK61, vial D	3.65	0.0073	41.5413	0.24013	37.6368	0.17044	0.45991	0.00988	0	0.22362	0.03196	0.00117	4.25296e-14	5.55045	0.0816199
60002-64	GS10-XR2	EK61, vial D	3.65	0.0073	41.7345	0.27868	14.7648	0.05867	0.20293	0.01588	0.12707	0.22067	0.01691	0.0012	1.66842e-14	16.2612	0.215343
60002-65	GS10-XR2	EK61, vial D	3.65	0.0073	71.7322	0.33207	27.1792	0.17048	0.32046	0.01173	0	0.22256	0.01018	0.00105	3.07125e-14	16.5141	0.155522
60002-66	GS10-XR2	EK61, vial D	3.65	0.0073	228.888	0.45152	81.6721	0.30056	0.99119	0.02192	0.14348	0.21148	0.10952	0.00146	9.22895e-14	15.7208	0.0925398
60002-67	GS10-XR2	EK61, vial D	3.65	0.0073	53.163	0.27174	19.8673	0.06244	0.26067	0.01987	0.30209	0.22246	0.01444	0.00115	2.245e-14	16.0865	0.158027
60002-68	GS10-XR2	EK61, vial D	3.65	0.0073	47.0651	0.25733	30.2247	0.20058	0.37641	0.01011	0	0.21602	0.05346	0.0012	3.41539e-14	6.74143	0.112975
60002-69	GS10-XR2	EK61, vial D	3.65	0.0073	43.3542	0.09774	19.7887	0.05133	0.28856	0.01534	0.53621	0.24499	0.09926	0.00228	2.23612e-14	4.61922	0.242653
60002-70	GS10-XR2	EK61, vial D	3.65	0.0073	64.8388	0.23115	23.5873	0.08528	0.29716	0.01339	0.11503	0.2126	0.0071	0.00104	2.66537e-14	17.3779	0.129777
60002-71	GS10-XR2	EK61, vial D	3.65	0.0073	37.9996	0.1516	14.9499	0.0363	0.21094	0.01522	0.36125	0.20351	0.00834	0.00139	1.68934e-14	15.5432	0.198591
60002-72	GS10-XR2	EK61, vial D	3.65	0.0073	64.0859	0.122	23.1461	0.05225	0.28298	0.01228	0.41017	0.22569	0.03184	0.00124	2.61551e-14	15.4424	0.125642
60002-73	GS10-XR2	EK61, vial D	3.65	0.0073	54.3306	0.25115	18.7648	0.07025	0.25568	0.01715	0	0.27946	0.01761	0.00121	2.12042e-14	17.0995	0.172023
60002-74	GS10-XR2	EK61, vial D	3.65	0.0073	92.8549	0.27135	35.6947	0.07831	0.43961	0.00992	0.52589	0.25425	0.01632	0.00158	4.03351e-14	16.1194	0.111974
60002-75	GS10-XR2	EK61, vial D	3.65	0.0073	76.4027	0.16226	22.98	0.04838	0.29716	0.01731	0.4619	0.26654	0.04503	0.00196	2.59674e-14	17.9453	0.187082
60002-76	GS10-XR2	EK61, vial D	3.65	0.0073	28.389	0.08287	11.9755	0.02216	0.16456	0.01044	0.0283	0.27955	0	0.00156	1.35323e-14	15.6151	0.259351
60002-77	GS10-XR2	EK61, vial D	3.65	0.0073	39.1852	0.08984	15.064	0.04731	0.21389	0.01044	0	0.21767	0.00893	0.00156	1.70223e-14	15.8417	0.213076
60002-78	GS10-XR2	EK61, vial D	3.65	0.0073	108.207	0.27125	24.964	0.06715	0.31273	0.00774	0	0.47152	0.06665	0.00233	2.82094e-14	23.1247	0.220418
60002-79	GS10-XR2	EK61, vial D	3.65	0.0073	117.745	0.2812	31.7622	0.09119	0.40586	0.0055	0	0.60865	0.01446	0.00164	3.58913e-14	23.3043	0.14342
60002-80	GS10-XR2	EK61, vial D	3.65	0.0073	85.6518	0.11116	27.387	0.06914	0.33415	0.00827	0	0.47722	0.01923	0.000956033	3.09473e-14	19.0615	0.100005
60002-81	GS10-XR2	EK61, vial D	3.65	0.0073	63.8805	0.12106	24.2423	0.05712	0.30152	0.00827	0.50828	0.55018	0.01155	0.00142	2.73938e-14	16.3058	0.130523
60002-82	GS10-XR2	EK61, vial D	3.65	0.0073	66.7321	0.13238	21.3808	0.04614	0.27757	0.01817	1.45966	0.57741	0.03685	0.00229	2.41603e-14	17.0972	0.222671
60002-83	GS10-XR2	EK61, vial D	3.65	0.0073	83.4435	0.20132	26.3148	0.07417	0.33212	0.0072	0	0.54561	0.00941	0.0012	2.97358e-14	20.0137	0.124677
60002-84	GS10-XR2	EK61, vial D	3.65	0.0073	64.7749	0.13202	23.5156	0.04514	0.30247	0.00933	1.26386	0.5353	0.0103	0.00178	2.65726e-14	17.1769	0.159817
60002-85	GS10-XR2	EK61, vial D	3.65	0.0073	59.2245	0.14277	21.0837	0.04413	0.2715	0.02014	0.63247	0.67707	0.00672	0.00168	2.38245e-14	17.75	0.169928
60002-86	GS10-XR2	EK61, vial D	3.65	0.0073	18.5764	0.11456	6.79084	0.01922	0.10248	0.00975	0.38672	0.47626	0.00836	0.00112	7.67365e-15	15.5264	0.344923
60002-87	GS10-XR2	EK61, vial D	3.65	0.0073	97.5421	0.16317	29.1874	0.05816	0.38786	0.0093	0	0.51603	0.07365	0.00214	3.29818e-14	16.9476	0.166719
60002-88	GS10-XR2	EK61, vial D	3.65	0.0073	133.625	0.37084	47.947	0.08819	0.60793	0.01424	0.82573	0.58188	0.01461	0.0012	5.41801e-14	17.6259	0.0869765
60002-89	GS10-XR2	EK61, vial D	3.65	0.0073	51.8323	0.12258	18.2681	0.03816	0.27534	0.01522	0.70595	0.67228	0.01639	0.00189	2.0643e-14	16.8262	0.213098
60002-90	GS10-XR2	EK61, vial D	3.65	0.0073	55.7974	0.24226	21.278	0.04916	0.29661	0.01834	0	0.707	0.01303	0.00137	2.40442e-14	15.9314	0.155928
60002-91	GS10-XR2	EK61, vial D	3.65	0.0073	153.36	0.19437	58.5449	0.15029	0.74813	0.01408	0.82378	0.65134	0.01894	0.00131	6.61558e-14	16.4961	0.0747786
60002-92	GS10-XR2	EK61, vial D	3.65	0.0073	47.0438	0.22379	13.8909	0.03219	0.23213	0.01316	0.19622	0.69839	0.03519	0.0022	1.56968e-14	17.244	0.333979
60002-93	GS10-XR2	EK61, vial D	3.65	0.0073	81.4292	0.24456	28.2087	0.0672	0.33911	0.01083	0.27629	0.59344	0.024	0.00198	3.18758e-14	17.2193	0.15988
60002-94	GS10-XR2	EK61, vial D	3.65	0.0073	31.8289	0.16269	31.1679	0.07921	0.39126	0.00782	0.84484	0.53682	0.01639	0.00177	3.52198e-14	5.65073	0.118198
60002-95	GS10-XR2	EK61, vial D	3.65	0.0073	32.9892	0.15352	13.1437	0.02625	0.17777	0.01483	0.26861	0.61854	0.00669	0.00135	1.48524e-14	15.4261	0.218903
60002-96	GS10-XR2	EK61, vial D	3.65	0.0073	56.8099	0.23516	19.9036	0.03621	0.27282	0.0238	0.53223	0.47989	0.00862	0.00213	2.24911e-14	17.8233	0.226489
60002-97	GS10-XR2	EK61, vial D	3.65	0.0073	36.7326	0.14833	13.953	0.02326	0.15965	0.01258	1.06083	0.4522	0.01855	0.00154	1.57669e-14	14.6719	0.230839
60002-98	GS10-XR2	EK61, vial D	3.65	0.0073	52.3822	0.205	22.2345	0.04119	0.26856	0.02025	0	0.56795	0.00784	0.00138	2.5125e-14	14.7094	0.142159
60002-99	GS10-XR2	EK61, vial D	3.65	0.0073	15.0212	0.09529	19.9091	0.0442	0.29009	0.01572	0.47369	0.61612	0.00495	0.00151	2.24973e-14	4.43784	0.152419
60002-100	GS10-XR2	EK61, vial D	3.65	0.0073	57.4877	0.12816	21.2555	0.0542	0.28639	0.01957	0	0.64505	0.000217	0.0016	2.40188e-14	17.6411	0.161983
60002-101	GS10-XR2	EK61, vial D	3.65	0.0073	32.6504	0.149	12.3697	0.02416	0.18231	0.00993	0	0.50267	0.00445	0.0017	1.39777e-14	16.5355	0.282212
60002-102	GS10-XR2	EK61, vial D	3.65	0.0073	21.8203	0.14039	7.64182	0.0213	0.11447	0.01029	0	0.77389	0.00926	0.00205	8.63526e-15	16.3026	0.538505
60002-103	GS10-XR2	EK61, vial D	3.65	0.0073	40.7553	0.15909	12.742	0.02427	0.18153	0.01185	0	0.72348	0.03298	0.00205	1.43985e-14	15.8927	0.331761
60002-104	GS10-XR2	EK61, vial D	3.65	0.0073	41.1973	0.21359	24.7492	0.06219	0.30073	0.01038	0.95639	0.6116	0.02347	0.00187	2.79666e-14	9.0566	0.162094
60002-105	GS10-XR2	EK61, vial D	3.65	0.0073	55.3447	0.13572	18.2768	0.02724	0.24905	0.01882	0.01914	0.53064	0.01627	0.00195	2.06527e-14	18.0634	0.219387
60002-106	GS10-XR2	EK61, vial D	3.65	0.0073	101.538	0.23345	32.8829	0.08319	0.4157	0.00916	0	0.55359	0.09267	0.00163	3.71577e-14	14.7169	0.134719
60002-107	GS10-XR2	EK61, vial D	3.65	0.0073	129.434	0.34337	47.2611	0.09226	0.60823	0.01236	0.23423	0.66084	0.01879	0.00228	5.34051e-14	17.126	0.117025
60002-108	GS10-XR2	EK61, vial D	3.65	0.0073	69.4872	0.30382	25.7633	0.08225	0.33408	0.01119	0.34395	0.66112	0.01161	0.00205	2.91125e-14	16.7571	0.18488
60002-109	GS10-XR2	EK61, vial D	3.65	0.0073	24.7867	0.17346	9.15938	0.02227	0.13004	0.01331	0	0.59211	0.00664	0.00148	1.03501e-14	16.2602	0.342324
60002-110	GS10-XR2	EK61, vial D	3.65	0.0073	59.7372	0.22583	23.9779	0.04824	0.30218	0.01166	0.91318	0.71662	0.00807	0.00154	2.7095e-14	15.6464	0.147531
60002-111	GS10-XR2	EK61, vial D	3.65	0.0073	43.5183	0.22583	17.2222	0.03427	0.24617	0.01803	0	0.69328	0.00616	0.00213	1.94611e-14	15.8182	0.258568
60002-112	GS10-XR2	EK61, vial D	3.65	0.0073	38.7275	0.13965	14.9206	0.02222	0.20053	0.01278	0.65862	0.58448	0.00968	0.0017	1.68603e-14	15.7286	0.234286
60002-113	GS10-XR2	EK61, vial D	3.65	0.0073	10.2868	0.0907	9.99997	0.02023	0.13419	0.01185	0	0.59514	0.00874	0.00147	1.13e-14	5.00292	0.294516
60002-114	GS10-XR2	EK61, vial D	3.65	0.0073	57.3565	0.24382	23.3817	0.0642	0.27879	0.01415	0.75613	0.5183	0.00819	0.00205	2.64213e-14	15.3665	0.191127
60002-115	GS10-XR2	EK61, vial D	3.65	0.0073	30.0287	0.16542	11.7995	0.02329	0.14981	0.01234	0	0.64284	0.00384	0.00087	1.33334e-14	15.9756	0.178289
60002-116	GS10-XR2	EK61, vial D	3.65	0.0073	20.1522	0.12714	6.19866	0.01737	0.08198	0.00866	0	0.73275	0.00149	0.00181	7.00449e-15	20.6997	0.586196
60002-117	GS10-XR2	EK61, vial D	3.65	0.0073	26.2197	0.17749	9.11702	0.02226	0.13815	0.01092	0.82811	0.65128	0.00538	0.00206	1.03022e-14	17.6967	0.459608
60002-118	GS10-XR2	EK61, vial D	3.65	0.0073	52.8834	0.18397	19.2216	0.03819	0.27274	0.01934	0.10088	0.62554	0.00996	0.0018	2.17204e-14	16.9768	0.199433
60002-119	GS10-XR2	EK61, vial D	3.65	0.0073	34.1747	0.20358	14.3867	0.02522	0.2104	0.01349	0.87793	0.675	0.01537	0.000960469	1.6257e-14	13.4908	0.16802
Packet 68, n = 117, muscovite (single crystal)
60003-1	GS10-XR1	EK61, vial D	3.559	0.007119	52.3822	0.205	22.2345	0.04119	0.26856	0.02025	0	0.56795	0.00784	0.00138	2.5125e-14	14.3442	0.138643
60003-2	GS10-XR1	EK61, vial D	3.559	0.007119	40.7553	0.15909	12.742	0.02427	0.18153	0.01185	0	0.72348	0.03298	0.00205	1.43985e-14	15.4982	0.323561
60003-3	GS10-XR1	EK61, vial D	3.559	0.007119	69.4872	0.30382	25.7633	0.08225	0.33408	0.01119	0.34395	0.66112	0.01161	0.00205	2.91125e-14	16.3412	0.180312
60003-4	GS10-XR1	EK61, vial D	3.559	0.007119	67.1185	0.10332	20.2075	0.04831	0.28076	0.01334	0.11163	0.22562	0.0109	0.00156	2.28344e-14	20.1395	0.163065
60003-5	GS10-XR1	EK61, vial D	3.559	0.007119	27.0872	0.08766	10.7843	0.05029	0.14703	0.01047	0.09576	0.30967	0.00205	0.00172	1.21862e-14	15.6498	0.315357
60003-6	GS10-XR1	EK61, vial D	3.559	0.007119	23.7555	0.07473	7.30174	0.02548	0.10478	0.00793	0.15021	0.29089	0.01176	0.00115	8.25097e-15	17.7026	0.315808
60003-7	GS10-XR1	EK61, vial D	3.559	0.007119	30.8554	0.0927	10.5386	0.04019	0.17009	0.0141	0.48494	0.22251	0.01078	0.00177	1.19086e-14	16.7526	0.330158
60003-8	GS10-XR1	EK61, vial D	3.559	0.007119	14.5262	0.07529	5.29961	0.03639	0.07107	0.00855	0.10963	0.30174	0.00707	0.00177	5.98856e-15	14.9625	0.645563
60003-9	GS10-XR1	EK61, vial D	3.559	0.007119	25.3424	0.0878	30.9962	0.17032	0.36862	0.0082	0.02253	0.27147	0.00893	0.002	3.50257e-14	4.64247	0.126959
60003-10	GS10-XR1	EK61, vial D	3.559	0.007119	12.7245	0.07669	9.3519	0.03817	0.11985	0.00845	0	0.24779	0.00474	0.000766094	1.05676e-14	7.68938	0.168597
60003-11	GS10-XR1	EK61, vial D	3.559	0.007119	21.8513	0.16243	8.88441	0.0213	0.12359	0.01083	0.27923	0.26052	0.00378	0.000829759	1.00394e-14	14.8864	0.217429
60003-12	GS10-XR1	EK61, vial D	3.559	0.007119	13.9725	0.08854	3.3483	0.03024	0.04557	0.00736	0	0.24793	0.00194	0.00132	3.78358e-15	25.4255	0.791184
60003-13	GS10-XR1	EK61, vial D	3.559	0.007119	8.11823	0.07077	2.80221	0.01148	0.04087	0.0076	1.39858	0.71544	0.0038	0.00163	3.1665e-15	16.1586	1.11534
60003-14	GS10-XR1	EK61, vial D	3.559	0.007119	9.10638	0.05887	2.87032	0.01326	0.04187	0.00722	1.203	0.61037	0.00538	0.00139	3.24346e-15	16.8993	0.931015
60003-15	GS10-XR1	EK61, vial D	3.559	0.007119	7.5757	0.05595	2.55643	0.01318	0.03758	0.00774	0.08927	0.63749	0	0.00163	2.88877e-15	20.2959	1.21439
60003-16	GS10-XR1	EK61, vial D	3.559	0.007119	2.97395	0.04545	3.2948	0.0114	0.04758	0.0067	0.22275	0.56307	0.00195	0.000714213	3.72312e-15	4.6504	0.429111
60003-17	GS10-XR1	EK61, vial D	3.559	0.007119	17.8539	0.09378	5.08934	0.0153	0.07912	0.00811	0.64296	0.62239	0.0041	0.000742765	5.75095e-15	20.8896	0.315129
60003-18	GS10-XR1	EK61, vial D	3.559	0.007119	7.65019	0.05367	2.61327	0.01023	0.03864	0.00586	0.25724	0.76842	0	0.0014	2.953e-15	19.625	1.03109
60003-19	GS10-XR1	EK61, vial D	3.559	0.007119	4.00956	0.06363	3.74426	0.01344	0.06767	0.00864	0	0.61951	0	0.00132	4.23101e-15	6.82296	0.683002
60003-20	GS10-XR1	EK61, vial D	3.559	0.007119	15.2096	0.08154	4.10712	0.01539	0.06831	0.00794	0.29172	0.56062	0.00909	0.00177	4.64105e-15	19.4585	0.82771
60003-21	GS10-XR1	EK61, vial D	3.559	0.007119	9.52026	0.07948	1.64261	0.00869	0.03053	0.00573	0.3119	0.55454	0.01711	0.00179	1.85615e-15	17.4116	2.09242
60003-22	GS10-XR1	EK61, vial D	3.559	0.007119	26.3262	0.06932	8.54099	0.02021	0.14172	0.00956	0.23259	0.21042	0.01609	0.00123	9.65132e-15	16.106	0.284351
60003-23	GS10-XR1	EK61, vial D	3.559	0.007119	9.13071	0.07341	3.32406	0.01326	0.03446	0.0063	0	0.82659	0.00146	0.000823286	3.75619e-15	16.4984	0.508362
60003-24	GS10-XR1	EK61, vial D	3.559	0.007119	4.75783	0.04386	4.78011	0.01326	0.06148	0.00587	0	0.70808	0.00202	0.00122	5.40152e-15	5.46038	0.492987
60003-25	GS10-XR1	EK61, vial D	3.559	0.007119	7.84652	0.0658	2.88875	0.01222	0.03537	0.00717	0.87522	0.53502	0.00375	0.00124	3.26429e-15	15.0177	0.829392
60003-26	GS10-XR1	EK61, vial D	3.559	0.007119	7.39699	0.04909	2.23436	0.00822	0.02628	0.00464	0.1814	0.58876	0.00697	0.00147	2.52483e-15	15.2571	1.25377
60003-27	GS10-XR1	EK61, vial D	3.559	0.007119	13.5101	0.08191	4.84274	0.01914	0.06625	0.00636	0.7923	0.46041	0.00826	0.00152	5.4723e-15	14.647	0.606244
60003-28	GS10-XR1	EK61, vial D	3.559	0.007119	2.45265	0.05201	1.57552	0.00821	0.02272	0.00516	0.1145	0.62124	0.00392	0.00156	1.78034e-15	5.25075	1.89139
60003-29	GS10-XR1	EK61, vial D	3.559	0.007119	5.89525	0.06363	2.20452	0.0083	0.02386	0.00546	0	0.71931	0.00612	0.00163	2.49111e-15	11.8064	1.41605
60003-30	GS10-XR1	EK61, vial D	3.559	0.007119	10.1536	0.05546	3.35281	0.01617	0.04835	0.00738	0	0.59314	0.00737	0.000828794	3.78868e-15	15.1356	0.494825
60003-31	GS10-XR1	EK61, vial D	3.559	0.007119	3.25288	0.05325	1.10264	0.00802	0.01696	0.00479	0	0.58042	0.00167	0.00134	1.24598e-15	15.7189	2.32755
60003-32	GS10-XR1	EK61, vial D	3.559	0.007119	14.8636	0.07159	6.18857	0.01717	0.09119	0.00966	0	0.61427	0.01307	0.002	6.99308e-15	11.2967	0.619104
60003-33	GS10-XR1	EK61, vial D	3.559	0.007119	4.85264	0.12229	2.41052	0.01924	0.00627	0.01483	0	0.24561	0	0.000824197	2.72389e-15	23.4848	0.74348
60003-34	GS10-XR1	EK61, vial D	3.559	0.007119	17.4286	0.09651	7.93369	0.03621	0.1086	0.00965	0	0.25309	0.00463	0.00155	8.96507e-15	12.8685	0.383391
60003-35	GS10-XR1	EK61, vial D	3.559	0.007119	41.6166	0.11131	16.9718	0.07919	0.22516	0.01242	0	0.25731	0.00496	0.00172	1.91781e-14	15.0657	0.210923
60003-36	GS10-XR1	EK61, vial D	3.559	0.007119	18.6401	0.05061	5.28164	0.01618	0.06177	0.00641	0	0.25384	0.01053	0.00123	5.96825e-15	18.7144	0.452466
60003-37	GS10-XR1	EK61, vial D	3.559	0.007119	47.6546	0.12278	18.8244	0.06924	0.25543	0.01754	0.47894	0.22965	0.00472	0.00126	2.12715e-14	15.6696	0.14912
60003-38	GS10-XR1	EK61, vial D	3.559	0.007119	7.70455	0.07374	2.4658	0.02049	0.0347	0.00975	0.04845	0.22511	0.00113	0.00178	2.78635e-15	19.0484	1.3796
60003-39	GS10-XR1	EK61, vial D	3.559	0.007119	41.7991	0.08415	13.6548	0.05321	0.19134	0.0137	0	0.2376	0.0188	0.00202	1.543e-14	16.9069	0.294316
60003-40	GS10-XR1	EK61, vial D	3.559	0.007119	8.74316	0.07209	2.86823	0.01068	0.04278	0.00772	0	0.23004	0.00684	0.00126	3.2411e-15	14.9196	0.846025
60003-41	GS10-XR1	EK61, vial D	3.559	0.007119	18.1112	0.06356	5.54536	0.01489	0.08033	0.00855	0	0.23876	0.02252	0.00137	6.26626e-15	13.1522	0.482377
60003-42	GS10-XR1	EK61, vial D	3.559	0.007119	27.7669	0.08008	9.64456	0.03318	0.1349	0.00855	0	0.2221	0.01215	0.00132	1.08984e-14	15.9575	0.274271
60003-43	GS10-XR1	EK61, vial D	3.559	0.007119	23.1475	0.11218	7.3052	0.02721	0.10243	0.00794	0	0.18696	0.00679	0.00163	8.25488e-15	18.4124	0.438354
60003-44	GS10-XR1	EK61, vial D	3.559	0.007119	18.4563	0.10373	5.30895	0.02193	0.07062	0.00636	0	0.22156	0.01761	0.00122	5.99911e-15	15.8655	0.46265
60003-45	GS10-XR1	EK61, vial D	3.559	0.007119	10.2606	0.07169	3.21172	0.02423	0.05679	0.00586	0.01083	0.21268	0.00291	0.00127	3.62924e-15	18.6487	0.770093
60003-46	GS10-XR1	EK61, vial D	3.559	0.007119	84.5287	0.14277	9.73095	0.02423	0.14863	0.00873	0	0.21707	0.08569	0.00147	1.0996e-14	38.5873	0.372906
60003-47	GS10-XR1	EK61, vial D	3.559	0.007119	6.2807	0.06329	2.32372	0.02055	0.03547	0.00674	0.54464	0.2516	0	0.00144	2.6258e-15	17.6387	1.18964
60003-48	GS10-XR1	EK61, vial D	3.559	0.007119	17.7895	0.09962	6.77752	0.03436	0.0894	0.00881	0.18022	0.23438	0.00103	0.00184	7.6586e-15	16.4491	0.526695
60003-49	GS10-XR1	EK61, vial D	3.559	0.007119	32.2839	0.14258	10.6905	0.03419	0.14247	0.00984	0	0.1715	0.0268	0.000862148	1.20803e-14	14.5035	0.192252
60003-50	GS10-XR1	EK61, vial D	3.559	0.007119	11.2976	0.07469	4.14254	0.02956	0.06001	0.00702	0.2718	0.30389	0	0.00143	4.68107e-15	17.8605	0.671605
60003-51	GS10-XR1	EK61, vial D	3.559	0.007119	8.70341	0.05991	3.23181	0.02564	0.02873	0.00475	0.1136	0.26831	0.0017	0.00134	3.65195e-15	16.1806	0.799541
60003-52	GS10-XR1	EK61, vial D	3.559	0.007119	10.681	0.07561	3.80005	0.02313	0.0486	0.0099	0	0.25319	0.00284	0.00133	4.29406e-15	16.4383	0.67913
60003-53	GS10-XR1	EK61, vial D	3.559	0.007119	30.6079	0.0832	9.02952	0.01833	0.13147	0.00945	0	0.26538	0.01508	0.0022	1.02034e-14	18.4291	0.46629
60003-54	GS10-XR1	EK61, vial D	3.559	0.007119	15.6253	0.08612	5.97317	0.03023	0.06636	0.00705	0	0.25297	0.00168	0.00123	6.74968e-15	16.1075	0.409755
60003-55	GS10-XR1	EK61, vial D	3.559	0.007119	13.3678	0.08222	5.28118	0.02942	0.06603	0.00713	0.45045	0.28337	0	0.00163	5.96773e-15	16.8382	0.596618
60003-56	GS10-XR1	EK61, vial D	3.559	0.007119	16.8068	0.07938	6.23541	0.03239	0.08986	0.00815	0.23169	0.29167	0	0.00184	7.04601e-15	17.3019	0.570273
60003-57	GS10-XR1	EK61, vial D	3.559	0.007119	7.58551	0.04965	7.951	0.02927	0.1094	0.00985	0	0.23523	0.00487	0.00111	8.98463e-15	4.8998	0.268735
60003-58	GS10-XR1	EK61, vial D	3.559	0.007119	16.3278	0.06964	7.27476	0.0373	0.10726	0.00851	0.3448	0.20308	0	0.00138	8.22048e-15	14.5328	0.370872
60003-59	GS10-XR1	EK61, vial D	3.559	0.007119	10.3474	0.0735	3.25144	0.02343	0.0525	0.00675	0.41455	0.21879	0.00305	0.00138	3.67413e-15	18.5721	0.822705
60003-60	GS10-XR1	EK61, vial D	3.559	0.007119	11.011	0.06803	4.05988	0.01593	0.06384	0.00586	0.18783	0.30219	0	0.00142	4.58766e-15	18.8694	0.668965
60003-61	GS10-XR1	EK61, vial D	3.559	0.007119	14.4726	0.08287	4.27608	0.01783	0.06167	0.00658	0.00551	0.29877	0.00629	0.00144	4.83197e-15	18.7915	0.654666
60003-62	GS10-XR1	EK61, vial D	3.559	0.007119	4.28237	0.05099	1.33802	0.01	0.01144	0.00556	0	0.21073	0.00177	0.00133	1.51196e-15	17.7948	1.88816
60003-63	GS10-XR1	EK61, vial D	3.559	0.007119	8.58487	0.05463	3.51005	0.0141	0.03685	0.00629	0	0.23119	0.00157	0.00142	3.96636e-15	14.7377	0.771396
60003-64	GS10-XR1	EK61, vial D	3.559	0.007119	8.41628	0.06926	3.35376	0.0159	0.04987	0.00608	0	0.26206	0.00365	0.00132	3.78975e-15	13.8893	0.755639
60003-65	GS10-XR1	EK61, vial D	3.559	0.007119	9.15273	0.06265	4.14544	0.01381	0.05682	0.00685	0	0.26915	0.00149	0.0013	4.68435e-15	13.3818	0.603615
60003-66	GS10-XR1	EK61, vial D	3.559	0.007119	41.6658	0.10058	12.1061	0.04829	0.16237	0.01148	0	0.26927	0.02672	0.00187	1.36799e-14	17.7586	0.311379
60003-67	GS10-XR1	EK61, vial D	3.559	0.007119	7.00203	0.05794	2.36793	0.01249	0.03327	0.00659	0.42303	0.26546	0.00358	0.000973499	2.67576e-15	16.0839	0.797255
60003-68	GS10-XR1	EK61, vial D	3.559	0.007119	6.74403	0.05292	5.80657	0.01568	0.07769	0.00649	0.01724	0.26722	0.00411	0.00176	6.56142e-15	6.05229	0.578917
60003-69	GS10-XR1	EK61, vial D	3.559	0.007119	6.93556	0.04562	2.59163	0.01283	0.0342	0.00571	0	0.26355	0.00381	0.00152	2.92854e-15	14.2766	1.11308
60003-70	GS10-XR1	EK61, vial D	3.559	0.007119	6.55321	0.05554	6.93294	0.03341	0.07215	0.01416	0	0.24002	0.00464	0.00126	7.83422e-15	4.72798	0.34893
60003-71	GS10-XR1	EK61, vial D	3.559	0.007119	19.0632	0.07529	6.3621	0.0265	0.08889	0.00712	0.14986	0.20605	0	0.00156	7.18917e-15	19.2763	0.473755
60003-72	GS10-XR1	EK61, vial D	3.559	0.007119	20.8134	0.06579	7.35918	0.01963	0.09069	0.00684	0	0.25936	0.00611	0.00187	8.31587e-15	16.4372	0.48582
60003-73	GS10-XR1	EK61, vial D	3.559	0.007119	16.1039	0.10332	6.19709	0.02067	0.10608	0.0099	0.46169	0.23738	0.00565	0.000726223	7.00271e-15	14.8821	0.25427
60003-74	GS10-XR1	EK61, vial D	3.559	0.007119	17.24	0.08032	6.72062	0.0384	0.07972	0.01793	0.18426	0.21872	0.00943	0.00147	7.5943e-15	13.7154	0.429401
60003-75	GS10-XR1	EK61, vial D	3.559	0.007119	6.19349	0.06369	5.59054	0.02017	0.08363	0.00876	0.50682	0.28484	0.00334	0.000764003	6.31731e-15	5.96311	0.271471
60003-76	GS10-XR1	EK61, vial D	3.559	0.007119	8.27011	0.06083	11.87	0.04144	0.17106	0.01133	0.33646	0.21143	0	0.00142	1.34131e-14	4.63121	0.229593
60003-77	GS10-XR1	EK61, vial D	3.559	0.007119	10.4907	0.07539	3.93667	0.01603	0.05997	0.00474	0.34837	0.1909	0.000515	0.00142	4.44844e-15	16.777	0.693489
60003-78	GS10-XR1	EK61, vial D	3.559	0.007119	9.19508	0.05948	3.47816	0.02549	0.05385	0.0088	0	0.2642	0.00158	0.00163	3.93032e-15	15.9828	0.896331
60003-79	GS10-XR1	EK61, vial D	3.559	0.007119	8.55364	0.06307	3.26706	0.02353	0.05084	0.00936	0	0.25994	0.00537	0.0017	3.69178e-15	13.5861	0.996336
60003-80	GS10-XR1	EK61, vial D	3.559	0.007119	4.24974	0.05292	1.61321	0.00896	0.02525	0.00582	0	0.28271	0	0.00109	1.82293e-15	16.9642	1.2988
60003-81	GS10-XR1	EK61, vial D	3.559	0.007119	13.2403	0.07184	10.7826	0.03628	0.13938	0.00726	0	0.2923	0.00536	0.00186	1.21843e-14	6.86819	0.329901
60003-82	GS10-XR1	EK61, vial D	3.559	0.007119	18.9396	0.0958	7.37772	0.03215	0.11053	0.00879	0.23053	0.2609	0.0063	0.00136	8.33682e-15	14.7661	0.364205
60003-83	GS10-XR1	EK61, vial D	3.559	0.007119	11.5757	0.08194	4.00916	0.01628	0.05871	0.00797	0	0.25315	0	0.00163	4.53035e-15	18.987	0.778539
60003-84	GS10-XR1	EK61, vial D	3.559	0.007119	17.6514	0.08654	7.02214	0.03318	0.10434	0.00622	0	0.20361	0.00094	0.00156	7.93502e-15	15.7311	0.432052
60003-85	GS10-XR1	EK61, vial D	3.559	0.007119	4.16284	0.04177	1.44388	0.00757	0.01091	0.00488	0.08014	0.2657	0	0.00109	1.63158e-15	19.8284	1.43303
60003-86	GS10-XR1	EK61, vial D	3.559	0.007119	8.99875	0.05954	3.64915	0.01492	0.04563	0.00848	0	0.27923	0.00272	0.000842199	4.12354e-15	14.2848	0.45398
60003-87	GS10-XR1	EK61, vial D	3.559	0.007119	12.8246	0.07026	4.88525	0.03245	0.05847	0.00591	0	0.27077	0.00254	0.000827587	5.52033e-15	15.7245	0.35099
60003-88	GS10-XR1	EK61, vial D	3.559	0.007119	12.4181	0.07118	4.61714	0.01423	0.06446	0.00626	0	0.25337	0.00312	0.0017	5.21737e-15	15.8603	0.704134
60003-89	GS10-XR1	EK61, vial D	3.559	0.007119	17.6066	0.08764	7.93505	0.02942	0.13353	0.0114	0	0.28173	0.0022	0.00177	8.96661e-15	13.5971	0.430255
60003-90	GS10-XR1	EK61, vial D	3.559	0.007119	9.34686	0.05682	6.39846	0.03837	0.10943	0.00962	0.32723	0.24503	0.000183	0.000721388	7.23026e-15	9.27649	0.228874
60003-91	GS10-XR1	EK61, vial D	3.559	0.007119	7.20307	0.05682	2.72102	0.0216	0.03553	0.01209	0.54772	0.28461	0.00147	0.0014	3.07475e-15	15.9474	0.987406
60003-92	GS10-XR1	EK61, vial D	3.559	0.007119	27.5911	0.08806	8.72441	0.03436	0.1319	0.01085	0.09325	0.22825	0.03469	0.000904434	9.85858e-15	12.6689	0.228569
60003-93	GS10-XR1	EK61, vial D	3.559	0.007119	17.1534	0.08443	5.28013	0.03068	0.07376	0.00629	0	0.2274	0.00741	0.00177	5.96655e-15	18.0009	0.649009
60003-94	GS10-XR1	EK61, vial D	3.559	0.007119	13.4507	0.0769	4.65787	0.03068	0.05795	0.00636	0.55733	0.25986	0.00318	0.00177	5.26339e-15	17.1709	0.732325
60003-95	GS10-XR1	EK61, vial D	3.559	0.007119	20.2809	0.07433	5.59576	0.03519	0.08426	0.00793	0	0.33631	0.00535	0.00242	6.32321e-15	21.2723	0.827609
60003-96	GS10-XR1	EK61, vial D	3.559	0.007119	9.96738	0.05371	3.32673	0.02523	0.05429	0.00728	0.13841	0.27256	0	0.00164	3.7592e-15	20.8604	0.945048
60003-97	GS10-XR1	EK61, vial D	3.559	0.007119	6.35618	0.0722	5.8952	0.01545	0.09263	0.00777	0.13773	0.68956	0.01088	0.00112	6.66158e-15	3.37884	0.374867
60003-98	GS10-XR1	EK61, vial D	3.559	0.007119	22.6079	0.12962	7.77695	0.01726	0.09756	0.00985	0.11557	0.53186	0.00757	0.00144	8.78795e-15	16.6948	0.369664
60003-99	GS10-XR1	EK61, vial D	3.559	0.007119	21.0431	0.18655	22.0178	0.04217	0.30354	0.02173	0.67138	0.61334	0.0101	0.00214	2.48801e-14	5.2208	0.193316
60003-100	GS10-XR1	EK61, vial D	3.559	0.007119	11.0059	0.08792	3.22028	0.01339	0.05153	0.00875	0	0.71981	0.00828	0.0015	3.63892e-15	16.8402	0.903118
60003-101	GS10-XR1	EK61, vial D	3.559	0.007119	7.86684	0.07433	2.59023	0.01035	0.02384	0.00642	0	0.6439	0.00343	0.0017	2.92696e-15	16.7713	1.25856
60003-102	GS10-XR1	EK61, vial D	3.559	0.007119	17.507	0.10471	5.79465	0.01426	0.07877	0.00981	0	0.7329	0.00531	0.00206	6.54795e-15	17.4908	0.68449
60003-103	GS10-XR1	EK61, vial D	3.559	0.007119	7.57019	0.08286	2.46887	0.01052	0.03871	0.00597	0	0.62393	0.00129	0.00162	2.78982e-15	18.424	1.25712
60003-104	GS10-XR1	EK61, vial D	3.559	0.007119	13.0432	0.08412	4.1174	0.01332	0.06701	0.00943	0	0.60743	0.00783	0.00213	4.65266e-15	16.5727	0.985724
60003-105	GS10-XR1	EK61, vial D	3.559	0.007119	10.0528	0.0664	3.12588	0.01332	0.02693	0.00778	0.19461	0.53444	0	0.00178	3.53224e-15	20.866	1.08473
60003-106	GS10-XR1	EK61, vial D	3.559	0.007119	6.08026	0.07529	1.87942	0.00821	0.01993	0.00884	0	0.73404	0.00425	0.00191	2.12374e-15	16.177	1.9408
60003-107	GS10-XR1	EK61, vial D	3.559	0.007119	3.07567	0.05664	3.41684	0.01332	0.04292	0.00905	1.18871	0.64173	0.00111	0.0017	3.86103e-15	5.27671	0.954159
60003-108	GS10-XR1	EK61, vial D	3.559	0.007119	24.8127	0.18216	5.78501	0.01423	0.09513	0.00927	0.48984	0.62514	0.03289	0.00103	6.53706e-15	16.6663	0.413998
60003-109	GS10-XR1	EK61, vial D	3.559	0.007119	14.5645	0.1044	10.8691	0.02431	0.14944	0.00987	0.06462	0.44408	0.01996	0.00206	1.22821e-14	5.06192	0.366866
60003-110	GS10-XR1	EK61, vial D	3.559	0.007119	7.64408	0.078	3.01763	0.01255	0.04292	0.00738	0	0.49151	0	0.00184	3.40992e-15	16.6727	1.16244
60003-111	GS10-XR1	EK61, vial D	3.559	0.007119	2.07521	0.04105	2.07242	0.00922	0.03345	0.0066	0	0.59337	0	0.00143	2.34183e-15	6.46474	1.32252
60003-112	GS10-XR1	EK61, vial D	3.559	0.007119	9.37109	0.07697	3.9579	0.01543	0.04888	0.00955	0.83932	0.62487	0.00362	0.00191	4.47243e-15	13.47	0.92352
60003-113	GS10-XR1	EK61, vial D	3.559	0.007119	8.30795	0.06191	3.14606	0.01446	0.03485	0.0063	0.0155	0.44938	0.00721	0.00191	3.55505e-15	12.5102	1.15644
60003-114	GS10-XR1	EK61, vial D	3.559	0.007119	8.6118	0.05325	2.47357	0.00922	0.02995	0.0058	0.97007	0.59837	0.00796	0.00141	2.79513e-15	16.3227	1.09363
60003-115	GS10-XR1	EK61, vial D	3.559	0.007119	5.41299	0.05243	1.96413	0.00951	0.01368	0.00729	0	0.61822	0.000848	0.00139	2.21947e-15	16.6013	1.35626
60003-116	GS10-XR1	EK61, vial D	3.559	0.007119	7.68373	0.06946	2.06627	0.01128	0.0293	0.00533	0	0.66166	0.00948	0.00192	2.33489e-15	14.8954	1.77437
60003-117	GS10-XR1	EK61, vial D	3.559	0.007119	11.2091	0.06894	3.6333	0.01341	0.05256	0.00803	1.10257	0.55402	0.00406	0.00178	4.10563e-15	17.7042	0.935747
Packet 69, n = 118, muscovite (single crystal)
60004-1	GS11-Z1M	EK61, vial D	3.64	0.00727	6.51196	0.06185	7.59645	0.01616	0.11791	0.00932	0.69014	0.96415	0.00545	0.00104	8.58399e-15	4.22631	0.279243
60004-2	GS11-Z1M	EK61, vial D	3.64	0.00727	15.5795	0.07716	4.91524	0.01418	0.0719	0.00604	0	0.82718	0.00231	0.00152	5.55422e-15	19.5917	0.612328
60004-3	GS11-Z1M	EK61, vial D	3.64	0.00727	12.1908	0.03701	4.94329	0.02115	0.07953	0.00555	1.26639	1.0588	0	0.0011	5.58592e-15	16.3487	0.450143
60004-4	GS11-Z1M	EK61, vial D	3.64	0.00727	89.9367	0.13257	29.7677	0.06114	0.36392	0.00778	0	1.08315	0.05053	0.00168	3.36375e-14	16.3796	0.13276
60004-5	GS11-Z1M	EK61, vial D	3.64	0.00727	153.36	0.19437	58.5449	0.15029	0.74813	0.01408	0.82378	0.65134	0.01894	0.00131	6.61558e-14	16.4511	0.0745756
60004-6	GS11-Z1M	EK61, vial D	3.64	0.00727	18.1112	0.06356	5.54536	0.01489	0.08033	0.00855	0	0.23876	0.02252	0.00137	6.26626e-15	13.4504	0.493274
60004-7	GS11-Z1M	EK61, vial D	3.64	0.00727	7.20307	0.05682	2.72102	0.0216	0.03553	0.01209	0.54772	0.28461	0.00147	0.0014	3.07475e-15	16.3087	1.00968
60004-8	GS11-Z1M	EK61, vial D	3.64	0.00727	7.86684	0.07433	2.59023	0.01035	0.02384	0.00642	0	0.6439	0.00343	0.0017	2.92696e-15	17.1512	1.28694
60004-9	GS11-Z1M	EK61, vial D	3.64	0.00727	179.604	0.1555	38.0931	0.13025	0.48718	0.00994	0	0.24962	0.058	0.0016	4.30452e-14	27.736	0.149001
60004-10	GS11-Z1M	EK61, vial D	3.64	0.00727	35.4421	0.13463	28.1439	0.12021	0.36154	0.01078	0.24984	0.26061	0.02018	0.00152	3.18026e-14	6.8147	0.115875
60004-11	GS11-Z1M	EK61, vial D	3.64	0.00727	62.3556	0.29155	23.2319	0.08515	0.27933	0.02815	0.6333	0.26428	0.02521	0.00233	2.6252e-14	15.4119	0.221999
60004-12	GS11-Z1M	EK61, vial D	3.64	0.00727	56.4887	0.25334	20.1602	0.07917	0.30849	0.01612	0	0.25423	0.02594	0.00144	2.27811e-14	15.7749	0.179219
60004-13	GS11-Z1M	EK61, vial D	3.64	0.00727	61.3694	0.23363	16.6998	0.05616	0.25026	0.01894	0.3867	0.22035	0.03478	0.00228	1.88708e-14	19.9385	0.294549
60004-14	GS11-Z1M	EK61, vial D	3.64	0.00727	42.6596	0.18506	15.1621	0.04337	0.19143	0.01304	0.18531	0.26495	0.00688	0.00205	1.71332e-14	17.4618	0.279796
60004-15	GS11-Z1M	EK61, vial D	3.64	0.00727	77.702	0.20436	15.8543	0.0252	0.21215	0.01228	0	0.65878	0.03478	0.000972008	1.79153e-14	27.6386	0.175853
60004-16	GS11-Z1M	EK61, vial D	3.64	0.00727	38.2942	0.20436	10.2531	0.02222	0.14495	0.01014	0	0.72908	0.02929	0.00208	1.15861e-14	18.8232	0.422633
60004-17	GS11-Z1M	EK61, vial D	3.64	0.00727	31.8427	0.15317	8.19212	0.01825	0.11812	0.01217	0	0.51145	0.00846	0.000827587	9.2571e-15	23.2537	0.244554
60004-18	GS11-Z1M	EK61, vial D	3.64	0.00727	20.3724	0.1728	6.91873	0.02122	0.09268	0.01022	0	0.55422	0.00119	0.00162	7.81816e-15	18.8324	0.483935
60004-19	GS11-Z1M	EK61, vial D	3.64	0.00727	111.721	0.17198	41.9484	0.0932	0.53253	0.01256	1.00574	0.52759	0.05179	0.00134	4.74017e-14	14.9884	0.0897894
60004-20	GS11-Z1M	EK61, vial D	3.64	0.00727	45.7416	0.16155	16.0113	0.04124	0.22209	0.01085	0	0.26193	0.00817	0.00137	1.80928e-14	17.6132	0.188443
60004-21	GS11-Z1M	EK61, vial D	3.64	0.00727	68.2538	0.13416	14.8425	0.05721	0.16866	0.02764	0	0.29328	0.0549	0.00268	1.67721e-14	22.8022	0.376611
60004-22	GS11-Z1M	EK61, vial D	3.64	0.00727	67.0929	0.12781	18.9526	0.07817	0.26516	0.01654	0	0.32491	0.04214	0.00166	2.14164e-14	18.7669	0.203867
60004-23	GS11-Z1M	EK61, vial D	3.64	0.00727	45.6217	0.16793	13.6642	0.0293	0.19221	0.01232	0	0.32111	0.00652	0.00142	1.54405e-14	20.8031	0.224486
60004-24	GS11-Z1M	EK61, vial D	3.64	0.00727	45.0088	0.18282	16.1674	0.04436	0.2502	0.0164	0.16057	0.22163	0.00703	0.00164	1.82692e-14	17.3065	0.21782
60004-25	GS11-Z1M	EK61, vial D	3.64	0.00727	36.5059	0.20254	12.8139	0.05931	0.19957	0.0164	0	0.24084	0.01476	0.00128	1.44797e-14	16.3321	0.236428
60004-26	GS11-Z1M	EK61, vial D	3.64	0.00727	87.8517	0.14533	28.5745	0.0992	0.38223	0.01345	0.08266	0.28085	0.05916	0.00179	3.22892e-14	16.0465	0.150895
60004-27	GS11-Z1M	EK61, vial D	3.64	0.00727	85.3671	0.21378	24.581	0.09919	0.33344	0.01043	0.45406	0.24135	0.04956	0.00172	2.77765e-14	18.7503	0.17815
60004-28	GS11-Z1M	EK61, vial D	3.64	0.00727	36.5814	0.15524	12.7056	0.04217	0.20695	0.01101	0.28231	0.21771	0.00934	0.000926553	1.43573e-14	17.3554	0.177415
60004-29	GS11-Z1M	EK61, vial D	3.64	0.00727	86.9255	0.29395	28.9462	0.12037	0.3594	0.01129	1.01072	0.2497	0.03791	0.00258	3.27092e-14	17.0603	0.20427
60004-30	GS11-Z1M	EK61, vial D	3.64	0.00727	23.2374	0.13463	7.98177	0.03276	0.12977	0.01293	0	0.25452	0.00223	0.00155	9.0194e-15	18.4117	0.398078
60004-31	GS11-Z1M	EK61, vial D	3.64	0.00727	35.6999	0.2129	12.4886	0.04855	0.19101	0.01703	0	0.2457	0.00132	0.00173	1.41121e-14	18.4184	0.299796
60004-32	GS11-Z1M	EK61, vial D	3.64	0.00727	57.2581	0.20358	20.3107	0.07022	0.29288	0.0224	0	0.27319	0.00794	0.00179	2.29511e-14	17.6113	0.196187
60004-33	GS11-Z1M	EK61, vial D	3.64	0.00727	116.624	0.34246	29.189	0.14026	0.39436	0.00904	0.20055	0.23722	0.10918	0.00291	3.29836e-14	18.8289	0.244165
60004-34	GS11-Z1M	EK61, vial D	3.64	0.00727	38.0736	0.15604	12.2804	0.0402	0.18166	0.01074	0	0.31212	0.01045	0.00198	1.38769e-14	18.5475	0.331046
60004-35	GS11-Z1M	EK61, vial D	3.64	0.00727	44.9216	0.15604	12.8167	0.0392	0.19186	0.01393	0.11751	0.27928	0.03672	0.00222	1.44828e-14	17.3241	0.355351
60004-36	GS11-Z1M	EK61, vial D	3.64	0.00727	51.5679	0.18439	14.3707	0.02573	0.21074	0.01393	1.08366	0.30114	0.02674	0.00145	1.62389e-14	19.8298	0.225016
60004-37	GS11-Z1M	EK61, vial D	3.64	0.00727	73.0863	0.13516	23.5541	0.11022	0.29039	0.01933	0	0.27579	0.02795	0.00139	2.66162e-14	17.9263	0.15569
60004-38	GS11-Z1M	EK61, vial D	3.64	0.00727	54.0422	0.24284	18.494	0.03223	0.28689	0.0176	0	0.2517	0.01663	0.00134	2.08982e-14	17.3075	0.173443
60004-39	GS11-Z1M	EK61, vial D	3.64	0.00727	54.7893	0.12445	19.3938	0.05822	0.26605	0.01781	0.39064	0.29939	0.00453	0.00222	2.1915e-14	17.9649	0.233788
60004-40	GS11-Z1M	EK61, vial D	3.64	0.00727	46.4035	0.21258	16.1787	0.05722	0.22673	0.01497	0.72587	0.2945	0.01333	0.0023	1.82819e-14	17.1236	0.296796
60004-41	GS11-Z1M	EK61, vial D	3.64	0.00727	22.7781	0.18484	6.55416	0.02028	0.07504	0.02195	0.25892	0.29416	0.00218	0.00228	7.4062e-15	22.0062	0.69716
60004-42	GS11-Z1M	EK61, vial D	3.64	0.00727	29.0492	0.20436	9.38516	0.04343	0.15806	0.01094	0.18964	0.28009	0.007	0.00157	1.06052e-14	18.7398	0.36605
60004-43	GS11-Z1M	EK61, vial D	3.64	0.00727	59.5907	0.10261	29.7846	0.12023	0.35912	0.01023	0.00263	0.20676	0.01442	0.00111	3.36566e-14	12.1024	0.0952997
60004-44	GS11-Z1M	EK61, vial D	3.64	0.00727	39.9142	0.09872	13.7529	0.02228	0.20822	0.01354	0.63124	0.2376	0.01108	0.00152	1.55408e-14	17.3821	0.225045
60004-45	GS11-Z1M	EK61, vial D	3.64	0.00727	24.7234	0.09265	9.124	0.0472	0.12734	0.00968	0	0.2341	0.00515	0.00187	1.03101e-14	16.5516	0.411257
60004-46	GS11-Z1M	EK61, vial D	3.64	0.00727	29.7313	0.0772	10.097	0.03622	0.15146	0.00895	0	0.24544	0.00721	0.00114	1.14096e-14	17.7767	0.236622
60004-47	GS11-Z1M	EK61, vial D	3.64	0.00727	49.8616	0.20224	13.722	0.06714	0.19477	0.01164	0	0.30379	0.00501	0.00192	1.55059e-14	22.9406	0.310491
60004-48	GS11-Z1M	EK61, vial D	3.64	0.00727	48.4181	0.09867	9.65978	0.02914	0.14777	0.00823	0.03505	0.28614	0.09101	0.00225	1.09156e-14	14.5213	0.487298
60004-49	GS11-Z1M	EK61, vial D	3.64	0.00727	47.5129	0.12369	14.5597	0.0602	0.21479	0.01643	0.2363	0.25942	0.02068	0.000936002	1.64524e-14	18.533	0.166443
60004-50	GS11-Z1M	EK61, vial D	3.64	0.00727	33.5788	0.08228	9.54043	0.03357	0.15047	0.01168	0	0.25454	0.01568	0.000906863	1.07807e-14	19.7597	0.213606
60004-51	GS11-Z1M	EK61, vial D	3.64	0.00727	40.9374	0.09646	13.5089	0.03456	0.21364	0.01191	0.3673	0.25985	0.01044	0.000848528	1.52651e-14	18.2691	0.14604
60004-52	GS11-Z1M	EK61, vial D	3.64	0.00727	25.2451	0.09684	9.08247	0.04344	0.11978	0.01035	0.53678	0.29997	0.00678	0.00214	1.02632e-14	16.7025	0.467734
60004-53	GS11-Z1M	EK61, vial D	3.64	0.00727	125.09	0.19116	41.9783	0.0942	0.5557	0.0083	0.39654	0.51808	0.07531	0.00146	4.74355e-14	15.9661	0.101072
60004-54	GS11-Z1M	EK61, vial D	3.64	0.00727	47.9759	0.11199	17.3331	0.03516	0.23779	0.01434	0.55051	0.46916	0.01756	0.0013	1.95863e-14	16.1003	0.16146
60004-55	GS11-Z1M	EK61, vial D	3.64	0.00727	48.9001	0.20239	17.4051	0.03012	0.23506	0.01376	0	0.71478	0.02215	0.00132	1.96678e-14	15.8379	0.175698
60004-56	GS11-Z1M	EK61, vial D	3.64	0.00727	53.565	0.15241	14.063	0.03118	0.20831	0.01462	0	0.74394	0.01752	0.00208	1.58912e-14	22.3434	0.304418
60004-57	GS11-Z1M	EK61, vial D	3.64	0.00727	76.6579	0.123	18.85	0.03717	0.27835	0.01751	0	0.63681	0.07229	0.00277	2.13005e-14	19.0849	0.304543
60004-58	GS11-Z1M	EK61, vial D	3.64	0.00727	44.1283	0.11638	12.6311	0.03023	0.18895	0.01221	0.11394	0.66339	0.03108	0.000956033	1.42731e-14	18.0281	0.181071
60004-59	GS11-Z1M	EK61, vial D	3.64	0.00727	58.7488	0.12345	15.6306	0.03223	0.23527	0.0155	0.21662	0.66425	0.05552	0.00246	1.76626e-14	17.6567	0.322997
60004-60	GS11-Z1M	EK61, vial D	3.64	0.00727	29.3436	0.1332	9.27266	0.02031	0.12744	0.00899	1.02286	0.60333	0.01309	0.00132	1.04781e-14	17.956	0.300011
60004-61	GS11-Z1M	EK61, vial D	3.64	0.00727	26.1794	0.21258	10.0505	0.02226	0.14836	0.01208	1.41698	0.63024	0.00611	0.0018	1.13571e-14	15.8755	0.375721
60004-62	GS11-Z1M	EK61, vial D	3.64	0.00727	43.3584	0.183	14.3122	0.02723	0.18938	0.01393	0.88816	0.63051	0.03005	0.00208	1.61728e-14	15.7281	0.301258
60004-63	GS11-Z1M	EK61, vial D	3.64	0.00727	59.3477	0.15338	14.6208	0.0312	0.22193	0.01174	0.23029	0.64899	0.07057	0.00124	1.65215e-14	17.1628	0.211706
60004-64	GS11-Z1M	EK61, vial D	3.64	0.00727	52.428	0.23363	17.3991	0.03119	0.22681	0.01438	0	0.51235	0.02669	0.00222	1.9661e-14	16.6713	0.268746
60004-65	GS11-Z1M	EK61, vial D	3.64	0.00727	7.4859	0.0686	6.36189	0.01826	0.08911	0.00856	0	0.52292	0.00395	0.00191	7.18894e-15	6.34517	0.587216
60004-66	GS11-Z1M	EK61, vial D	3.64	0.00727	73.1932	0.16422	19.1756	0.03122	0.26959	0.01759	0	0.58563	0.05397	0.000976524	2.16684e-14	19.4255	0.143675
60004-67	GS11-Z1M	EK61, vial D	3.64	0.00727	43.384	0.19526	11.6464	0.0292	0.16401	0.01114	2.07815	0.73766	0.02576	0.00225	1.31605e-14	20.097	0.397567
60004-68	GS11-Z1M	EK61, vial D	3.64	0.00727	35.7802	0.205	9.46546	0.02322	0.14607	0.01296	2.26797	0.77903	0.03652	0.00225	1.0696e-14	17.3249	0.490421
60004-69	GS11-Z1M	EK61, vial D	3.64	0.00727	97.0815	0.15524	28.3152	0.06519	0.35353	0.01029	0	0.75079	0.05493	0.00218	3.19962e-14	18.5966	0.171918
60004-70	GS11-Z1M	EK61, vial D	3.64	0.00727	79.2327	0.27295	23.5645	0.05019	0.30106	0.01352	0.05677	0.67084	0.0606	0.00112	2.66279e-14	16.9557	0.144543
60004-71	GS11-Z1M	EK61, vial D	3.64	0.00727	48.2054	0.2328	13.0859	0.02622	0.18317	0.01462	0.93575	0.61217	0.03765	0.00107	1.47871e-14	18.4952	0.216258
60004-72	GS11-Z1M	EK61, vial D	3.64	0.00727	105.333	0.23296	29.9154	0.05521	0.39943	0.01127	0	0.53662	0.08435	0.0023	3.38044e-14	17.5025	0.178062
60004-73	GS11-Z1M	EK61, vial D	3.64	0.00727	38.8999	0.23296	13.8237	0.03125	0.22249	0.01493	0.29187	0.66362	0.01185	0.00214	1.56207e-14	16.6971	0.32383
60004-74	GS11-Z1M	EK61, vial D	3.64	0.00727	28.9289	0.14935	10.9723	0.0293	0.15234	0.01379	0.74928	0.60996	0.01085	0.000983107	1.23987e-14	15.3117	0.205392
60004-75	GS11-Z1M	EK61, vial D	3.64	0.00727	17.495	0.13544	10.8113	0.02326	0.15321	0.01208	0	0.65205	0.02666	0.00228	1.22167e-14	5.75884	0.420509
60004-76	GS11-Z1M	EK61, vial D	3.64	0.00727	24.1508	0.14507	7.77542	0.02128	0.11028	0.01118	0.41991	0.64258	0.00695	0.00205	8.78622e-15	18.541	0.527882
60004-77	GS11-Z1M	EK61, vial D	3.64	0.00727	40.8939	0.10754	14.7009	0.03026	0.20852	0.0148	0.68823	0.77046	0.01788	0.00201	1.6612e-14	15.8084	0.27503
60004-78	GS11-Z1M	EK61, vial D	3.64	0.00727	30.0994	0.13662	9.90345	0.02529	0.1653	0.01292	1.69934	0.68348	0.00846	0.000905207	1.11909e-14	18.2464	0.211559
60004-79	GS11-Z1M	EK61, vial D	3.64	0.00727	50.1746	0.18397	14.9795	0.02923	0.21564	0.01428	0	0.74773	0.02574	0.000973088	1.69269e-14	18.4902	0.167175
60004-80	GS11-Z1M	EK61, vial D	3.64	0.00727	24.7884	0.19573	6.74786	0.01629	0.09075	0.00891	0	0.64324	0.01483	0.00141	7.62508e-15	19.6115	0.454396
60004-81	GS11-Z1M	EK61, vial D	3.64	0.00727	21.88	0.16676	9.01788	0.01925	0.11298	0.01123	0	0.56217	0.00527	0.00192	1.01902e-14	14.611	0.431473
60004-82	GS11-Z1M	EK61, vial D	3.64	0.00727	49.8052	0.15381	17.8114	0.03022	0.25193	0.01526	0	0.57234	0.00673	0.00177	2.01269e-14	17.4733	0.20597
60004-83	GS11-Z1M	EK61, vial D	3.64	0.00727	21.1018	0.19459	5.6109	0.01633	0.07825	0.00905	0.39296	0.61604	0.01149	0.00222	6.34032e-15	20.5876	0.799625
60004-84	GS11-Z1M	EK61, vial D	3.64	0.00727	24.1363	0.13662	8.67634	0.01731	0.1088	0.01268	0.63166	0.5941	0.00584	0.00142	9.80426e-15	16.8662	0.338149
60004-85	GS11-Z1M	EK61, vial D	3.64	0.00727	17.8216	0.12557	5.1767	0.01731	0.0745	0.00624	0	0.49059	0.00689	0.00191	5.84967e-15	19.8316	0.732866
60004-86	GS11-Z1M	EK61, vial D	3.64	0.00727	14.4125	0.0927	3.90563	0.01534	0.06461	0.00746	1.37106	0.62199	0.00553	0.00142	4.41336e-15	21.4899	0.726489
60004-87	GS11-Z1M	EK61, vial D	3.64	0.00727	13.5578	0.07741	4.82062	0.01639	0.07181	0.00909	0	0.62279	0.00366	0.00192	5.4473e-15	16.8215	0.779553
60004-88	GS11-Z1M	EK61, vial D	3.64	0.00727	14.2849	0.08855	4.24564	0.01226	0.04539	0.00899	1.4375	0.64125	0.00164	0.000898276	4.79757e-15	21.3412	0.441937
60004-89	GS11-Z1M	EK61, vial D	3.64	0.00727	16.5712	0.08944	5.63132	0.01621	0.07368	0.00966	1.32873	0.59048	0	0.00153	6.36339e-15	20.1442	0.538911
60004-90	GS11-Z1M	EK61, vial D	3.64	0.00727	17.1577	0.08896	5.33525	0.01334	0.07602	0.00805	1.16565	0.56814	0.00529	0.0014	6.02883e-15	19.1548	0.523362
60004-91	GS11-Z1M	EK61, vial D	3.64	0.00727	31.026	0.17337	10.8808	0.03017	0.14246	0.01031	0	0.57503	0.00895	0.00145	1.22953e-14	16.984	0.286105
60004-92	GS11-Z1M	EK61, vial D	3.64	0.00727	26.5629	0.10562	10.5561	0.0202	0.14089	0.00947	0.89207	0.53924	0.00464	0.00177	1.19284e-14	15.5934	0.333547
60004-93	GS11-Z1M	EK61, vial D	3.64	0.00727	17.316	0.07855	6.60978	0.0143	0.0797	0.00818	0	0.49374	0.00263	0.00137	7.46905e-15	16.2997	0.410027
60004-94	GS11-Z1M	EK61, vial D	3.64	0.00727	20.3581	0.15278	4.21151	0.0143	0.05321	0.00835	0	0.60067	0.02245	0.00127	4.75901e-15	21.1946	0.64437
60004-95	GS11-Z1M	EK61, vial D	3.64	0.00727	28.3785	0.08785	8.48298	0.01728	0.1149	0.0136	0.67148	0.65109	0.00581	0.00208	9.58577e-15	20.5093	0.481695
60004-96	GS11-Z1M	EK61, vial D	3.64	0.00727	25.5913	0.18397	8.65515	0.0212	0.12568	0.01275	0	0.73842	0.00382	0.00206	9.78032e-15	18.3811	0.484118
60004-97	GS11-Z1M	EK61, vial D	3.64	0.00727	28.1749	0.08676	10.2289	0.02817	0.13659	0.01006	0	0.66833	0.00379	0.00191	1.15587e-14	17.1452	0.370061
60004-98	GS11-Z1M	EK61, vial D	3.64	0.00727	73.4352	0.2129	25.3014	0.05817	0.29967	0.01098	0.46298	0.63159	0.0228	0.00151	2.85906e-14	17.1824	0.142198
60004-99	GS11-Z1M	EK61, vial D	3.64	0.00727	24.2677	0.11543	6.76211	0.01731	0.08268	0.01382	0.06708	0.74823	0.00049	0.00198	7.64118e-15	23.2256	0.579679
60004-100	GS11-Z1M	EK61, vial D	3.64	0.00727	19.9807	0.10595	6.20764	0.01339	0.0751	0.00894	0	0.62438	0	0.00184	7.01463e-15	20.877	0.586054
60004-101	GS11-Z1M	EK61, vial D	3.64	0.00727	42.3616	0.10218	14.0733	0.03221	0.18615	0.01673	0	0.63444	0.00383	0.000877838	1.59028e-14	19.0622	0.144277
60004-102	GS11-Z1M	EK61, vial D	3.64	0.00727	19.0305	0.14431	9.09034	0.02226	0.13692	0.01296	0	0.57036	0	0.00189	1.02721e-14	13.941	0.417853
60004-103	GS11-Z1M	EK61, vial D	3.64	0.00727	25.4276	0.18376	7.04718	0.02124	0.09269	0.00996	1.69691	0.77217	0.00697	0.00147	7.96331e-15	21.7149	0.44717
60004-104	GS11-Z1M	EK61, vial D	3.64	0.00727	28.1244	0.12714	7.57632	0.01728	0.11572	0.00968	0	0.49816	0.02224	0.0015	8.56124e-15	18.454	0.408723
60004-105	GS11-Z1M	EK61, vial D	3.64	0.00727	31.1919	0.15577	9.07099	0.01826	0.12229	0.01062	0	0.6077	0.01608	0.0015	1.02502e-14	18.9269	0.347562
60004-106	GS11-Z1M	EK61, vial D	3.64	0.00727	40.6581	0.17511	10.6219	0.02423	0.14791	0.01118	0	0.56138	0.02901	0.00177	1.20028e-14	19.6481	0.350825
60004-107	GS11-Z1M	EK61, vial D	3.64	0.00727	11.9329	0.0642	3.56039	0.01421	0.04945	0.00604	0.45208	0.45688	0.00651	0.000657647	4.02324e-15	18.3819	0.391992
60004-108	GS11-Z1M	EK61, vial D	3.64	0.00727	19.0095	0.17357	5.90663	0.01732	0.08125	0.01006	0	0.29057	0.00328	0.00206	6.67449e-15	19.827	0.701153
60004-109	GS11-Z1M	EK61, vial D	3.64	0.00727	3.10591	0.03996	1.08181	0.007	0.01257	0.00407	0.10769	0.55785	0.00201	0.00109	1.22245e-15	15.1864	1.97005
60004-110	GS11-Z1M	EK61, vial D	3.64	0.00727	15.2048	0.07589	4.39797	0.01423	0.06505	0.00464	0.00209	0.44437	0.00988	0.00138	4.96971e-15	18.1968	0.623293
60004-111	GS11-Z1M	EK61, vial D	3.64	0.00727	3.58376	0.03883	1.04481	0.00741	0.017	0.0044	0	0.42717	0.00366	0.00112	1.18064e-15	15.1772	2.09594
60004-112	GS11-Z1M	EK61, vial D	3.64	0.00727	6.9748	0.05376	2.30566	0.01014	0.03632	0.00618	0	0.41915	0.000965	0.00108	2.6054e-15	18.8476	0.919496
60004-113	GS11-Z1M	EK61, vial D	3.64	0.00727	108.154	0.39459	39.9653	0.21051	0.48285	0.01415	0.35776	0.29326	0.03763	0.0012	4.51607e-14	15.8232	0.12871
60004-114	GS11-Z1M	EK61, vial D	3.64	0.00727	41.1973	0.21359	24.7492	0.06219	0.30073	0.01038	0.95639	0.6116	0.02347	0.00187	2.79666e-14	9.03185	0.161652
60004-115	GS11-Z1M	EK61, vial D	3.64	0.00727	30.0287	0.16542	11.7995	0.02329	0.14981	0.01234	0	0.64284	0.00384	0.00087	1.33334e-14	15.932	0.177805
60004-116	GS11-Z1M	EK61, vial D	3.64	0.00727	41.7991	0.08415	13.6548	0.05321	0.19134	0.0137	0	0.2376	0.0188	0.00202	1.543e-14	17.2899	0.30095
60004-117	GS11-Z1M	EK61, vial D	3.64	0.00727	12.8246	0.07026	4.88525	0.03245	0.05847	0.00591	0	0.27077	0.00254	0.000827587	5.52033e-15	16.0808	0.358907
60004-118	GS11-Z1M	EK61, vial D	3.64	0.00727	10.8314	0.04	3.45328	0.01613	0.05023	0.00595	0	0.45818	0.00585	0.00129	3.90221e-15	17.097	0.72952
Packet 61, n = 125, muscovite (single crystal)
50532-01	GS11-Z8M	EK62, vial 16	0.502	0.001	44.3104	0.19277	2.03681	0.02126	0.01478	0.00767	0.00503	0.00305	0.00769	0.00192	2.3016e-15	18.7476	0.335694
50532-02	GS11-Z8M	EK62, vial 16	0.502	0.001	37.3347	0.15608	1.36684	0.01536	0.0001	0.00767	0.00389	0.00297	0.00549	0.00147	1.54453e-15	23.6931	0.414209
50532-03	GS11-Z8M	EK62, vial 16	0.502	0.001	17.5491	0.15394	1.84673	0.00753	0.01276	0.00532	0.00222	0.00361	0.00769	0.00214	2.0868e-15	7.54031	0.327585
50532-04	GS11-Z8M	EK62, vial 16	0.502	0.001	78.3858	0.28722	3.5156	0.01128	0.05211	0.00703	0.00271	0.00382	0.02982	0.00239	3.97263e-15	17.9228	0.208444
50532-05	GS11-Z8M	EK62, vial 16	0.502	0.001	30.7783	0.20049	1.35376	0.00632	0.01489	0.00586	0.00596	0.00382	0.00119	0.00206	1.52975e-15	20.4718	0.450373
50532-06	GS11-Z8M	EK62, vial 16	0.502	0.001	34.7103	0.16388	1.31445	0.00751	0.01412	0.00801	0.00164	0.00447	0.01851	0.00192	1.48533e-15	20.1473	0.440054
50532-07	GS11-Z8M	EK62, vial 16	0.502	0.001	19.2804	0.16388	0.83515	0.00605	0.00302	0.00676	0.01137	0.00428	0.00224	0.00183	9.43719e-16	20.6471	0.657625
50532-08	GS11-Z8M	EK62, vial 16	0.502	0.001	16.2824	0.20114	0.72773	0.00613	0.00201	0.00816	0.00847	0.004	0.00236	0.00164	8.22335e-16	19.7818	0.704754
50532-09	GS11-Z8M	EK62, vial 16	0.502	0.001	27.0656	0.26752	0.75359	0.00578	0.00515	0.00689	0.01863	0.00431	0.0122	0.00174	8.51557e-16	29.0455	0.766514
50532-10	GS11-Z8M	EK62, vial 16	0.502	0.001	42.5831	0.77257	1.64771	0.00703	0.00919	0.00538	0.01873	0.00453	0.00293	0.00156	1.86191e-15	23.2915	0.518926
50532-11	GS11-Z8M	EK62, vial 16	0.502	0.001	28.3417	0.14001	0.96874	0.0063	0.01113	0.00624	0.000452051	0.00355	0.01442	0.00193	1.09468e-15	22.4667	0.581054
50532-12	GS11-Z8M	EK62, vial 16	0.502	0.001	24.5463	0.12167	1.43325	0.00791	0.01607	0.00584	0.01977	0.00389	0.01424	0.00174	1.61957e-15	13.3325	0.356499
50532-13	GS11-Z8M	EK62, vial 16	0.502	0.001	33.2888	0.14935	1.40479	0.00696	0.01422	0.00592	0.00863	0.00434	0.00987	0.00174	1.58741e-15	19.7675	0.376504
50532-14	GS11-Z8M	EK62, vial 16	0.502	0.001	10.2301	0.13662	0.42525	0.00457	0.00486	0.00552	0.00824	0.00354	0.00425	0.00177	4.80532e-16	19.7908	1.21096
50532-15	GS11-Z8M	EK62, vial 16	0.502	0.001	26.2201	0.11775	1.18684	0.00686	0.01399	0.00531	0.02651	0.00398	0.0044	0.002	1.34113e-15	19.8052	0.490893
50532-16	GS11-Z8M	EK62, vial 16	0.502	0.001	38.431	0.14616	1.47846	0.00705	0.02234	0.00588	0.01598	0.00326	0.0072	0.00192	1.67066e-15	22.5853	0.383432
50532-17	GS11-Z8M	EK62, vial 16	0.502	0.001	27.1378	0.12627	0.99458	0.00591	0.03069	0.0051	0.04311	0.00356	0.00687	0.0012	1.12388e-15	24.4592	0.401166
50532-18	GS11-Z8M	EK62, vial 16	0.502	0.001	45.7184	0.19986	1.2636	0.00702	0.04524	0.00597	0.03246	0.00396	0.06331	0.0026	1.42787e-15	20.2783	0.594328
50532-19	GS11-Z8M	EK62, vial 16	0.502	0.001	34.0636	0.16517	1.47545	0.00788	0.03191	0.00552	0.00296	0.00368	0.00817	0.000890225	1.66726e-15	19.4631	0.236902
50532-20	GS11-Z8M	EK62, vial 16	0.502	0.001	34.526	0.1555	1.30221	0.00667	0.03159	0.00525	0.00861	0.00361	0.01016	0.00169	1.4715e-15	22.1172	0.394751
50532-21	GS11-Z8M	EK62, vial 16	0.502	0.001	51.2054	0.37226	1.97787	0.03411	0.0116	0.0061	0.000954329	0.00361	0.00441	0.00107	2.23499e-15	22.7998	0.460796
50532-22	GS11-Z8M	EK62, vial 16	0.502	0.001	14.1007	0.09403	0.57083	0.00492	0.043	0.0063	0.00722	0.00334	0.02774	0.0011	6.45038e-16	9.81166	0.582715
50532-23	GS11-Z8M	EK62, vial 16	0.502	0.001	21.9128	0.15843	0.81016	0.00557	0.05461	0.0063	0.01316	0.00366	0.02814	0.00175	9.15481e-16	15.7784	0.637682
50532-24	GS11-Z8M	EK62, vial 16	0.502	0.001	41.4189	0.51703	1.95337	0.0074	0.04801	0.00396	0.02237	0.00412	0.02838	0.00141	2.20731e-15	15.7157	0.326419
50532-25	GS11-Z8M	EK62, vial 16	0.502	0.001	23.695	0.1195	1.00263	0.00702	0.04609	0.00424	0.02925	0.0042	0.02619	0.00151	1.13297e-15	15.457	0.460624
50532-26	GS11-Z8M	EK62, vial 16	0.502	0.001	8.32392	0.06435	0.81057	0.00595	0.00195	0.00552	0.0075	0.0034	0.00228	0.00144	9.15944e-16	8.86882	0.507249
50532-27	GS11-Z8M	EK62, vial 16	0.502	0.001	22.088	0.13757	1.06681	0.00511	0.01475	0.00504	0.0056	0.00355	0.00304	0.000883912	1.2055e-15	18.1526	0.292828
50532-28	GS11-Z8M	EK62, vial 16	0.502	0.001	14.0771	0.07106	0.64546	0.00502	0.00222	0.00497	0.00104	0.00332	0.00968	0.000920217	7.2937e-16	15.7814	0.452972
50532-29	GS11-Z8M	EK62, vial 16	0.502	0.001	49.0962	0.91067	2.59151	0.00917	0.04268	0.00628	8.03645e-05	0.00375	0.01274	0.000970824	2.92841e-15	15.8272	0.346467
50532-30	GS11-Z8M	EK62, vial 16	0.502	0.001	58.6279	0.22277	2.82662	0.01004	0.04804	0.0056	0.000592689	0.00375	0.01906	0.00182	3.19408e-15	16.9655	0.201999
50532-31	GS11-Z8M	EK62, vial 16	0.502	0.001	33.0756	1.90032	1.46519	0.00677	0.02324	0.0052	0.00882	0.00405	0.01503	0.00163	1.65566e-15	17.8939	1.23426
50532-32	GS11-Z8M	EK62, vial 16	0.502	0.001	40.8744	0.14481	1.65934	0.00715	0.04189	0.00637	0.00278	0.0041	0.01462	0.00169	1.87505e-15	19.9721	0.309617
50532-33	GS11-Z8M	EK62, vial 16	0.502	0.001	30.6564	0.11606	1.46714	0.00724	0.02799	0.00581	0.00243	0.00386	0.01281	0.00159	1.65787e-15	16.6276	0.32421
50532-34	GS11-Z8M	EK62, vial 16	0.502	0.001	20.7289	0.10155	0.87067	0.00598	0.02477	0.00477	0.00916	0.00347	0.00635	0.00178	9.83857e-16	19.9664	0.592188
50532-35	GS11-Z8M	EK62, vial 16	0.502	0.001	58.5972	0.13693	2.85199	0.00837	0.03823	0.00546	0.00994	0.00355	0.00908	0.00163	3.22275e-15	17.8569	0.173685
50532-36	GS11-Z8M	EK62, vial 16	0.502	0.001	17.853	0.1061	0.69074	0.00497	0.02592	0.00502	0.01496	0.0034	0.01006	0.00186	7.80536e-16	20.2883	0.771901
50532-37	GS11-Z8M	EK62, vial 16	0.502	0.001	24.9064	0.14833	1.02109	0.00649	0.02055	0.00623	0.01474	0.00322	0.00269	0.00191	1.15383e-15	21.8826	0.548861
50532-38	GS11-Z8M	EK62, vial 16	0.502	0.001	22.0377	0.14833	0.91111	0.00568	0.02186	0.00566	0.01347	0.00341	0.00459	0.00146	1.02955e-15	21.0707	0.49401
50532-39	GS11-Z8M	EK62, vial 16	0.502	0.001	26.9471	0.56214	1.04369	0.00649	0.01934	0.00608	0.01023	0.00428	0.00258	0.00184	1.17937e-15	23.0336	0.713902
50532-40	GS11-Z8M	EK62, vial 16	0.502	0.001	18.8953	0.22204	0.76898	0.00523	0.0239	0.00567	0.01644	0.00504	0.00418	0.00127	8.68947e-16	21.5677	0.593686
50532-41	GS11-Z8M	EK62, vial 16	0.502	0.001	21.598	0.24759	0.99553	0.00633	0.02827	0.00583	0.02504	0.0048	0.00604	0.00186	1.12495e-15	18.9371	0.593036
50532-42	GS11-Z8M	EK62, vial 16	0.502	0.001	23.4351	0.30414	1.03953	0.00642	0.03004	0.00489	0.02772	0.00425	0.00482	0.00142	1.17467e-15	20.1475	0.498099
50532-43	GS11-Z8M	EK62, vial 16	0.502	0.001	22.3984	0.29547	0.8211	0.00492	0.032	0.00622	0.04481	0.0046	0.01946	0.000916788	9.27843e-16	20.3977	0.516428
50532-44	GS11-Z8M	EK62, vial 16	0.502	0.001	13.1777	0.27406	0.60687	0.00511	0.0216	0.00483	0.03819	0.00453	0.00922	0.00142	6.85763e-16	17.925	0.829475
50532-45	GS11-Z8M	EK62, vial 16	0.502	0.001	26.878	0.17246	1.04713	0.00601	0.02667	0.00566	0.01849	0.0032	0.01616	0.00091214	1.18326e-15	19.7461	0.323179
50532-46	GS11-Z8M	EK62, vial 16	0.502	0.001	27.6784	0.1332	1.21464	0.00526	0.01857	0.00516	0.0173	0.00368	0.00847	0.000842912	1.37254e-15	19.2719	0.255163
50532-47	GS11-Z8M	EK62, vial 16	0.502	0.001	14.6735	0.05022	0.62141	0.00457	0.00431	0.00361	0.01784	0.00362	0.00229	0.00149	7.02193e-16	21.4692	0.703563
50532-48	GS11-Z8M	EK62, vial 16	0.502	0.001	18.546	0.08322	0.99782	0.00448	0.01527	0.00382	0.01283	0.00347	0.00477	0.00137	1.12754e-15	16.0177	0.402911
50532-49	GS11-Z8M	EK62, vial 16	0.502	0.001	49.5743	0.15278	2.25309	0.00791	0.03872	0.00469	0.01359	0.00332	0.01278	0.00118	2.54599e-15	18.6069	0.176204
50532-50	GS11-Z8M	EK62, vial 16	0.502	0.001	71.5812	0.17169	3.2191	0.01116	0.15561	0.00486	0.01961	0.00391	0.04165	0.00123	3.63758e-15	16.8887	0.136963
50532-51	GS11-Z8M	EK62, vial 16	0.502	0.001	6.44916	0.051	0.71222	0.00498	0.01713	0.00383	0.01849	0.00375	0.01119	0.00112	8.04809e-16	4.89128	0.468559
50532-52	GS11-Z8M	EK62, vial 16	0.502	0.001	12.5981	0.05323	0.72759	0.00405	0.01167	0.00386	0.01976	0.00352	0.0057	0.00163	8.22177e-16	14.5853	0.63939
50532-53	GS11-Z8M	EK62, vial 16	0.502	0.001	26.9878	2.10013	1.63011	0.00597	0.02398	0.00427	0.01901	0.00283	0.00903	0.00116	1.84202e-15	13.936	1.20564
50532-54	GS11-Z8M	EK62, vial 16	0.502	0.001	24.2834	0.09588	0.74178	0.00434	0.01445	0.00414	0.01987	0.00431	0.00651	0.00163	8.38211e-16	28.2893	0.668381
50532-55	GS11-Z8M	EK62, vial 16	0.502	0.001	16.4197	0.05771	0.73696	0.00502	0.01795	0.00422	0.0181	0.00366	0.0024	0.00156	8.32765e-16	20.2231	0.618333
50532-56	GS11-Z8M	EK62, vial 16	0.502	0.001	29.1322	0.123	1.26907	0.00522	0.02329	0.00398	0.000431959	0.00384	0.00869	0.00163	1.43405e-15	18.9358	0.380946
50532-57	GS11-Z8M	EK62, vial 16	0.502	0.001	15.0051	0.04522	0.64052	0.00496	0.00355	0.00444	0.01282	0.00336	0.00293	0.00129	7.23788e-16	20.7277	0.600979
50532-58	GS11-Z8M	EK62, vial 16	0.502	0.001	24.0126	0.11303	0.7337	0.00506	0.00929	0.00382	0.00578	0.00382	0.00683	0.00138	8.29081e-16	27.3598	0.592561
50532-59	GS11-Z8M	EK62, vial 16	0.502	0.001	15.7477	0.06353	0.72676	0.00512	0.01187	0.00425	0.01	0.00369	0.00329	0.000750067	8.21239e-16	18.909	0.373711
50532-60	GS11-Z8M	EK62, vial 16	0.502	0.001	25.589	0.1044	1.01346	0.00589	0.02221	0.00456	0.00608	0.00396	0.0058	0.0014	1.14521e-15	21.5175	0.428162
50532-61	GS11-Z8M	EK62, vial 16	0.502	0.001	36.4891	0.12218	1.6606	0.00639	0.02268	0.00455	0.01744	0.00419	0.00932	0.00111	1.87648e-15	18.7716	0.227045
50532-62	GS11-Z8M	EK62, vial 16	0.502	0.001	12.5766	0.05595	0.47462	0.00407	0.01301	0.00448	0.00417	0.0033	0.00331	0.00147	5.36321e-16	22.4206	0.895791
50532-63	GS11-Z8M	EK62, vial 16	0.502	0.001	14.8385	0.05233	0.66398	0.0047	0.00422	0.00448	0.01204	0.0033	0.00388	0.00147	7.50297e-16	19.3427	0.641191
50532-64	GS11-Z8M	EK62, vial 16	0.502	0.001	12.6529	0.14765	0.58049	0.00376	0.01137	0.00319	0.02008	0.00391	0.01001	0.00154	6.55954e-16	16.4243	0.804267
50532-65	GS11-Z8M	EK62, vial 16	0.502	0.001	28.651	0.17029	1.10338	0.00573	0.03172	0.00342	0.02777	0.00433	0.02686	0.00179	1.24682e-15	17.9459	0.491639
50532-66	GS11-Z8M	EK62, vial 16	0.502	0.001	11.5302	0.13858	0.58566	0.00459	0.01585	0.004	0.02297	0.00402	0.00299	0.00154	6.61796e-16	17.9515	0.80272
50532-67	GS11-Z8M	EK62, vial 16	0.502	0.001	37.5805	0.14297	1.43947	0.00651	0.02359	0.00472	0.01664	0.00302	0.01454	0.00186	1.6266e-15	21.3461	0.379211
50532-68	GS11-Z8M	EK62, vial 16	0.502	0.001	27.6027	0.1022	1.0788	0.00548	0.0121	0.00382	0.01705	0.00354	0.00226	0.00144	1.21904e-15	23.1779	0.407649
50532-69	GS11-Z8M	EK62, vial 16	0.502	0.001	11.814	0.05354	0.55357	0.00483	0.00998	0.00377	0.00108	0.00342	0.00219	0.00139	6.25534e-16	18.3123	0.734491
50532-70	GS11-Z8M	EK62, vial 16	0.502	0.001	27.8008	0.12345	1.10385	0.00658	0.01476	0.00344	0.00161	0.00334	0.00329	0.00149	1.24735e-15	22.0086	0.413062
50532-71	GS11-Z8M	EK62, vial 16	0.502	0.001	21.87	0.11376	0.86185	0.00583	0.01466	0.00344	0.01862	0.00326	0.02271	0.00158	9.7389e-16	16.7353	0.540361
50532-72	GS11-Z8M	EK62, vial 16	0.502	0.001	18.2914	0.07117	0.80158	0.0055	0.01909	0.0035	0.00986	0.00369	0.0036	0.00135	9.05785e-16	19.9071	0.511204
50532-73	GS11-Z8M	EK62, vial 16	0.502	0.001	12.4798	0.09121	0.45403	0.0047	0.01274	0.00425	0.01714	0.00339	0.00469	0.00149	5.13054e-16	23.5894	0.981124
50532-74	GS11-Z8M	EK62, vial 16	0.502	0.001	22.2893	0.12238	0.95769	0.00624	0.02198	0.00403	0.01857	0.00369	0.0061	0.00156	1.08219e-15	20.0967	0.495101
50532-75	GS11-Z8M	EK62, vial 16	0.502	0.001	20.1417	0.11456	0.99244	0.00548	0.02579	0.00489	0.0184	0.00322	0.00484	0.00116	1.12146e-15	17.7697	0.366851
50532-76	GS11-Z8M	EK62, vial 16	0.502	0.001	12.1726	0.04847	0.52356	0.00389	0.00399	0.00361	0.00443	0.00355	0.00228	0.000637024	5.91623e-16	20.1866	0.458018
50532-77	GS11-Z8M	EK62, vial 16	0.502	0.001	4.94507	0.03329	0.56941	0.00328	0.00346	0.00368	0.0045	0.00298	0.00385	0.000644438	6.43433e-16	6.3476	0.363301
50532-78	GS11-Z8M	EK62, vial 16	0.502	0.001	13.2329	0.04662	0.54915	0.00399	0.00968	0.00324	0.00275	0.00273	0.00326	0.00119	6.2054e-16	20.392	0.634297
50532-79	GS11-Z8M	EK62, vial 16	0.502	0.001	9.48605	0.04386	0.3801	0.00427	0.01155	0.00376	0.000713235	0.00282	0.00127	0.00119	4.29513e-16	21.7306	0.925498
50532-80	GS11-Z8M	EK62, vial 16	0.502	0.001	16.2597	0.04478	0.78299	0.00532	0.01647	0.00316	0.00625	0.003	0.00914	0.00129	8.84779e-16	15.9776	0.478875
50532-81	GS11-Z8M	EK62, vial 16	0.502	0.001	42.8557	0.15175	1.82705	0.0062	0.03524	0.00316	0.01751	0.0035	0.02617	0.000854751	2.06457e-15	17.7606	0.177121
50532-82	GS11-Z8M	EK62, vial 16	0.502	0.001	9.84716	0.04442	0.44849	0.00434	0.0025	0.00269	0.0039	0.0029	0.00223	0.00117	5.06794e-16	18.8639	0.772033
50532-83	GS11-Z8M	EK62, vial 16	0.502	0.001	8.37586	0.0611	0.30131	0.00345	0.00309	0.00347	0.01133	0.00386	0.00259	0.00128	3.4048e-16	24.3677	1.30689
50532-84	GS11-Z8M	EK62, vial 16	0.502	0.001	11.3941	0.04653	0.42104	0.00663	0.0073	0.00332	0.000582643	0.00424	0.00188	0.00097949	4.75775e-16	23.2962	0.837244
50532-85	GS11-Z8M	EK62, vial 16	0.502	0.001	14.8524	0.10239	0.59476	0.00411	0.01127	0.00408	0.00567	0.00398	0.00102	0.00133	6.72079e-16	22.4861	0.690896
50532-86	GS11-Z8M	EK62, vial 16	0.502	0.001	17.8968	0.07473	0.80436	0.00554	0.0128	0.0032	0.00561	0.0041	0.00365	0.00073	9.08927e-16	19.1776	0.354388
50532-87	GS11-Z8M	EK62, vial 16	0.502	0.001	23.3916	0.101	0.97303	0.00516	0.01303	0.00369	0.000803645	0.00389	0.00405	0.000745185	1.09952e-15	20.6429	0.298618
50532-88	GS11-Z8M	EK62, vial 16	0.502	0.001	33.7457	0.07569	1.18968	0.0062	0.02141	0.0032	0.0093	0.0037	0.02017	0.00148	1.34434e-15	21.4174	0.377576
50532-89	GS11-Z8M	EK62, vial 16	0.502	0.001	24.0266	0.10161	0.81942	0.00532	0.01446	0.00416	0.00556	0.00312	0.00974	0.0017	9.25945e-16	23.5812	0.604449
50532-90	GS11-Z8M	EK62, vial 16	0.502	0.001	22.8701	0.09767	0.91532	0.00532	0.00937	0.00369	0.000853873	0.00305	0.00389	0.00154	1.03431e-15	21.4724	0.492744
50532-91	GS11-Z8M	EK62, vial 16	0.502	0.001	36.6074	0.12238	1.69904	0.0084	0.02501	0.00345	0.00868	0.00298	0.000972	0.00119	1.91992e-15	19.5266	0.232277
50532-92	GS11-Z8M	EK62, vial 16	0.502	0.001	67.952	0.15191	3.24672	0.01207	0.03928	0.00362	0.01596	0.00311	0.00913	0.00138	3.66879e-15	18.3668	0.145172
50532-93	GS11-Z8M	EK62, vial 16	0.502	0.001	14.3393	0.05727	0.54005	0.00402	0.00397	0.00255	0.01098	0.00355	0.00547	0.000724707	6.10257e-16	22.115	0.490093
50532-94	GS11-Z8M	EK62, vial 16	0.502	0.001	24.2037	0.09727	0.91687	0.00524	0.01862	0.00386	0.02903	0.0045	0.00376	0.00107	1.03606e-15	24.0615	0.412205
50532-95	GS11-Z8M	EK62, vial 16	0.502	0.001	31.9573	0.10308	1.21694	0.00534	0.01489	0.00332	0.00716	0.0033	0.00961	0.00139	1.37514e-15	21.8532	0.346382
50532-96	GS11-Z8M	EK62, vial 16	0.502	0.001	9.27149	0.03754	0.98439	0.00534	0.0175	0.00318	0.00036164	0.00426	0.00829	0.00146	1.11236e-15	6.30017	0.429852
50532-97	GS11-Z8M	EK62, vial 16	0.502	0.001	16.8073	0.05814	0.76664	0.0044	0.01777	0.00414	0.0176	0.00326	0.00367	0.00141	8.66303e-16	19.4646	0.540404
50532-98	GS11-Z8M	EK62, vial 16	0.502	0.001	16.3952	0.07094	0.66483	0.0044	0.01876	0.0043	0.01751	0.00347	0.00396	0.00149	7.51258e-16	21.7722	0.660768
50532-99	GS11-Z8M	EK62, vial 16	0.502	0.001	22.6381	0.0963	0.97496	0.00468	0.01003	0.00397	0.00271	0.00382	0.00868	0.00139	1.1017e-15	18.7221	0.43154
50532-100	GS11-Z8M	EK62, vial 16	0.502	0.001	14.9931	0.0559	0.81941	0.00525	0.00991	0.00428	0.02969	0.00382	0.00412	0.00149	9.25933e-16	16.6402	0.538384
50532-101	GS11-Z8M	EK62, vial 16	0.502	0.001	31.2875	0.13238	1.3017	0.0064	0.01788	0.0042	0.02924	0.00328	0.00748	0.00172	1.47092e-15	21.1019	0.394994
50532-102	GS11-Z8M	EK62, vial 16	0.502	0.001	20.3818	0.11238	0.68762	0.005	0.01011	0.00424	9.04101e-05	0.00306	0.00413	0.00148	7.77011e-16	25.1504	0.644545
50532-103	GS11-Z8M	EK62, vial 16	0.502	0.001	19.3859	0.12218	0.81058	0.00604	0.01704	0.00484	0.02409	0.00347	0.00577	0.00106	9.15955e-16	20.9266	0.44652
50532-104	GS11-Z8M	EK62, vial 16	0.502	0.001	16.7231	0.04876	0.73752	0.00538	0.00638	0.00431	0.00233	0.00355	0.00657	0.00101	8.33398e-16	18.248	0.438732
50532-105	GS11-Z8M	EK62, vial 16	0.502	0.001	31.7618	0.123	1.42589	0.00655	0.01573	0.00446	0.00695	0.00332	0.00574	0.00156	1.61126e-15	19.2552	0.3283
50532-106	GS11-Z8M	EK62, vial 16	0.502	0.001	20.885	0.10358	0.81379	0.00529	0.00919	0.00417	0.01965	0.00292	0.01694	0.00115	9.19583e-16	18.6154	0.440207
50532-107	GS11-Z8M	EK62, vial 16	0.502	0.001	18.9198	0.0772	0.73687	0.00511	0.00192	0.00326	0.02777	0.00367	0.01513	0.00112	8.32663e-16	19.2515	0.487426
50532-108	GS11-Z8M	EK62, vial 16	0.502	0.001	17.1967	0.04391	0.78472	0.00465	0.00571	0.00339	0.00385	0.00388	0.00429	0.00123	8.86734e-16	18.5488	0.478847
50532-109	GS11-Z8M	EK62, vial 16	0.502	0.001	14.8018	0.05009	0.70039	0.00483	0	0.00326	0.00327	0.00406	0.00776	0.00129	7.91441e-16	16.3396	0.560157
50532-110	GS11-Z8M	EK62, vial 16	0.502	0.001	25.6943	0.13342	1.17955	0.00544	0.02676	0.00389	0.0105	0.00369	0.00546	0.00124	1.33289e-15	18.817	0.336616
50532-111	GS11-Z8M	EK62, vial 16	0.502	0.001	18.6129	0.08826	0.56842	0.00422	0.00286	0.00418	0.00724	0.00376	0.00244	0.00156	6.42315e-16	28.9326	0.824565
50532-112	GS11-Z8M	EK62, vial 16	0.502	0.001	13.0287	0.08826	0.65894	0.00478	0.00833	0.00425	0.01501	0.00408	0.00357	0.00141	7.44602e-16	17.3477	0.650303
50532-113	GS11-Z8M	EK62, vial 16	0.502	0.001	18.9409	0.11238	0.95288	0.00554	0.01348	0.00411	0.00561	0.00277	0.000825	0.00129	1.07675e-15	17.9791	0.408234
50532-114	GS11-Z8M	EK62, vial 16	0.502	0.001	10.8705	0.64041	0.4903	0.00487	0.00583	0.00382	0.01811	0.0029	0.005	0.000731095	5.54039e-16	18.8223	1.31315
50532-115	GS11-Z8M	EK62, vial 16	0.502	0.001	25.6171	0.10261	1.34869	0.00691	0.00671	0.00417	0.01571	0.00376	0.00245	0.00147	1.52402e-15	17.1595	0.332818
50532-116	GS11-Z8M	EK62, vial 16	0.502	0.001	17.0183	0.04789	0.7591	0.0049	0.01257	0.0041	0.01927	0.00352	0.00423	0.0014	8.57783e-16	19.8148	0.549276
50532-117	GS11-Z8M	EK62, vial 16	0.502	0.001	57.3921	0.12218	1.12509	0.00576	0.02288	0.00431	0.01404	0.00396	0.10235	0.0025	1.27135e-15	22.3131	0.634243
50532-118	GS11-Z8M	EK62, vial 16	0.502	0.001	23.3005	0.12557	0.9063	0.0049	0.01888	0.00372	0.01786	0.00298	0.00439	0.00156	1.02412e-15	22.7528	0.513106
50532-119	GS11-Z8M	EK62, vial 16	0.502	0.001	17.4807	0.05982	0.65381	0.00414	0.01913	0.00356	0.00316	0.00298	0.00894	0.00149	7.38805e-16	20.7081	0.65309
50532-120	GS11-Z8M	EK62, vial 16	0.502	0.001	52.1699	0.08807	0.46346	0.00381	0.00741	0.00264	0.01242	0.00264	0.1054	0.000556058	5.2371e-16	42.1354	0.616981
50532-121	GS11-Z8M	EK62, vial 16	0.502	0.001	22.4167	0.05349	0.61255	0.00418	0.01746	0.00334	0.01328	0.00256	0.0224	0.000663702	6.92182e-16	24.2747	0.396932
50532-122	GS11-Z8M	EK62, vial 16	0.502	0.001	29.7139	0.06103	1.33663	0.0056	0.02297	0.00342	0.01401	0.00241	0.01764	0.000612944	1.51039e-15	17.0332	0.169088
50532-123	GS11-Z8M	EK62, vial 16	0.502	0.001	20.3449	0.05597	0.86565	0.00456	0.01393	0.00272	0.02581	0.00341	0.00719	0.00062482	9.78184e-16	20.3468	0.291303
50532-124	GS11-Z8M	EK62, vial 16	0.502	0.001	13.5773	0.02546	0.60557	0.00389	0.00997	0.0034	0.0032	0.00322	0.00344	0.00060208	6.84294e-16	18.9828	0.377149
50532-125	GS11-Z8M	EK62, vial 16	0.502	0.001	235.326	0.60027	8.69878	0.01505	0.14495	0.00459	0.00446	0.00328	0.17076	0.00136	9.82962e-15	19.2311	0.088872
Packet 71, n = 117, muscovite (single crystal)
60006-1	GS11-Z2M	EK61, vial D	3.66	0.00732	15.1555	0.08493	5.20166	0.02931	0.07115	0.00748	0	0.15685	0.00436	0.000666033	5.87788e-15	17.4529	0.291304
60006-2	GS11-Z2M	EK61, vial D	3.66	0.00732	28.884	0.19251	10.643	0.04238	0.15223	0.0114	0.31877	0.16948	0.00895	0.00085	1.20266e-14	16.168	0.21014
60006-3	GS11-Z2M	EK61, vial D	3.66	0.00732	99.6413	0.19338	35.9806	0.07719	0.43849	0.00686	1.53578	0.68237	0.02349	0.00222	4.06581e-14	16.8985	0.137082
60006-4	GS11-Z2M	EK61, vial D	3.66	0.00732	110.448	0.44173	39.483	0.2205	0.50518	0.01304	0.80733	0.24175	0.01978	0.000991564	4.46158e-14	17.3647	0.137565
60006-5	GS11-Z2M	EK61, vial D	3.66	0.00732	81.4292	0.24456	28.2087	0.0672	0.33911	0.01083	0.27629	0.59344	0.024	0.00198	3.18758e-14	17.2662	0.160313
60006-6	GS11-Z2M	EK61, vial D	3.66	0.00732	15.0212	0.09529	19.9091	0.0442	0.29009	0.01572	0.47369	0.61612	0.00495	0.00151	2.24973e-14	4.44998	0.152836
60006-7	GS11-Z2M	EK61, vial D	3.66	0.00732	13.9725	0.08854	3.3483	0.03024	0.04557	0.00736	0	0.24793	0.00194	0.00132	3.78358e-15	26.1418	0.813313
60006-8	GS11-Z2M	EK61, vial D	3.66	0.00732	18.6401	0.05061	5.28164	0.01618	0.06177	0.00641	0	0.25384	0.01053	0.00123	5.96825e-15	19.2427	0.465171
60006-9	GS11-Z2M	EK61, vial D	3.66	0.00732	8.33889	0.05099	2.86829	0.01026	0.03666	0.00559	0.06278	0.41432	0.0021	0.00162	3.24117e-15	17.6373	1.10032
60006-10	GS11-Z2M	EK61, vial D	3.66	0.00732	3.94188	0.0611	1.53878	0.00829	0.03034	0.0061	0.37625	0.47744	0.00199	0.00164	1.73882e-15	14.4151	2.08827
60006-11	GS11-Z2M	EK61, vial D	3.66	0.00732	7.39069	0.06772	2.29513	0.00999	0.03664	0.0046	0.42882	0.47679	0.00296	0.000721249	2.5935e-15	18.6988	0.65365
60006-12	GS11-Z2M	EK61, vial D	3.66	0.00732	9.58744	0.0644	3.29015	0.01132	0.04729	0.0075	0.20018	0.37424	0.00181	0.00112	3.71787e-15	18.057	0.67842
60006-13	GS11-Z2M	EK61, vial D	3.66	0.00732	10.1183	0.06261	3.47713	0.01525	0.03881	0.00622	0	0.46265	0.00256	0.00164	3.92916e-15	17.5995	0.926063
60006-14	GS11-Z2M	EK61, vial D	3.66	0.00732	3.64323	0.0494	1.07957	0.00681	0.01835	0.00566	0	0.32501	0.000604	0.00121	1.21991e-15	20.7376	2.19645
60006-15	GS11-Z2M	EK61, vial D	3.66	0.00732	2.6683	0.05371	0.97622	0.00659	0.011	0.00516	0	0.40228	0.00155	0.00075743	1.10313e-15	14.7203	1.56319
60006-16	GS11-Z2M	EK61, vial D	3.66	0.00732	8.91456	0.06708	3.11214	0.01428	0.04649	0.00746	0	0.53741	0.00155	0.00112	3.51672e-15	17.7687	0.719968
60006-17	GS11-Z2M	EK61, vial D	3.66	0.00732	5.05217	0.0483	1.42134	0.00996	0.02374	0.00656	0	0.4003	0.0012	0.00114	1.60611e-15	21.5921	1.5791
60006-18	GS11-Z2M	EK61, vial D	3.66	0.00732	3.58136	0.03662	1.07503	0.00855	0.00594	0.00434	0.19488	0.4619	0.00445	0.00156	1.21478e-15	13.8986	2.8238
60006-19	GS11-Z2M	EK61, vial D	3.66	0.00732	1.94676	0.0461	0.60108	0.00605	0.00737	0.00525	0	0.47096	0.00168	0.00163	6.7922e-16	15.4292	5.27993
60006-20	GS11-Z2M	EK61, vial D	3.66	0.00732	18.2746	0.05148	5.2029	0.01614	0.07548	0.00466	0	0.50411	0.01043	0.000709366	5.87928e-15	19.0944	0.290399
60006-21	GS11-Z2M	EK61, vial D	3.66	0.00732	17.4981	0.03912	4.53497	0.01614	0.07759	0.00569	0	0.43374	0.0151	0.00147	5.12452e-15	18.8003	0.641737
60006-22	GS11-Z2M	EK61, vial D	3.66	0.00732	15.2721	0.04776	4.30219	0.01318	0.06453	0.00623	0	0.48919	0.01012	0.00118	4.86147e-15	18.6413	0.546407
60006-23	GS11-Z2M	EK61, vial D	3.66	0.00732	10.888	0.04105	2.63232	0.01425	0.03643	0.00586	1.3682	0.45429	0.00277	0.00149	2.97452e-15	25.3023	1.10592
60006-24	GS11-Z2M	EK61, vial D	3.66	0.00732	10.4841	0.04188	4.88818	0.01721	0.07661	0.00508	1.03003	0.45448	0.00392	0.00111	5.52364e-15	12.6087	0.449732
60006-25	GS11-Z2M	EK61, vial D	3.66	0.00732	27.8085	0.09315	23.9607	0.05613	0.30986	0.00885	0	0.59794	0.007	0.0016	2.70755e-14	7.02226	0.135127
60006-26	GS11-Z2M	EK61, vial D	3.66	0.00732	16.3058	0.04346	4.50471	0.01414	0.06989	0.00508	0	0.48125	0.00364	0.00163	5.09032e-15	22.075	0.70734
60006-27	GS11-Z2M	EK61, vial D	3.66	0.00732	19.2018	0.04717	4.86966	0.01712	0.06471	0.00626	0.91819	0.49104	0.01757	0.00155	5.50272e-15	18.9408	0.630374
60006-28	GS11-Z2M	EK61, vial D	3.66	0.00732	10.5776	0.06168	3.6162	0.01321	0.05391	0.00595	0.92911	0.48956	0.000478	0.0012	4.08631e-15	19.0373	0.657196
60006-29	GS11-Z2M	EK61, vial D	3.66	0.00732	14.7684	0.04168	4.93823	0.0142	0.07355	0.00516	0.61841	0.42307	0.00257	0.000657647	5.5802e-15	18.6459	0.275848
60006-30	GS11-Z2M	EK61, vial D	3.66	0.00732	10.9986	0.06552	3.76146	0.01413	0.06429	0.00565	1.04415	0.42134	0	0.00147	4.25045e-15	19.4505	0.771322
60006-31	GS11-Z2M	EK61, vial D	3.66	0.00732	11.1131	0.06926	3.47701	0.01717	0.0646	0.00658	0	0.45177	0.0067	0.000756902	3.92902e-15	17.1292	0.45817
60006-32	GS11-Z2M	EK61, vial D	3.66	0.00732	9.43386	0.04082	2.92638	0.01618	0.0456	0.00622	0	0.50015	0.00417	0.000756902	3.30681e-15	18.2636	0.528695
60006-33	GS11-Z2M	EK61, vial D	3.66	0.00732	20.5625	0.07339	4.51324	0.01717	0.06341	0.00585	0.8909	0.52773	0.00355	0.00163	5.09996e-15	28.375	0.715049
60006-34	GS11-Z2M	EK61, vial D	3.66	0.00732	25.3796	0.05725	7.86596	0.01817	0.10415	0.01033	1.05527	0.51367	0.0128	0.0011	8.88853e-15	18.0542	0.285319
60006-35	GS11-Z2M	EK61, vial D	3.66	0.00732	10.5521	0.0397	3.11129	0.0142	0.04162	0.00728	0.64052	0.60954	0.00402	0.00154	3.51576e-15	19.8167	0.968542
60006-36	GS11-Z2M	EK61, vial D	3.66	0.00732	3.10591	0.03996	1.08181	0.007	0.01257	0.00407	0.10769	0.55785	0.00201	0.00109	1.22245e-15	15.2695	1.98078
60006-37	GS11-Z2M	EK61, vial D	3.66	0.00732	5.22137	0.05239	1.51357	0.0069	0.01406	0.00443	0.22434	0.68234	0.00399	0.00155	1.71033e-15	17.5661	2.00808
60006-38	GS11-Z2M	EK61, vial D	3.66	0.00732	6.96649	0.05778	2.50705	0.01124	0.03383	0.00463	0	0.57527	0.000308	0.00149	2.83297e-15	17.8891	1.16502
60006-39	GS11-Z2M	EK61, vial D	3.66	0.00732	10.8314	0.04	3.45328	0.01613	0.05023	0.00595	0	0.45818	0.00585	0.00129	3.90221e-15	17.1905	0.733491
60006-40	GS11-Z2M	EK61, vial D	3.66	0.00732	9.65071	0.04022	4.62853	0.01513	0.07052	0.00805	0	0.56456	0.00451	0.00159	5.23024e-15	11.6847	0.67467
60006-41	GS11-Z2M	EK61, vial D	3.66	0.00732	8.78991	0.03384	2.51375	0.01219	0.02869	0.00536	0.3172	0.51526	0.00114	0.0011	2.84054e-15	22.0772	0.863478
60006-42	GS11-Z2M	EK61, vial D	3.66	0.00732	9.51375	0.03764	3.3493	0.01322	0.05453	0.00666	0.0102	0.45973	0.00152	0.00106	3.78471e-15	17.7298	0.627937
60006-43	GS11-Z2M	EK61, vial D	3.66	0.00732	14.8985	0.04	5.29557	0.01322	0.0762	0.00684	0	0.45992	0.00526	0.00145	5.98399e-15	16.4932	0.538673
60006-44	GS11-Z2M	EK61, vial D	3.66	0.00732	8.32898	0.0586	2.80011	0.01519	0.03443	0.00537	0.00255	0.50556	0.00503	0.00128	3.16412e-15	16.0105	0.904526
60006-45	GS11-Z2M	EK61, vial D	3.66	0.00732	6.90542	0.06185	2.21831	0.00838	0.02424	0.00425	0.04346	0.58514	0.00516	0.00148	2.50669e-15	15.8946	1.31362
60006-46	GS11-Z2M	EK61, vial D	3.66	0.00732	6.00948	0.05456	1.76336	0.008	0.02263	0.00552	0.8644	0.5425	0.00617	0.00156	1.9926e-15	15.803	1.73005
60006-47	GS11-Z2M	EK61, vial D	3.66	0.00732	18.8734	0.04833	3.98392	0.01318	0.04616	0.00526	0.04607	0.60619	0.02132	0.00172	4.50183e-15	20.6705	0.852427
60006-48	GS11-Z2M	EK61, vial D	3.66	0.00732	8.59158	0.06369	2.72309	0.01228	0.03989	0.00705	0	0.46807	0.00286	0.00114	3.07709e-15	18.476	0.834461
60006-49	GS11-Z2M	EK61, vial D	3.66	0.00732	4.23542	0.05126	1.2187	0.00815	0.02226	0.00488	0.27021	0.37651	0	0.00156	1.37713e-15	23.1552	2.4952
60006-50	GS11-Z2M	EK61, vial D	3.66	0.00732	4.89378	0.05143	1.6802	0.00898	0.01587	0.0055	1.051	0.40963	0.00125	0.000693542	1.89863e-15	17.959	0.83913
60006-51	GS11-Z2M	EK61, vial D	3.66	0.00732	6.09868	0.04442	2.13369	0.00858	0.03252	0.00702	0.61693	0.37782	0.0017	0.00138	2.41107e-15	17.3346	1.2659
60006-52	GS11-Z2M	EK61, vial D	3.66	0.00732	4.77845	0.04684	1.459	0.00941	0.01505	0.00433	1.01129	0.37548	0.00183	0.000629365	1.64867e-15	19.3762	0.880364
60006-53	GS11-Z2M	EK61, vial D	3.66	0.00732	5.26231	0.05057	1.56468	0.0096	0.02391	0.0044	0	0.45786	0.00235	0.00141	1.76809e-15	18.992	1.76065
60006-54	GS11-Z2M	EK61, vial D	3.66	0.00732	9.94515	0.03912	3.10905	0.01224	0.04531	0.00548	0	0.47211	0.000557	0.00111	3.51323e-15	20.5518	0.7064
60006-55	GS11-Z2M	EK61, vial D	3.66	0.00732	7.01455	0.03688	1.58914	0.00875	0.01891	0.00511	1.25134	0.39491	0.00179	0.00112	1.79573e-15	27.1015	1.37752
60006-56	GS11-Z2M	EK61, vial D	3.66	0.00732	5.35132	0.03538	2.01151	0.00816	0.02448	0.00599	0.78588	0.37149	0.00144	0.00111	2.27301e-15	16.2441	1.08005
60006-57	GS11-Z2M	EK61, vial D	3.66	0.00732	9.77586	0.03324	2.7208	0.01322	0.04438	0.0073	0	0.4513	0.00311	0.00156	3.0745e-15	21.1773	1.11966
60006-58	GS11-Z2M	EK61, vial D	3.66	0.00732	62.5927	0.15207	15.0974	0.03016	0.23703	0.01253	1.4411	0.34442	0.00506	0.00129	1.70601e-14	26.5229	0.193251
60006-59	GS11-Z2M	EK61, vial D	3.66	0.00732	9.72019	0.05471	3.17985	0.01319	0.05028	0.00662	0	0.30149	0.00195	0.0012	3.59323e-15	18.7995	0.742361
60006-60	GS11-Z2M	EK61, vial D	3.66	0.00732	6.49454	0.05281	2.03877	0.00926	0.02692	0.00456	0	0.31954	7e-05	0.00156	2.30381e-15	20.6616	1.48726
60006-61	GS11-Z2M	EK61, vial D	3.66	0.00732	14.9299	0.04397	4.62392	0.01726	0.07022	0.00626	0.67218	0.43499	0.00267	0.0017	5.22503e-15	20.1041	0.720715
60006-62	GS11-Z2M	EK61, vial D	3.66	0.00732	8.58417	0.06075	2.86077	0.01523	0.03403	0.00443	0	0.40397	0.00091	0.0017	3.23267e-15	19.0004	1.16526
60006-63	GS11-Z2M	EK61, vial D	3.66	0.00732	8.54823	0.03996	2.86804	0.01228	0.03322	0.00461	0.69674	0.44261	0.00243	0.00163	3.24089e-15	18.008	1.10721
60006-64	GS11-Z2M	EK61, vial D	3.66	0.00732	12.1098	0.04342	3.61102	0.01425	0.04866	0.00498	0	0.39653	0.01115	0.0017	4.08045e-15	15.9254	0.922882
60006-65	GS11-Z2M	EK61, vial D	3.66	0.00732	8.19362	0.03406	2.50341	0.00877	0.04286	0.00453	0.01975	0.38245	0.00766	0.00151	2.82885e-15	15.526	1.17849
60006-66	GS11-Z2M	EK61, vial D	3.66	0.00732	7.63707	0.05456	2.10493	0.0093	0.02412	0.00559	0.0177	0.43721	0.00682	0.000770065	2.37857e-15	17.4931	0.74403
60006-67	GS11-Z2M	EK61, vial D	3.66	0.00732	8.66276	0.06001	2.04094	0.00786	0.02795	0.00669	0.4072	0.48588	0.01032	0.00148	2.30626e-15	18.1174	1.42294
60006-68	GS11-Z2M	EK61, vial D	3.66	0.00732	4.85174	0.0542	1.3887	0.00852	0.01886	0.00664	0	0.48651	0.0027	0.00074411	1.56923e-15	18.9072	1.08943
60006-69	GS11-Z2M	EK61, vial D	3.66	0.00732	9.05592	0.04342	3.06605	0.01525	0.03495	0.00587	0.07299	0.47963	0.00135	0.0013	3.46464e-15	18.5037	0.832071
60006-70	GS11-Z2M	EK61, vial D	3.66	0.00732	7.72107	0.05636	2.58192	0.01226	0.0421	0.00599	0	0.38634	0.00518	0.00124	2.91757e-15	15.7048	0.947411
60006-71	GS11-Z2M	EK61, vial D	3.66	0.00732	3.82184	0.03842	0.94925	0.0061	0.01023	0.00505	0.38663	0.42421	0.00391	0.000671789	1.07265e-15	18.6058	1.42055
60006-72	GS11-Z2M	EK61, vial D	3.66	0.00732	15.2048	0.07589	4.39797	0.01423	0.06505	0.00464	0.00209	0.44437	0.00988	0.00138	4.96971e-15	18.2962	0.626683
60006-73	GS11-Z2M	EK61, vial D	3.66	0.00732	12.8623	0.04327	4.69116	0.01721	0.06844	0.00671	0	0.47603	0.00248	0.00124	5.30101e-15	16.8681	0.522179
60006-74	GS11-Z2M	EK61, vial D	3.66	0.00732	6.47132	0.04837	2.70022	0.0113	0.03815	0.0044	0.03144	0.35761	0.00136	0.0012	3.05125e-15	14.7338	0.87116
60006-75	GS11-Z2M	EK61, vial D	3.66	0.00732	14.9771	0.05054	4.76829	0.0133	0.06669	0.0086	0.53493	0.46859	0.0055	0.00107	5.38817e-15	18.3974	0.449703
60006-76	GS11-Z2M	EK61, vial D	3.66	0.00732	7.07222	0.06054	4.29088	0.01527	0.06076	0.00444	0.20252	0.42288	0.00533	0.00167	4.84869e-15	8.41147	0.764672
60006-77	GS11-Z2M	EK61, vial D	3.66	0.00732	4.40902	0.04305	1.40095	0.00881	0.01773	0.00523	0.41397	0.31195	0.00019	0.00129	1.58307e-15	20.4994	1.80038
60006-78	GS11-Z2M	EK61, vial D	3.66	0.00732	4.62117	0.05009	1.54179	0.00776	0.00803	0.00404	0.50075	0.46857	0.000205	0.00149	1.74222e-15	19.5341	1.88343
60006-79	GS11-Z2M	EK61, vial D	3.66	0.00732	4.54528	0.03041	1.3287	0.00688	0.01234	0.00508	0.19162	0.47037	0.00288	0.00163	1.50143e-15	18.2823	2.38166
60006-80	GS11-Z2M	EK61, vial D	3.66	0.00732	6.95618	0.02921	1.80265	0.00828	0.02349	0.00383	0	0.46956	0.00487	0.00151	2.03699e-15	19.9271	1.62595
60006-81	GS11-Z2M	EK61, vial D	3.66	0.00732	14.19	0.04662	3.73101	0.01716	0.05912	0.00532	0.28371	0.53191	0.00245	0.00106	4.21604e-15	23.6645	0.573172
60006-82	GS11-Z2M	EK61, vial D	3.66	0.00732	8.5237	0.04665	2.49595	0.00908	0.03232	0.00657	0	0.47062	0.00199	0.00113	2.82042e-15	20.7943	0.889935
60006-83	GS11-Z2M	EK61, vial D	3.66	0.00732	10.4876	0.04	2.41293	0.01153	0.03445	0.00584	0.37699	0.47082	0.01349	0.00172	2.72661e-15	17.7311	1.39376
60006-84	GS11-Z2M	EK61, vial D	3.66	0.00732	12.7238	0.04071	4.58601	0.01411	0.067	0.00569	0.60587	0.44258	0.0061	0.00116	5.18219e-15	15.6701	0.498717
60006-85	GS11-Z2M	EK61, vial D	3.66	0.00732	3.58376	0.03883	1.04481	0.00741	0.017	0.0044	0	0.42717	0.00366	0.00112	1.18064e-15	15.2602	2.10736
60006-86	GS11-Z2M	EK61, vial D	3.66	0.00732	2.69533	0.03883	0.82995	0.00592	0.01251	0.00422	0.16762	0.38314	0.000619	0.000693109	9.37844e-16	19.931	1.66519
60006-87	GS11-Z2M	EK61, vial D	3.66	0.00732	4.43535	0.05459	1.7045	0.00729	0.01615	0.00447	0	0.3986	0.00101	0.000696563	1.92609e-15	15.5074	0.830375
60006-88	GS11-Z2M	EK61, vial D	3.66	0.00732	3.81673	0.03677	2.90464	0.0112	0.03206	0.00561	0	0.46792	0.00227	0.00107	3.28224e-15	6.98749	0.729411
60006-89	GS11-Z2M	EK61, vial D	3.66	0.00732	14.6349	0.03828	4.53991	0.01819	0.06475	0.00765	0	0.49642	0.00527	0.00172	5.1301e-15	18.7654	0.741975
60006-90	GS11-Z2M	EK61, vial D	3.66	0.00732	7.43334	0.05887	1.86901	0.009	0.03131	0.00525	0.17464	0.44573	0.00188	0.0017	2.11198e-15	24.1336	1.77576
60006-91	GS11-Z2M	EK61, vial D	3.66	0.00732	7.00183	0.03536	2.60147	0.01219	0.02873	0.00488	0.68132	0.3694	0.000644	0.00131	2.93966e-15	17.2863	0.982734
60006-92	GS11-Z2M	EK61, vial D	3.66	0.00732	9.13101	0.07503	3.14298	0.01426	0.04994	0.00425	0	0.40781	0.000619	0.00164	3.55157e-15	18.525	1.02625
60006-93	GS11-Z2M	EK61, vial D	3.66	0.00732	4.14592	0.04743	1.62045	0.00852	0.02652	0.0048	0	0.40798	0.00183	0.00156	1.83111e-15	14.5139	1.88235
60006-94	GS11-Z2M	EK61, vial D	3.66	0.00732	5.32068	0.04562	1.75263	0.00846	0.03055	0.00474	0	0.39292	0	0.0012	1.98047e-15	20.3904	1.33663
60006-95	GS11-Z2M	EK61, vial D	3.66	0.00732	9.93514	0.04118	3.98698	0.01724	0.05723	0.00622	0	0.35729	0.00145	0.00129	4.50529e-15	15.5869	0.63536
60006-96	GS11-Z2M	EK61, vial D	3.66	0.00732	4.89699	0.05057	1.9395	0.0091	0.02879	0.00626	0	0.41802	0.00554	0.00152	2.19163e-15	10.9783	1.54026
60006-97	GS11-Z2M	EK61, vial D	3.66	0.00732	7.36125	0.06929	2.48488	0.01033	0.03158	0.00578	0	0.47779	0.00176	0.0014	2.80791e-15	17.9217	1.11174
60006-98	GS11-Z2M	EK61, vial D	3.66	0.00732	5.50019	0.04885	1.74018	0.00952	0.02463	0.00648	0	0.47696	0	0.00131	1.9664e-15	21.0352	1.47244
60006-99	GS11-Z2M	EK61, vial D	3.66	0.00732	1.3772	0.04071	1.54438	0.00943	0.01958	0.00595	0	0.42657	0.00159	0.000778974	1.74515e-15	3.38858	1.00783
60006-100	GS11-Z2M	EK61, vial D	3.66	0.00732	3.94989	0.0507	1.34444	0.0089	0.0202	0.00591	0	0.41994	0.00176	0.00143	1.51922e-15	16.6198	2.07506
60006-101	GS11-Z2M	EK61, vial D	3.66	0.00732	5.28364	0.05162	1.88725	0.0089	0.0258	0.00564	0	0.47189	0.00463	0.00134	2.13259e-15	13.3617	1.39837
60006-102	GS11-Z2M	EK61, vial D	3.66	0.00732	3.08228	0.04565	1.0458	0.00805	0.01268	0.0053	0	0.51096	0.00301	0.00156	1.18175e-15	13.4414	2.91988
60006-103	GS11-Z2M	EK61, vial D	3.66	0.00732	2.91819	0.03688	1.01011	0.00574	0.01129	0.00414	0	0.35067	0.00143	0.000693542	1.14142e-15	15.2977	1.36441
60006-104	GS11-Z2M	EK61, vial D	3.66	0.00732	6.9748	0.05376	2.30566	0.01014	0.03632	0.00618	0	0.41915	0.000965	0.00108	2.6054e-15	18.9506	0.924495
60006-105	GS11-Z2M	EK61, vial D	3.66	0.00732	3.91445	0.05778	1.17144	0.00644	0.01545	0.00519	0	0.36571	0.00101	0.00177	1.32373e-15	19.8123	2.93823
60006-106	GS11-Z2M	EK61, vial D	3.66	0.00732	5.53393	0.05504	1.83438	0.0094	0.02719	0.00552	0	0.46793	0	0.0013	2.07285e-15	19.6014	1.39223
60006-107	GS11-Z2M	EK61, vial D	3.66	0.00732	34.7199	0.19191	13.2289	0.05525	0.1748	0.0133	0.36259	0.18953	0.00578	0.000773369	1.49487e-14	16.3616	0.16759
60006-108	GS11-Z2M	EK61, vial D	3.66	0.00732	45.4557	0.2406	10.2623	0.04919	0.16627	0.01215	0	0.16608	0.04541	0.000961769	1.15964e-14	20.4366	0.278748
60006-109	GS11-Z2M	EK61, vial D	3.66	0.00732	47.9103	0.2307	18.6356	0.07225	0.24547	0.0173	0	0.1353	0.01084	0.000754321	2.10582e-14	15.7117	0.13444
60006-110	GS11-Z2M	EK61, vial D	3.66	0.00732	29.3346	0.2325	8.51374	0.05156	0.11237	0.0089	0.1974	0.19304	0.00118	0.000877838	9.62053e-15	22.2979	0.302886
60006-111	GS11-Z2M	EK61, vial D	3.66	0.00732	49.4561	0.123	16.866	0.02913	0.24431	0.01336	0	0.97607	0.02766	0.00137	1.90586e-14	16.0048	0.178975
60006-112	GS11-Z2M	EK61, vial D	3.66	0.00732	39.82	0.23672	14.5121	0.05484	0.20094	0.01612	0	0.19988	0.01039	0.00105	1.63987e-14	16.5694	0.191838
60006-113	GS11-Z2M	EK61, vial D	3.66	0.00732	83.4435	0.20132	26.3148	0.07417	0.33212	0.0072	0	0.54561	0.00941	0.0012	2.97358e-14	20.0682	0.125015
60006-114	GS11-Z2M	EK61, vial D	3.66	0.00732	43.5183	0.22583	17.2222	0.03427	0.24617	0.01803	0	0.69328	0.00616	0.00213	1.94611e-14	15.8613	0.25927
60006-115	GS11-Z2M	EK61, vial D	3.66	0.00732	38.7275	0.13965	14.9206	0.02222	0.20053	0.01278	0.65862	0.58448	0.00968	0.0017	1.68603e-14	15.7715	0.234922
60006-116	GS11-Z2M	EK61, vial D	3.66	0.00732	13.5101	0.08191	4.84274	0.01914	0.06625	0.00636	0.7923	0.46041	0.00826	0.00152	5.4723e-15	15.0609	0.623305
60006-117	GS11-Z2M	EK61, vial D	3.66	0.00732	14.8636	0.07159	6.18857	0.01717	0.09119	0.00966	0	0.61427	0.01307	0.002	6.99308e-15	11.6163	0.636561
Packet 62, n = 122, muscovite (single crystal)
50533-1	GS11-Z9M	EK62, vial 17	0.504	0.001	183.403	0.23037	6.92486	0.01203	0.12358	0.00338	0.00734	0.00272	0.15242	0.00101	7.82509e-15	18.1872	0.081123
50533-2	GS11-Z9M	EK62, vial 17	0.504	0.001	173.481	0.1406	4.98069	0.00993	0.11864	0.00386	0.00643	0.00278	0.22583	0.00114	5.62818e-15	19.5227	0.113308
50533-3	GS11-Z9M	EK62, vial 17	0.504	0.001	143.484	0.19044	5.51132	0.01103	0.10619	0.00376	0.00773	0.00297	0.1611	0.000964624	6.22779e-15	15.9004	0.0972514
50533-4	GS11-Z9M	EK62, vial 17	0.504	0.001	84.8788	0.08797	3.91423	0.00923	0.0512	0.0031	0.00812	0.00261	0.01908	0.000510392	4.42308e-15	18.5483	0.102573
50533-5	GS11-Z9M	EK62, vial 17	0.504	0.001	54.4125	0.1206	2.74311	0.00747	0.03685	0.00275	0.00612	0.00269	0.00741	0.000492037	3.09971e-15	17.4805	0.143662
50533-6	GS11-Z9M	EK62, vial 17	0.504	0.001	85.805	0.15048	5.02463	0.01204	0.07453	0.00318	0.000170775	0.00276	0.02946	0.000557584	5.67783e-15	13.8883	0.0846115
50533-7	GS11-Z9M	EK62, vial 17	0.504	0.001	58.0816	0.15048	2.70255	0.00747	0.03648	0.00234	0.00442	0.00322	0.00501	0.00047634	3.05388e-15	19.1252	0.171637
50533-8	GS11-Z9M	EK62, vial 17	0.504	0.001	85.4655	0.08881	4.0106	0.01104	0.05863	0.00275	0.00727	0.00298	0.01643	0.000540833	4.53198e-15	18.3866	0.113534
50533-9	GS11-Z9M	EK62, vial 17	0.504	0.001	71.7499	0.09179	2.91287	0.00786	0.0331	0.00219	0.00706	0.00262	0.01256	0.000558032	3.29154e-15	21.3959	0.141118
50533-10	GS11-Z9M	EK62, vial 17	0.504	0.001	83.1735	0.09476	2.47977	0.00707	0.0301	0.00292	6.02734e-05	0.00306	0.01573	0.000574282	2.80214e-15	28.5402	0.197306
50533-11	GS11-Z9M	EK62, vial 17	0.504	0.001	83.6737	0.11065	4.40831	0.01005	0.06841	0.00353	0.000170775	0.00276	0.01993	0.000590762	4.98139e-15	15.9615	0.0950433
50533-12	GS11-Z9M	EK62, vial 17	0.504	0.001	91.8744	0.07793	4.25194	0.00945	0.06438	0.00227	0.00223	0.00291	0.01821	0.00062434	4.80469e-15	18.4477	0.10405
50533-13	GS11-Z9M	EK62, vial 17	0.504	0.001	72.9271	0.07237	3.35401	0.00877	0.04137	0.00283	0.00261	0.00344	0.00977	0.0005	3.79003e-15	18.9648	0.144081
50533-14	GS11-Z9M	EK62, vial 17	0.504	0.001	54.2946	0.06943	2.3368	0.00669	0.02677	0.00298	0.000190866	0.00269	0.00953	0.000508035	2.64058e-15	19.9103	0.167868
50533-15	GS11-Z9M	EK62, vial 17	0.504	0.001	56.0446	0.07237	2.45957	0.00857	0.02677	0.00298	0.000894056	0.00297	0.01025	0.000532541	2.77931e-15	19.5179	0.177561
50533-16	GS11-Z9M	EK62, vial 17	0.504	0.001	89.3743	0.11089	1.54089	0.00604	0.01604	0.0025	0.000150684	0.0032	0.01095	0.000518556	1.74121e-15	50.0922	0.391697
50533-17	GS11-Z9M	EK62, vial 17	0.504	0.001	24.9314	0.05579	2.54847	0.00682	0.03834	0.00275	0.00492	0.00354	0.01489	0.000542033	2.87977e-15	7.51962	0.169399
50533-18	GS11-Z9M	EK62, vial 17	0.504	0.001	100.262	0.11089	5.14724	0.00979	0.06659	0.00275	0.000170775	0.00314	0.02532	0.00062434	5.81638e-15	16.3029	0.0900032
50533-19	GS11-Z9M	EK62, vial 17	0.504	0.001	38.9135	0.11089	5.598	0.01306	0.08068	0.00335	0.000994511	0.00314	0.02305	0.000607454	6.32574e-15	5.22088	0.072265
50533-20	GS11-Z9M	EK62, vial 17	0.504	0.001	119.838	0.11102	5.63628	0.01205	0.07654	0.00333	0.000120547	0.00338	0.02317	0.000627694	6.369e-15	18.1209	0.0918357
50533-21	GS11-Z9M	EK62, vial 17	0.504	0.001	28.6932	0.09124	3.56513	0.00996	0.05032	0.00324	0.00733	0.00306	0.00995	0.000520096	4.0286e-15	6.77872	0.108721
50533-22	GS11-Z9M	EK62, vial 17	0.504	0.001	142.854	0.10112	7.0631	0.01404	0.10183	0.00376	0.00628	0.0033	0.05475	0.000742496	7.9813e-15	16.3251	0.0744697
50533-23	GS11-Z9M	EK62, vial 17	0.504	0.001	111.261	0.09815	5.54494	0.01205	0.07618	0.00308	0.00823	0.00291	0.04378	0.000733485	6.26578e-15	16.2144	0.0843864
50533-24	GS11-Z9M	EK62, vial 17	0.504	0.001	98.2345	0.09669	4.92936	0.00873	0.05869	0.00383	0.0061	0.00368	0.01564	0.000646375	5.57018e-15	17.319	0.105331
50533-25	GS11-Z9M	EK62, vial 17	0.504	0.001	43.6234	0.10161	1.95371	0.00589	0.02101	0.00297	0.007	0.0032	0.01065	0.000559732	2.20769e-15	19.1642	0.23177
50533-26	GS11-Z9M	EK62, vial 17	0.504	0.001	79.6258	0.07908	4.10996	0.01209	0.05263	0.00342	0.00116	0.00354	0.01794	0.000638201	4.64425e-15	16.386	0.124849
50533-27	GS11-Z9M	EK62, vial 17	0.504	0.001	53.2205	0.07543	2.06135	0.00616	0.03423	0.00292	0.00871	0.00306	0.01533	0.000646375	2.32933e-15	21.8642	0.221064
50533-28	GS11-Z9M	EK62, vial 17	0.504	0.001	33.9331	0.09884	1.45153	0.00587	0.02027	0.003	0.00506	0.00314	0.01999	0.000630079	1.64023e-15	17.8811	0.308155
50533-29	GS11-Z9M	EK62, vial 17	0.504	0.001	113.477	0.10179	5.6556	0.0098	0.07566	0.00344	0.00611	0.00322	0.01779	0.000630079	6.39083e-15	17.4301	0.0848646
50533-30	GS11-Z9M	EK62, vial 17	0.504	0.001	64.0833	0.12149	2.96352	0.00822	0.04525	0.00309	0.00721	0.00269	0.01948	0.000630079	3.34878e-15	18.0891	0.141896
50533-31	GS11-Z9M	EK62, vial 17	0.504	0.001	76.1956	0.08078	4.06861	0.00835	0.0481	0.00364	0.00819	0.00318	0.01207	0.000576281	4.59753e-15	16.3865	0.110735
50533-32	GS11-Z9M	EK62, vial 17	0.504	0.001	112.204	0.10218	3.53495	0.00894	0.05549	0.0033	0.00867	0.00318	0.13311	0.00106	3.99449e-15	18.9319	0.154175
50533-33	GS11-Z9M	EK62, vial 17	0.504	0.001	77.346	0.17129	3.61806	0.00934	0.04815	0.0033	0.00649	0.00341	0.02116	0.000632455	4.08841e-15	17.9812	0.141983
50533-34	GS11-Z9M	EK62, vial 17	0.504	0.001	61.6279	0.13169	3.3787	0.00934	0.04943	0.00314	0.00241	0.00304	0.02093	0.000640703	3.81793e-15	14.9304	0.132867
50533-35	GS11-Z9M	EK62, vial 17	0.504	0.001	93.3242	0.1728	4.43611	0.01011	0.06069	0.00311	0.00533	0.00326	0.03149	0.000729452	5.0128e-15	17.2696	0.115395
50533-36	GS11-Z9M	EK62, vial 17	0.504	0.001	141.859	0.11428	5.67114	0.01209	0.09441	0.00425	0.00246	0.00361	0.06522	0.000782624	6.40839e-15	19.5831	0.101619
50533-37	GS11-Z9M	EK62, vial 17	0.504	0.001	66.496	0.14339	2.10302	0.00687	0.0473	0.00319	0.00385	0.00302	0.08441	0.00083672	2.37641e-15	18.0852	0.229048
50533-38	GS11-Z9M	EK62, vial 17	0.504	0.001	42.0156	0.13388	1.73716	0.00696	0.02458	0.00372	0.00685	0.00354	0.0118	0.00060959	1.96299e-15	20.5323	0.296772
50533-39	GS11-Z9M	EK62, vial 17	0.504	0.001	84.1515	0.19268	3.15726	0.00832	0.05616	0.0043	0.0052	0.00347	0.02018	0.000704557	3.5677e-15	22.5672	0.175153
50533-40	GS11-Z9M	EK62, vial 17	0.504	0.001	223.777	0.29176	4.61133	0.01215	0.07781	0.00492	0.000994511	0.00347	0.0368	0.000797559	5.2108e-15	41.4902	0.17534
50533-41	GS11-Z9M	EK62, vial 17	0.504	0.001	111.224	0.19481	5.54709	0.01213	0.06374	0.00442	0.00295	0.00348	0.01675	0.000676757	6.26821e-15	17.3845	0.0991054
50533-42	GS11-Z9M	EK62, vial 17	0.504	0.001	51.1184	0.11811	3.59523	0.00967	0.04188	0.00382	0.0084	0.00291	0.02872	0.000701783	4.06261e-15	11.0123	0.117568
50533-43	GS11-Z9M	EK62, vial 17	0.504	0.001	34.5545	0.10885	1.31974	0.00569	0.01612	0.00404	0.00334	0.00318	0.01686	0.00065215	1.49131e-15	20.559	0.35497
50533-44	GS11-Z9M	EK62, vial 17	0.504	0.001	46.212	0.11811	1.58283	0.00684	0.02094	0.00411	0.00822	0.00311	0.03888	0.000778974	1.7886e-15	20.4735	0.306656
50533-45	GS11-Z9M	EK62, vial 17	0.504	0.001	27.4229	0.11739	3.98503	0.00973	0.05867	0.00436	0.01656	0.00311	0.00777	0.000622897	4.50308e-15	6.18658	0.103238
50533-46	GS11-Z9M	EK62, vial 17	0.504	0.001	34.6562	0.11739	1.64296	0.00611	0.02823	0.00368	0.00324	0.00333	0.01084	0.000637809	1.85654e-15	17.5511	0.288845
50533-47	GS11-Z9M	EK62, vial 17	0.504	0.001	64.5007	0.13631	3.00128	0.00747	0.0425	0.00412	0.00909	0.00311	0.01095	0.000652993	3.39145e-15	18.8261	0.157029
50533-48	GS11-Z9M	EK62, vial 17	0.504	0.001	66.2591	0.14645	2.17387	0.00731	0.03392	0.00341	0.00104	0.0032	0.01412	0.000665282	2.45647e-15	25.8214	0.238064
50533-49	GS11-Z9M	EK62, vial 17	0.504	0.001	72.5789	0.17535	3.53752	0.00874	0.05758	0.00358	0.00347	0.00347	0.01239	0.00069527	3.9974e-15	17.7319	0.148145
50533-50	GS11-Z9M	EK62, vial 17	0.504	0.001	65.4129	0.15604	2.76912	0.00883	0.03799	0.00394	0.0084	0.00333	0.01115	0.000672681	3.12911e-15	20.6476	0.187886
50533-51	GS11-Z9M	EK62, vial 17	0.504	0.001	90.7156	0.18506	4.40281	0.01224	0.06485	0.00457	0.00704	0.00361	0.01239	0.000702922	4.97518e-15	18.0709	0.128967
50533-52	GS11-Z9M	EK62, vial 17	0.504	0.001	117.881	0.17692	3.6599	0.00897	0.07541	0.00456	0.00861	0.00382	0.15073	0.00118	4.13569e-15	18.4051	0.174763
50533-53	GS11-Z9M	EK62, vial 17	0.504	0.001	140.622	0.21564	6.44266	0.0122	0.08624	0.00505	0.00027123	0.00336	0.02072	0.000746324	7.28021e-15	18.8689	0.08805
50533-54	GS11-Z9M	EK62, vial 17	0.504	0.001	72.2041	0.16733	3.45487	0.01024	0.05444	0.00472	0.00706	0.00382	0.00974	0.00065947	3.904e-15	18.3917	0.164921
50533-55	GS11-Z9M	EK62, vial 17	0.504	0.001	27.3258	0.12042	1.25375	0.00574	0.0182	0.00418	0.0047	0.00368	0.00988	0.000674759	1.41674e-15	18.0653	0.415241
50533-56	GS11-Z9M	EK62, vial 17	0.504	0.001	104.926	0.18655	2.82303	0.00756	0.11378	0.0068	0.00678	0.00305	0.17695	0.00129	3.19002e-15	17.1583	0.205519
50533-57	GS11-Z9M	EK62, vial 17	0.504	0.001	48.3536	0.13893	1.86074	0.00652	0.03837	0.00461	0.00263	0.00347	0.03595	0.00082662	2.10264e-15	18.5029	0.281394
50533-58	GS11-Z9M	EK62, vial 17	0.504	0.001	60.6144	0.1578	2.80933	0.00794	0.03755	0.00516	0.00969	0.00305	0.0057	0.000715891	3.17454e-15	19.3904	0.172315
50533-59	GS11-Z9M	EK62, vial 17	0.504	0.001	25.269	0.12578	2.66482	0.00912	0.03362	0.00452	0.00814	0.0035	0.02647	0.000876185	3.01125e-15	6.28372	0.181563
50533-60	GS11-Z9M	EK62, vial 17	0.504	0.001	53.0076	0.15271	1.81776	0.00712	0.02326	0.00452	0.00702	0.00382	0.00737	0.000777946	2.05407e-15	25.7362	0.330104
50533-61	GS11-Z9M	EK62, vial 17	0.504	0.001	68.5872	0.16193	2.59293	0.00826	0.03854	0.00469	0.00624	0.00389	0.04891	0.000884081	2.93001e-15	19.1686	0.229285
50533-62	GS11-Z9M	EK62, vial 17	0.504	0.001	83.4666	0.18851	3.94874	0.01026	0.06099	0.00408	0.00867	0.00377	0.04508	0.000874185	4.46208e-15	16.3356	0.147724
50533-63	GS11-Z9M	EK62, vial 17	0.504	0.001	63.332	0.16952	2.68799	0.00813	0.04476	0.00408	0.00757	0.00305	0.02473	0.000866083	3.03743e-15	19.1902	0.188398
50533-64	GS11-Z9M	EK62, vial 17	0.504	0.001	59.4226	0.15078	2.63408	0.00765	0.04455	0.00392	0.00853	0.00369	0.03415	0.000866083	2.97651e-15	17.3358	0.211189
50533-65	GS11-Z9M	EK62, vial 17	0.504	0.001	18.7956	0.11461	0.84832	0.00505	0.029	0.00384	0.0031	0.00361	0.00354	0.000742765	9.58602e-16	19.3722	0.616334
50533-66	GS11-Z9M	EK62, vial 17	0.504	0.001	95.8132	0.18134	4.1978	0.01209	0.06749	0.00305	0.0078	0.00326	0.02995	0.000671193	4.74351e-15	18.9752	0.135258
50533-67	GS11-Z9M	EK62, vial 17	0.504	0.001	46.2444	0.122	2.10752	0.00628	0.03006	0.00264	0.00782	0.00347	0.0112	0.000598164	2.3815e-15	18.9206	0.253315
50533-68	GS11-Z9M	EK62, vial 17	0.504	0.001	48.1182	0.11218	2.2019	0.00618	0.03017	0.00288	0.00795	0.00312	0.01499	0.000622013	2.48815e-15	18.4276	0.222291
50533-69	GS11-Z9M	EK62, vial 17	0.504	0.001	81.8207	0.08393	2.95088	0.00863	0.05084	0.0034	0.0034	0.00347	0.05236	0.000800625	3.33449e-15	20.4682	0.193274
50533-70	GS11-Z9M	EK62, vial 17	0.504	0.001	98.3194	0.13185	4.13818	0.00912	0.05848	0.00358	0.00462	0.003	0.02704	0.000722011	4.67614e-15	19.8732	0.124638
50533-71	GS11-Z9M	EK62, vial 17	0.504	0.001	33.9082	0.11218	1.74982	0.00677	0.02906	0.00272	0.00548	0.00376	0.01898	0.000646375	1.9773e-15	15.0492	0.317894
50533-72	GS11-Z9M	EK62, vial 17	0.504	0.001	113.899	0.21115	5.59522	0.01209	0.08078	0.00314	0.00323	0.00319	0.02266	0.000687968	6.3226e-15	17.3984	0.100115
50533-73	GS11-Z9M	EK62, vial 17	0.504	0.001	119.901	0.13342	5.43578	0.01115	0.08433	0.00508	0.00826	0.00311	0.0755	0.000902109	6.14243e-15	16.4391	0.100838
50533-74	GS11-Z9M	EK62, vial 17	0.504	0.001	65.9286	0.14318	3.08306	0.0081	0.0471	0.00375	0.00319	0.00334	0.0177	0.000715891	3.48386e-15	17.9366	0.174557
50533-75	GS11-Z9M	EK62, vial 17	0.504	0.001	34.4811	0.11402	1.49115	0.00531	0.02568	0.00411	0.00987	0.00326	0.01414	0.000693542	1.685e-15	19.2819	0.346294
50533-76	GS11-Z9M	EK62, vial 17	0.504	0.001	32.8233	0.12369	1.38462	0.00588	0.03226	0.00474	0.00615	0.00358	0.01787	0.000731095	1.56462e-15	18.5919	0.403675
50533-77	GS11-Z9M	EK62, vial 17	0.504	0.001	14.1014	0.07463	1.64866	0.00674	0.03295	0.00481	0.01028	0.00332	0.00506	0.000686222	1.86299e-15	7.71967	0.285871
50533-78	GS11-Z9M	EK62, vial 17	0.504	0.001	33.9167	0.11811	1.44048	0.00617	0.02695	0.00495	0.00172	0.00347	0.00803	0.000715891	1.62774e-15	19.9485	0.380381
50533-79	GS11-Z9M	EK62, vial 17	0.504	0.001	84.7258	0.17535	3.24929	0.00928	0.06863	0.00533	0.00651	0.003	0.0751	0.000962549	3.6717e-15	17.672	0.168383
50533-80	GS11-Z9M	EK62, vial 17	0.504	0.001	105.382	0.20457	4.56149	0.00977	0.08176	0.0054	0.01404	0.00319	0.05541	0.000893588	5.15448e-15	18.0609	0.125669
50533-81	GS11-Z9M	EK62, vial 17	0.504	0.001	56.5777	0.16046	2.3391	0.00851	0.04529	0.00572	0.00574	0.00316	0.00624	0.00074411	2.64318e-15	21.4777	0.233818
50533-82	GS11-Z9M	EK62, vial 17	0.504	0.001	84.3184	0.1793	3.57512	0.00832	0.06328	0.00474	0.00819	0.00262	0.03965	0.000895879	4.03989e-15	18.6689	0.139079
50533-83	GS11-Z9M	EK62, vial 17	0.504	0.001	33.05	0.14195	1.28892	0.00682	0.03285	0.00502	0.00916	0.00308	0.01791	0.000790253	1.45648e-15	20.4548	0.406605
50533-84	GS11-Z9M	EK62, vial 17	0.504	0.001	65.51	0.15652	2.7491	0.00864	0.04389	0.00594	0.00812	0.0035	0.02389	0.000890225	3.10648e-15	19.6221	0.215712
50533-85	GS11-Z9M	EK62, vial 17	0.504	0.001	42.8377	0.14765	2.19213	0.00752	0.02723	0.0053	0.0013	0.00369	0.00574	0.000777817	2.47711e-15	17.0477	0.264523
50533-86	GS11-Z9M	EK62, vial 17	0.504	0.001	40.1645	0.16553	4.4882	0.00987	0.0562	0.00601	0.01157	0.00382	0.01002	0.00084386	5.07167e-15	7.84007	0.126157
50533-87	GS11-Z9M	EK62, vial 17	0.504	0.001	64.2065	0.20248	3.42259	0.00892	0.05486	0.0073	0.00583	0.0035	0.01154	0.00078492	3.86753e-15	16.2948	0.168397
50533-88	GS11-Z9M	EK62, vial 17	0.504	0.001	86.9236	0.16348	3.17921	0.00961	0.06294	0.0059	0.00212	0.00325	0.10111	0.00105	3.59251e-15	16.3153	0.182366
50533-89	GS11-Z9M	EK62, vial 17	0.504	0.001	46.8899	0.13285	2.11169	0.00667	0.00422	0.00553	0.00222	0.00341	0.01924	0.000758222	2.38621e-15	17.7807	0.258227
50533-90	GS11-Z9M	EK62, vial 17	0.504	0.001	55.2872	0.13285	2.56698	0.00782	0.01477	0.00573	0.00554	0.00311	0.02419	0.000788733	2.90069e-15	17.25	0.20126
50533-91	GS11-Z9M	EK62, vial 17	0.504	0.001	51.5825	0.16046	2.8415	0.00839	0.01018	0.00528	0.00307	0.00322	0.00632	0.000707107	3.21089e-15	15.9682	0.183994
50533-92	GS11-Z9M	EK62, vial 17	0.504	0.001	44.6832	0.15116	1.87579	0.00574	0.00672	0.00516	0.000723281	0.00354	0.0043	0.000686222	2.11964e-15	20.9531	0.303523
50533-93	GS11-Z9M	EK62, vial 17	0.504	0.001	203.461	0.31145	9.9075	0.01404	0.1506	0.00492	0.00674	0.00298	0.11352	0.00108	1.11955e-14	15.5461	0.0519899
50533-94	GS11-Z9M	EK62, vial 17	0.504	0.001	97.3654	0.11402	3.53826	0.01105	0.05737	0.00364	0.00437	0.00314	0.04967	0.000994032	3.99823e-15	21.1669	0.114434
50533-95	GS11-Z9M	EK62, vial 17	0.504	0.001	163.535	0.3214	6.22281	0.02103	0.10456	0.00333	0.00725	0.00306	0.1104	0.00107	7.03178e-15	19.0669	0.0985347
50533-96	GS11-Z9M	EK62, vial 17	0.504	0.001	196.464	0.20304	8.92577	0.02207	0.11682	0.00528	0.00974	0.00319	0.08053	0.00118	1.00861e-14	17.5402	0.0647623
50533-97	GS11-Z9M	EK62, vial 17	0.504	0.001	89.3852	0.15403	3.84457	0.01212	0.0515	0.00481	0.00767	0.00311	0.04744	0.000966023	4.34436e-15	17.8125	0.103702
50533-98	GS11-Z9M	EK62, vial 17	0.504	0.001	233.347	0.43142	10.2115	0.01609	0.14231	0.00481	0.00164	0.00358	0.07478	0.000966023	1.1539e-14	18.7078	0.0599297
50533-99	GS11-Z9M	EK62, vial 17	0.504	0.001	206.788	0.39414	6.82048	0.11002	0.13051	0.00797	0.00877	0.00325	0.12795	0.00224	7.70714e-15	22.4319	0.380442
50533-100	GS11-Z9M	EK62, vial 17	0.504	0.001	133.538	0.27595	4.45211	0.01712	0.07556	0.00411	0.00685	0.00347	0.06992	0.000966644	5.03088e-15	22.9625	0.128337
50533-101	GS11-Z9M	EK62, vial 17	0.504	0.001	109.456	0.31942	2.80007	0.04205	0.04744	0.01138	0.00513	0.00326	0.13128	0.00284	3.16408e-15	22.8703	0.456536
50533-102	GS11-Z9M	EK62, vial 17	0.504	0.001	87.3012	1.80165	3.45707	0.24001	0.03008	0.01528	0.0078	0.00364	0.00189	0.00138	3.90649e-15	22.7595	1.66715
50533-103	GS11-Z9M	EK62, vial 17	0.504	0.001	104.371	0.32913	3.58085	0.01118	0.04579	0.00462	0.0071	0.00304	0.01532	0.000732462	4.04636e-15	25.252	0.135208
50533-104	GS11-Z9M	EK62, vial 17	0.504	0.001	670.353	2.10193	37.536	0.12003	0.79484	0.01334	0.00215	0.00333	1.5023	0.00542	4.24157e-14	5.47488	0.0749991
50533-105	GS11-Z9M	EK62, vial 17	0.504	0.001	126.05	1.20337	5.46224	0.02416	0.17211	0.00901	0.01022	0.00541	0.07811	0.0012	6.17233e-15	17.1322	0.229139
50533-106	GS11-Z9M	EK62, vial 17	0.504	0.001	117.699	2.60156	5.46579	0.46001	0.01146	0.03912	0.00183	0.00506	0.01596	0.00324	6.17634e-15	18.6991	1.65441
50533-107	GS11-Z9M	EK62, vial 17	0.504	0.001	38.2726	0.11638	1.2185	0.00585	0.01251	0.00417	0.00844	0.00325	0.03484	0.00082662	1.37691e-15	21.7264	0.450781
50533-108	GS11-Z9M	EK62, vial 17	0.504	0.001	61.7454	0.11638	2.40424	0.00738	0.03047	0.00396	0.00458	0.00325	0.00883	0.000686222	2.71679e-15	22.4787	0.226828
50533-109	GS11-Z9M	EK62, vial 17	0.504	0.001	33.0251	0.11638	1.25723	0.00671	0.00839	0.00424	0.00929	0.00325	0.01184	0.000731095	1.42067e-15	22.2694	0.434789
50533-110	GS11-Z9M	EK62, vial 17	0.504	0.001	24.7738	0.10698	0.97885	0.00566	0.01462	0.0047	0.00586	0.00305	0.01294	0.000762168	1.1061e-15	20.185	0.517272
50533-111	GS11-Z9M	EK62, vial 17	0.504	0.001	83.7092	0.15577	2.69012	0.00808	0.0482	0.0045	0.0076	0.00375	0.10653	0.00106	3.03984e-15	17.9429	0.238601
50533-112	GS11-Z9M	EK62, vial 17	0.504	0.001	140.984	0.19459	4.15639	0.01002	0.05726	0.00442	0.00664	0.00361	0.05936	0.00088193	4.69672e-15	27.0153	0.164797
50533-113	GS11-Z9M	EK62, vial 17	0.504	0.001	42.8778	0.12714	1.99743	0.00721	0.03655	0.00404	0.00384	0.00316	0.00678	0.000682495	2.2571e-15	18.7625	0.258443
50533-114	GS11-Z9M	EK62, vial 17	0.504	0.001	78.0051	0.15843	3.34197	0.00912	0.05182	0.00517	0.00614	0.0034	0.02541	0.000824621	3.77643e-15	19.3182	0.174076
50533-115	GS11-Z9M	EK62, vial 17	0.504	0.001	15.075	0.10258	2.22626	0.00749	0.03103	0.00488	0.00936	0.0034	0.00574	0.000756902	2.51567e-15	5.98288	0.22083
50533-116	GS11-Z9M	EK62, vial 17	0.504	0.001	28.2041	0.12125	1.39925	0.00609	0.02376	0.00502	0.00737	0.0034	0.00374	0.000721388	1.58115e-15	18.2454	0.388022
50533-117	GS11-Z9M	EK62, vial 17	0.504	0.001	59.4996	0.13965	2.75511	0.00849	0.04357	0.0041	0.000502278	0.00347	0.02914	0.000815414	3.11327e-15	16.7244	0.205609
50533-118	GS11-Z9M	EK62, vial 17	0.504	0.001	38.0451	0.15843	1.74422	0.00766	0.02274	0.0047	0.00786	0.00354	0.00361	0.000726223	1.97097e-15	19.7941	0.334801
50533-119	GS11-Z9M	EK62, vial 17	0.504	0.001	29.223	0.10607	1.32087	0.00675	0.01415	0.00403	0.00376	0.00375	0.00622	0.00075	1.49258e-15	19.1355	0.449589
50533-120	GS11-Z9M	EK62, vial 17	0.504	0.001	19.1417	0.12125	0.90444	0.00563	0.00711	0.00403	0.00778	0.00334	0.000741	0.000672681	1.02202e-15	20.1296	0.598042
50533-121	GS11-Z9M	EK62, vial 17	0.504	0.001	18.534	0.11271	3.05362	0.00835	0.04854	0.00468	0.00677	0.0041	0.01513	0.000756042	3.45059e-15	4.456	0.185994
50533-122	GS11-Z9M	EK62, vial 17	0.504	0.001	29.4011	0.13078	1.23135	0.00658	0.01095	0.00498	0.00903	0.0037	0.00327	0.000672086	1.39143e-15	21.9151	0.489628
Packet 70, n = 117, muscovite (single crystal)
60005-1	GS11-Z3M	EK61, vial D	3.69	0.007379	6.86578	0.06444	8.13365	0.04235	0.08463	0.00881	0	0.20274	0.00476	0.000898276	9.19102e-15	4.38667	0.225355
60005-2	GS11-Z3M	EK61, vial D	3.69	0.007379	24.8175	0.14221	8.81428	0.02017	0.13398	0.00908	0	0.79531	0.01006	0.00168	9.96014e-15	16.2934	0.394663
60005-3	GS11-Z3M	EK61, vial D	3.69	0.007379	19.1184	0.07495	6.87137	0.02113	0.09293	0.00877	0.78171	0.88345	0.00318	0.00114	7.76465e-15	17.5311	0.343901
60005-4	GS11-Z3M	EK61, vial D	3.69	0.007379	31.2392	0.08412	11.4716	0.02214	0.15075	0.01154	0	0.78068	0	0.00101	1.29629e-14	17.9859	0.187883
60005-5	GS11-Z3M	EK61, vial D	3.69	0.007379	63.8805	0.12106	24.2423	0.05712	0.30152	0.00827	0.50828	0.55018	0.01155	0.00142	2.73938e-14	16.4837	0.13194
60005-6	GS11-Z3M	EK61, vial D	3.69	0.007379	56.8099	0.23516	19.9036	0.03621	0.27282	0.0238	0.53223	0.47989	0.00862	0.00213	2.24911e-14	18.0176	0.228947
60005-7	GS11-Z3M	EK61, vial D	3.69	0.007379	23.1475	0.11218	7.3052	0.02721	0.10243	0.00794	0	0.18696	0.00679	0.00163	8.25488e-15	19.0866	0.454319
60005-8	GS11-Z3M	EK61, vial D	3.69	0.007379	27.5911	0.08806	8.72441	0.03436	0.1319	0.01085	0.09325	0.22825	0.03469	0.000904434	9.85858e-15	13.1335	0.236921
60005-9	GS11-Z3M	EK61, vial D	3.69	0.007379	30.0994	0.13662	9.90345	0.02529	0.1653	0.01292	1.69934	0.68348	0.00846	0.000905207	1.11909e-14	18.4958	0.214436
60005-10	GS11-Z3M	EK61, vial D	3.69	0.007379	14.4125	0.0927	3.90563	0.01534	0.06461	0.00746	1.37106	0.62199	0.00553	0.00142	4.41336e-15	21.7833	0.736348
60005-11	GS11-Z3M	EK61, vial D	3.69	0.007379	549.3	0.45081	196.215	0.34056	2.53369	0.03127	1.12514	0.28934	0.21332	0.00309	2.21723e-13	16.37	0.0666353
60005-12	GS11-Z3M	EK61, vial D	3.69	0.007379	45.7802	0.31953	15.5273	0.02705	0.19614	0.03311	0	0.2379	0.00883	0.0025	1.75459e-14	18.3464	0.346264
60005-13	GS11-Z3M	EK61, vial D	3.69	0.007379	59.0602	0.15652	21.5923	0.03598	0.23644	0.02642	0	0.27004	0.01247	0.00198	2.43993e-14	16.9237	0.192098
60005-14	GS11-Z3M	EK61, vial D	3.69	0.007379	46.5066	0.20248	13.1364	0.02537	0.1798	0.01703	0	0.22155	0.0251	0.00213	1.48442e-14	19.6391	0.340266
60005-15	GS11-Z3M	EK61, vial D	3.69	0.007379	309.427	0.3127	86.7172	0.24043	1.16669	0.01962	0.7792	0.31207	0.28297	0.00225	9.79904e-14	17.2012	0.112446
60005-16	GS11-Z3M	EK61, vial D	3.69	0.007379	369.398	0.30424	115.625	0.20052	1.40231	0.03008	1.26235	0.29469	0.1658	0.00205	1.30657e-13	18.3028	0.0772107
60005-17	GS11-Z3M	EK61, vial D	3.69	0.007379	139.714	0.29473	45.2335	0.15051	0.63877	0.0255	0	0.32082	0.12302	0.00275	5.11138e-14	15.0922	0.153913
60005-18	GS11-Z3M	EK61, vial D	3.69	0.007379	81.4887	0.30463	28.7813	0.09888	0.32869	0.01628	0.78786	0.25998	0.02885	0.00248	3.25228e-14	16.7553	0.197282
60005-19	GS11-Z3M	EK61, vial D	3.69	0.007379	60.3151	0.27731	21.363	0.08201	0.23944	0.03324	1.03934	0.25567	0.00992	0.00255	2.41402e-14	17.7623	0.260552
60005-20	GS11-Z3M	EK61, vial D	3.69	0.007379	107.303	0.25597	32.3955	0.12052	0.36156	0.01421	0.2936	0.24874	0.06219	0.00219	3.66069e-14	18.129	0.17037
60005-21	GS11-Z3M	EK61, vial D	3.69	0.007379	11.8069	0.04888	3.93403	0.01321	0.05463	0.00425	0.13489	0.48094	0.00457	0.00106	4.44545e-15	17.5733	0.54116
60005-22	GS11-Z3M	EK61, vial D	3.69	0.007379	3.29703	0.03829	1.03037	0.00662	0.01019	0.00402	0	0.3678	0	0.001	1.16432e-15	22.0507	1.92
60005-23	GS11-Z3M	EK61, vial D	3.69	0.007379	2.55537	0.03905	1.35532	0.00834	0.02046	0.00461	0	0.42515	0.00132	0.00129	1.53151e-15	10.3301	1.87277
60005-24	GS11-Z3M	EK61, vial D	3.69	0.007379	5.31547	0.06185	1.8509	0.00878	0.03142	0.00502	0.2746	0.38916	0.000927	0.00105	2.09152e-15	18.0685	1.13947
60005-25	GS11-Z3M	EK61, vial D	3.69	0.007379	15.0066	0.04305	3.85006	0.01527	0.06398	0.00566	0	0.43269	0.00374	0.00124	4.35057e-15	23.7641	0.641864
60005-26	GS11-Z3M	EK61, vial D	3.69	0.007379	12.1947	0.04219	4.85269	0.01527	0.07377	0.00566	0	0.43287	0.0022	0.0012	5.48354e-15	15.6601	0.49358
60005-27	GS11-Z3M	EK61, vial D	3.69	0.007379	11.8107	0.0378	1.92719	0.0078	0.03324	0.00481	0.19976	0.36919	0.01967	0.00157	2.17772e-15	20.605	1.60957
60005-28	GS11-Z3M	EK61, vial D	3.69	0.007379	68.1288	0.22367	23.4144	0.05226	0.23067	0.01623	0.27845	0.32397	0.00669	0.00166	2.64583e-14	18.6589	0.163194
60005-29	GS11-Z3M	EK61, vial D	3.69	0.007379	10.5612	0.05727	3.38236	0.01523	0.04635	0.00552	0.21048	0.40474	0.00496	0.00149	3.82207e-15	17.7893	0.87142
60005-30	GS11-Z3M	EK61, vial D	3.69	0.007379	17.302	0.05108	5.87218	0.01917	0.11256	0.01036	0	0.86396	0.04385	0.01701	6.63556e-15	4.57621	5.68333
60005-31	GS11-Z3M	EK61, vial D	3.69	0.007379	11.9329	0.0642	3.56039	0.01421	0.04945	0.00604	0.45208	0.45688	0.00651	0.000657647	4.02324e-15	18.6331	0.397321
60005-32	GS11-Z3M	EK61, vial D	3.69	0.007379	17.5801	0.05954	7.15441	0.01617	0.10691	0.0087	0.17947	0.43836	0.00751	0.00149	8.08448e-15	14.1973	0.414241
60005-33	GS11-Z3M	EK61, vial D	3.69	0.007379	10.0481	0.03585	3.29603	0.01222	0.05717	0.00416	0	0.44492	0.00159	0.00139	3.72451e-15	19.0785	0.83315
60005-34	GS11-Z3M	EK61, vial D	3.69	0.007379	25.1475	0.08766	8.8457	0.02113	0.11064	0.00963	0.19245	0.56347	0.00682	0.00103	9.99564e-15	17.2814	0.245705
60005-35	GS11-Z3M	EK61, vial D	3.69	0.007379	11.9942	0.04295	3.03997	0.0142	0.04411	0.00546	0	0.47598	0.00525	0.00154	3.43517e-15	22.6543	1.00209
60005-36	GS11-Z3M	EK61, vial D	3.69	0.007379	15.1916	0.03191	3.5111	0.01516	0.05762	0.0048	0	0.56371	0.01128	0.00104	3.96754e-15	22.2685	0.598689
60005-37	GS11-Z3M	EK61, vial D	3.69	0.007379	17.1396	0.05016	6.11888	0.01523	0.09115	0.00762	0	0.52132	0.00203	0.00111	6.91433e-15	17.8167	0.365116
60005-38	GS11-Z3M	EK61, vial D	3.69	0.007379	6.39203	0.04649	2.18912	0.00841	0.04287	0.00394	0	0.45841	0.00104	0.000643817	2.47371e-15	18.2918	0.605512
60005-39	GS11-Z3M	EK61, vial D	3.69	0.007379	9.36408	0.0378	3.05663	0.01226	0.04484	0.00495	0	0.48264	0.00246	0.00111	3.45399e-15	18.5618	0.724396
60005-40	GS11-Z3M	EK61, vial D	3.69	0.007379	12.2957	0.03808	4.08321	0.01414	0.06449	0.00698	0.80162	0.48479	0.00173	0.00118	4.61403e-15	19.1638	0.577155
60005-41	GS11-Z3M	EK61, vial D	3.69	0.007379	13.549	0.05686	3.30427	0.01423	0.04924	0.00627	0	0.42837	0.000959	0.0013	3.73383e-15	26.4708	0.784232
60005-42	GS11-Z3M	EK61, vial D	3.69	0.007379	6.20331	0.03111	1.65995	0.00831	0.02696	0.0051	0	0.48791	0	0.00117	1.87574e-15	24.7127	1.39281
60005-43	GS11-Z3M	EK61, vial D	3.69	0.007379	10.7942	0.06456	2.89758	0.01128	0.03428	0.00425	0	0.50142	0.01095	0.00111	3.27427e-15	16.871	0.77558
60005-44	GS11-Z3M	EK61, vial D	3.69	0.007379	83.3645	0.23309	26.942	0.11025	0.29111	0.01134	0.17678	0.32001	0.00895	0.00175	3.04445e-14	19.7818	0.166955
60005-45	GS11-Z3M	EK61, vial D	3.69	0.007379	15.2139	0.05371	4.94603	0.01618	0.07962	0.00763	1.17313	0.49583	0.0094	0.00156	5.58901e-15	16.7339	0.627584
60005-46	GS11-Z3M	EK61, vial D	3.69	0.007379	14.1177	0.04855	5.72062	0.01717	0.08763	0.00838	0	0.51076	0	0.00149	6.4643e-15	16.3855	0.515208
60005-47	GS11-Z3M	EK61, vial D	3.69	0.007379	5.23989	0.04219	1.58665	0.00967	0.0216	0.00403	0.39496	0.44371	0.00369	0.00112	1.79291e-15	17.3997	1.40341
60005-48	GS11-Z3M	EK61, vial D	3.69	0.007379	24.1327	0.21325	6.78241	0.04049	0.10263	0.01026	0	0.34321	0.00369	0.00262	7.66412e-15	22.3815	0.793463
60005-49	GS11-Z3M	EK61, vial D	3.69	0.007379	112.669	0.19038	13.7538	0.05023	0.26235	0.02062	0	0.3322	0.25908	0.00241	1.55418e-14	17.3395	0.486407
60005-50	GS11-Z3M	EK61, vial D	3.69	0.007379	40.1997	0.22857	14.8825	0.07121	0.22653	0.01838	0	0.31885	0.00825	0.00248	1.68172e-14	16.7408	0.352755
60005-51	GS11-Z3M	EK61, vial D	3.69	0.007379	66.1637	0.2091	24.1835	0.08243	0.29927	0.00996	0.14782	0.26616	0.00454	0.002	2.73274e-14	17.7033	0.185328
60005-52	GS11-Z3M	EK61, vial D	3.69	0.007379	40.8082	0.15271	14.0543	0.0397	0.18922	0.01308	0	0.25189	0.00767	0.00176	1.58813e-14	18.0943	0.263121
60005-53	GS11-Z3M	EK61, vial D	3.69	0.007379	15.1868	0.12042	4.89787	0.01611	0.06506	0.00912	1.19188	0.30685	0	0.00208	5.53459e-15	20.7166	0.846449
60005-54	GS11-Z3M	EK61, vial D	3.69	0.007379	21.8516	0.13	7.41451	0.02652	0.11186	0.01703	0	0.26192	0.00649	0.00145	8.3784e-15	17.7255	0.407418
60005-55	GS11-Z3M	EK61, vial D	3.69	0.007379	47.0519	0.20616	15.1411	0.02947	0.24454	0.01942	0	0.2967	0.01114	0.00191	1.71094e-14	19.0772	0.269324
60005-56	GS11-Z3M	EK61, vial D	3.69	0.007379	24.2972	0.14833	9.65945	0.05473	0.09317	0.02517	0.47066	0.34876	0.00601	0.00173	1.09152e-14	15.423	0.377682
60005-57	GS11-Z3M	EK61, vial D	3.69	0.007379	20.688	0.14833	4.32096	0.01635	0.08013	0.01047	0	0.31132	0.00653	0.00175	4.88268e-15	28.6114	0.827982
60005-58	GS11-Z3M	EK61, vial D	3.69	0.007379	10.5404	0.08301	3.40604	0.01773	0.06114	0.00729	0	0.28202	0.0029	0.0022	3.84883e-15	18.773	1.27458
60005-59	GS11-Z3M	EK61, vial D	3.69	0.007379	28.61	0.10337	9.7433	0.04213	0.16337	0.01245	0.83804	0.2966	0.00289	0.0022	1.10099e-14	18.8582	0.455208
60005-60	GS11-Z3M	EK61, vial D	3.69	0.007379	11.4867	0.07495	2.75699	0.01443	0.05678	0.00955	0.23027	0.26371	0.0044	0.00095268	3.1154e-15	24.4261	0.711291
60005-61	GS11-Z3M	EK61, vial D	3.69	0.007379	40.7561	0.16492	15.2001	0.04543	0.19526	0.02435	0	0.29846	0.00606	0.00144	1.71761e-14	16.9238	0.209068
60005-62	GS11-Z3M	EK61, vial D	3.69	0.007379	32.8589	0.13601	13.9194	0.0365	0.21317	0.01442	0	0.30917	0.00254	0.000883912	1.5729e-14	15.2366	0.149531
60005-63	GS11-Z3M	EK61, vial D	3.69	0.007379	52.6144	0.14481	20.6137	0.05318	0.29626	0.01887	0	0.32232	0.00277	0.00184	2.32935e-14	16.5931	0.188464
60005-64	GS11-Z3M	EK61, vial D	3.69	0.007379	23.1051	0.16378	6.55558	0.01756	0.09245	0.00832	0.00136	0.28451	0.01073	0.00192	7.40781e-15	20.0769	0.598785
60005-65	GS11-Z3M	EK61, vial D	3.69	0.007379	39.7445	0.14431	13.3646	0.0383	0.17231	0.01063	0.18286	0.23591	0.022	0.00164	1.5102e-14	16.4354	0.260671
60005-66	GS11-Z3M	EK61, vial D	3.69	0.007379	16.7888	0.11513	5.30002	0.01438	0.07099	0.00718	0.57285	0.2988	0.00232	0.00191	5.98902e-15	20.1157	0.720006
60005-67	GS11-Z3M	EK61, vial D	3.69	0.007379	21.6884	0.1772	8.64303	0.03463	0.15096	0.01277	0	0.26524	0.00135	0.00168	9.76662e-15	16.2387	0.40886
60005-68	GS11-Z3M	EK61, vial D	3.69	0.007379	10.5797	0.07658	4.02524	0.02972	0.08655	0.01224	0.20131	0.29088	0	0.00212	4.54852e-15	17.7295	1.04378
60005-69	GS11-Z3M	EK61, vial D	3.69	0.007379	10.0937	0.06586	3.07548	0.01479	0.05021	0.00928	0	0.19336	0	0.00156	3.47529e-15	22.2386	1.00038
60005-70	GS11-Z3M	EK61, vial D	3.69	0.007379	6.53079	0.06665	2.24545	0.02024	0.01834	0.00563	0	0.21759	0.00295	0.00191	2.53736e-15	16.6259	1.67836
60005-71	GS11-Z3M	EK61, vial D	3.69	0.007379	10.2965	0.06488	4.08743	0.0153	0.03204	0.01239	0.23124	0.26559	0.00041	0.00206	4.6188e-15	16.4664	0.991942
60005-72	GS11-Z3M	EK61, vial D	3.69	0.007379	19.0095	0.17357	5.90663	0.01732	0.08125	0.01006	0	0.29057	0.00328	0.00206	6.67449e-15	20.0978	0.710677
60005-73	GS11-Z3M	EK61, vial D	3.69	0.007379	8.08069	0.07559	2.82358	0.02425	0.01467	0.01346	0	0.30022	0.000436	0.00144	3.19065e-15	18.3995	1.02618
60005-74	GS11-Z3M	EK61, vial D	3.69	0.007379	17.6571	0.10595	5.5517	0.03518	0.07465	0.00757	0.52881	0.31406	0.00865	0.00206	6.27342e-15	18.0122	0.746024
60005-75	GS11-Z3M	EK61, vial D	3.69	0.007379	34.9301	0.11606	12.5584	0.04012	0.17345	0.01196	0.28282	0.23474	0.0081	0.00184	1.4191e-14	17.1223	0.300248
60005-76	GS11-Z3M	EK61, vial D	3.69	0.007379	11.6198	0.08543	4.04775	0.02813	0.04928	0.00827	0	0.26854	0.00377	0.00206	4.57396e-15	17.1201	1.01103
60005-77	GS11-Z3M	EK61, vial D	3.69	0.007379	40.2252	0.15359	8.46816	0.03716	0.14376	0.01295	0	0.24784	0.00518	0.00184	9.56902e-15	30.0686	0.462485
60005-78	GS11-Z3M	EK61, vial D	3.69	0.007379	32.801	0.14297	12.8286	0.03315	0.18079	0.0123	0.03441	0.23851	0.0038	0.0017	1.44964e-14	16.3109	0.275049
60005-79	GS11-Z3M	EK61, vial D	3.69	0.007379	30.3231	0.18232	9.37852	0.04314	0.12704	0.01089	0.24164	0.29721	0.00389	0.00198	1.05977e-14	20.5487	0.444193
60005-80	GS11-Z3M	EK61, vial D	3.69	0.007379	5.95542	0.07211	5.06971	0.01665	0.07689	0.01091	0.0372	0.28771	0.000244	0.0018	5.72877e-15	7.65889	0.704245
60005-81	GS11-Z3M	EK61, vial D	3.69	0.007379	11.4728	0.07211	2.0433	0.01858	0.031	0.00729	0	0.29725	0.01499	0.00126	2.30893e-15	22.6266	1.25184
60005-82	GS11-Z3M	EK61, vial D	3.69	0.007379	9.79258	0.07357	3.64343	0.03048	0.03912	0.00679	0	0.28563	0.00384	0.00148	4.11708e-15	15.5338	0.8144
60005-83	GS11-Z3M	EK61, vial D	3.69	0.007379	22.1505	0.15338	9.26632	0.03517	0.14508	0.00957	0.37505	0.29819	0	0.00206	1.04709e-14	16.3944	0.452792
60005-84	GS11-Z3M	EK61, vial D	3.69	0.007379	18.4072	0.11456	6.52658	0.02421	0.08961	0.01408	1.09867	0.31754	0.00764	0.00177	7.37504e-15	16.4311	0.547441
60005-85	GS11-Z3M	EK61, vial D	3.69	0.007379	20.5962	0.07684	7.60943	0.01933	0.11505	0.00857	0.2953	0.29535	0	0.00192	8.59866e-15	18.5565	0.500362
60005-86	GS11-Z3M	EK61, vial D	3.69	0.007379	8.22265	0.0725	2.78666	0.02843	0.04938	0.00672	0	0.24032	0	0.00161	3.14893e-15	20.5705	1.1583
60005-87	GS11-Z3M	EK61, vial D	3.69	0.007379	9.17896	0.06325	3.29538	0.01503	0.04211	0.00657	0	0.19639	0	0.00151	3.72378e-15	18.5686	0.907163
60005-88	GS11-Z3M	EK61, vial D	3.69	0.007379	8.48516	0.06485	3.45954	0.0312	0.02264	0.01166	0.09871	0.31974	0.00286	0.00198	3.90928e-15	14.5957	1.13603
60005-89	GS11-Z3M	EK61, vial D	3.69	0.007379	13.9505	0.08415	5.60767	0.03619	0.06309	0.00858	0	0.33429	0.00257	0.00191	6.33667e-15	15.5273	0.681099
60005-90	GS11-Z3M	EK61, vial D	3.69	0.007379	8.02012	0.07424	2.8313	0.02214	0.04304	0.0056	0	0.28392	0.00655	0.00191	3.19937e-15	14.1791	1.33568
60005-91	GS11-Z3M	EK61, vial D	3.69	0.007379	14.5438	0.07561	8.45108	0.04149	0.10437	0.00713	0	0.31072	0.00355	0.00192	9.54972e-15	10.5422	0.452761
60005-92	GS11-Z3M	EK61, vial D	3.69	0.007379	39.9703	0.1621	15.7756	0.04446	0.21413	0.01456	0	0.31085	0.00623	0.0017	1.78264e-14	15.9486	0.228453
60005-93	GS11-Z3M	EK61, vial D	3.69	0.007379	15.5762	0.09996	4.81239	0.03514	0.06104	0.00738	0	0.22211	0.00046	0.00192	5.438e-15	21.1057	0.804493
60005-94	GS11-Z3M	EK61, vial D	3.69	0.007379	5.96002	0.07503	1.83657	0.02126	0.02337	0.00531	0.40749	0.25406	0.00397	0.00205	2.07532e-15	17.3289	2.20524
60005-95	GS11-Z3M	EK61, vial D	3.69	0.007379	15.1868	0.06984	5.97185	0.02446	0.06136	0.00988	0	0.20425	0.00781	0.00132	6.74819e-15	14.2242	0.445244
60005-96	GS11-Z3M	EK61, vial D	3.69	0.007379	9.33655	0.07872	2.75326	0.02544	0.03758	0.00584	0	0.26915	0.00255	0.00184	3.11118e-15	20.5272	1.33183
60005-97	GS11-Z3M	EK61, vial D	3.69	0.007379	26.0794	0.08724	7.97142	0.03159	0.0975	0.00899	0	0.33994	0.01837	0.00184	9.0077e-15	17.0998	0.467356
60005-98	GS11-Z3M	EK61, vial D	3.69	0.007379	6.92514	0.07256	1.83321	0.01107	0.00326	0.01012	0.26158	0.26082	0.0013	0.00144	2.07153e-15	23.603	1.56165
60005-99	GS11-Z3M	EK61, vial D	3.69	0.007379	13.4793	0.06854	4.49055	0.01571	0.07554	0.00802	0	0.21348	0.0027	0.0018	5.07432e-15	18.6176	0.792572
60005-100	GS11-Z3M	EK61, vial D	3.69	0.007379	7.55928	0.07131	2.16349	0.02251	0.04136	0.00877	0	0.2727	0	0.00172	2.44474e-15	23.5272	1.58027
60005-101	GS11-Z3M	EK61, vial D	3.69	0.007379	10.4399	0.07071	3.36398	0.02829	0.04622	0.00808	0	0.30095	0.00408	0.000906863	3.8013e-15	17.9921	0.568355
60005-102	GS11-Z3M	EK61, vial D	3.69	0.007379	13.3853	0.05924	5.00302	0.02012	0.0451	0.01016	0.01689	0.23083	0.00498	0.00147	5.65341e-15	15.7245	0.582887
60005-103	GS11-Z3M	EK61, vial D	3.69	0.007379	10.0965	0.0611	2.29775	0.02112	0.053	0.01063	0	0.24909	0.01135	0.0012	2.59646e-15	19.3518	1.05625
60005-104	GS11-Z3M	EK61, vial D	3.69	0.007379	37.4947	0.10308	12.9115	0.05614	0.17995	0.01456	0	0.27622	0.00683	0.00197	1.45899e-14	18.1415	0.314887
60005-105	GS11-Z3M	EK61, vial D	3.69	0.007379	18.6423	0.14431	4.93542	0.04117	0.08476	0.00939	0	0.34509	0.01678	0.00158	5.57702e-15	18.3096	0.677585
60005-106	GS11-Z3M	EK61, vial D	3.69	0.007379	17.587	0.15403	6.04577	0.03119	0.09664	0.007	0.02683	0.31444	0.00764	0.00191	6.83172e-15	16.7501	0.647088
60005-107	GS11-Z3M	EK61, vial D	3.69	0.007379	9.47981	0.05554	3.21548	0.01441	0.04996	0.00603	0	0.28131	0.00275	0.000851469	3.63349e-15	17.7354	0.538416
60005-108	GS11-Z3M	EK61, vial D	3.69	0.007379	33.137	0.14172	12.8796	0.02625	0.1908	0.01192	0	0.2219	0.01182	0.00132	1.4554e-14	15.2004	0.219782
60005-109	GS11-Z3M	EK61, vial D	3.69	0.007379	63.0453	0.11238	10.764	0.03814	0.15103	0.0112	0.08068	0.25558	0.05017	0.00189	1.21633e-14	29.5278	0.384539
60005-110	GS11-Z3M	EK61, vial D	3.69	0.007379	20.4381	0.07467	6.62825	0.04416	0.08507	0.00885	0.15936	0.26035	0.01323	0.00142	7.48992e-15	16.4816	0.443448
60005-111	GS11-Z3M	EK61, vial D	3.69	0.007379	14.4633	0.07655	5.1842	0.03418	0.06378	0.01065	0.67315	0.33203	0.00683	0.00139	5.85815e-15	15.9231	0.547262
60005-112	GS11-Z3M	EK61, vial D	3.69	0.007379	40.5334	0.08766	14.4782	0.04465	0.19808	0.01363	0	0.30095	0.01423	0.00143	1.63603e-14	16.5416	0.208857
60005-113	GS11-Z3M	EK61, vial D	3.69	0.007379	75.1756	0.15499	26.4713	0.14026	0.33043	0.00848	0.11858	0.29948	0.03093	0.00242	2.99126e-14	16.4772	0.208555
60005-114	GS11-Z3M	EK61, vial D	3.69	0.007379	54.7529	0.13572	22.5655	0.04522	0.28415	0.01428	0.08808	0.35656	0.01417	0.002	2.5499e-14	14.8022	0.184362
60005-115	GS11-Z3M	EK61, vial D	3.69	0.007379	26.3173	0.12649	9.70724	0.02713	0.09353	0.01588	0	0.3076	0.00477	0.00144	1.09692e-14	16.9349	0.308642
60005-116	GS11-Z3M	EK61, vial D	3.69	0.007379	11.2441	0.06882	4.04327	0.01508	0.05589	0.00888	0.15434	0.30317	0.0054	0.00177	4.5689e-15	15.7811	0.865215
60005-117	GS11-Z3M	EK61, vial D	3.69	0.007379	15.9188	0.08728	6.62674	0.02444	0.09725	0.01448	0	0.22704	0.01237	0.00156	7.48822e-15	12.2083	0.472512
Packet 60, n = 127, muscovite (single crystal)
50531-01	GS11-Z4M	EK62, vial 17	0.504	0.001	170.262	0.14339	15.493	0.05508	0.19231	0.00713	0.0067	0.00448	0.15057	0.00427	1.75071e-14	7.37087	0.0800109
50531-02	GS11-Z4M	EK62, vial 17	0.504	0.001	191.117	0.35137	6.63763	0.0212	0.12683	0.00567	0.00161	0.00433	0.223	0.00418	7.50052e-15	17.0708	0.186941
50531-03	GS11-Z4M	EK62, vial 17	0.504	0.001	141.143	0.13724	6.48411	0.02615	0.0923	0.00623	0.00208	0.00355	0.05867	0.00196	7.32704e-15	17.2783	0.110685
50531-04	GS11-Z4M	EK62, vial 17	0.504	0.001	120.048	0.21396	5.52639	0.02017	0.10167	0.00707	0.00541	0.0034	0.25483	0.00408	6.24482e-15	7.36234	0.206741
50531-05	GS11-Z4M	EK62, vial 17	0.504	0.001	124.334	0.26321	4.66168	0.02017	0.07938	0.00545	0.01049	0.00311	0.07703	0.00277	5.2677e-15	19.7439	0.189658
50531-06	GS11-Z4M	EK62, vial 17	0.504	0.001	116.178	0.22583	5.63624	0.02022	0.07153	0.00614	0.01217	0.00383	0.02638	0.0017	6.36895e-15	17.4389	0.110569
50531-07	GS11-Z4M	EK62, vial 17	0.504	0.001	88.0616	0.21477	10.1242	0.01828	0.11476	0.00657	0.0033	0.00447	0.04292	0.00275	1.14403e-14	6.7601	0.0770575
50531-08	GS11-Z4M	EK62, vial 17	0.504	0.001	315.734	0.41246	13.4552	0.04013	0.19805	0.00674	0.00428	0.00455	0.21777	0.00219	1.52044e-14	16.9081	0.0766434
50531-09	GS11-Z4M	EK62, vial 17	0.504	0.001	181.911	0.25831	8.56504	0.02127	0.105	0.00713	0.00895	0.00324	0.07943	0.00264	9.6785e-15	16.7569	0.0983133
50531-10	GS11-Z4M	EK62, vial 17	0.504	0.001	390.892	0.2294	16.8533	0.04014	0.22285	0.00976	0.000954329	0.00348	0.12093	0.00213	1.90442e-14	19.054	0.0611341
50531-11	GS11-Z4M	EK62, vial 17	0.504	0.001	283.037	0.20261	11.8792	0.03328	0.11666	0.00884	0.00873	0.00436	0.04852	0.00188	1.34235e-14	20.4581	0.0755664
50531-12	GS11-Z4M	EK62, vial 17	0.504	0.001	290.689	0.41159	13.2019	0.03816	0.15144	0.00807	0.00411	0.00452	0.08733	0.00331	1.49182e-14	18.151	0.0918019
50531-13	GS11-Z4M	EK62, vial 17	0.504	0.001	176.618	0.32482	7.42632	0.0312	0.11314	0.00692	0.00185	0.0042	0.12276	0.00367	8.39174e-15	17.1004	0.157654
50531-14	GS11-Z4M	EK62, vial 17	0.504	0.001	245.791	0.40522	9.55689	0.01944	0.12783	0.00914	0.0095	0.00362	0.1178	0.00234	1.07993e-14	19.9758	0.0895652
50531-15	GS11-Z4M	EK62, vial 17	0.504	0.001	128.439	0.24452	6.47488	0.02729	0.08287	0.00779	0.00541	0.00368	0.02339	0.00225	7.31661e-15	16.9964	0.123742
50531-16	GS11-Z4M	EK62, vial 17	0.504	0.001	136.027	0.32092	6.47204	0.02433	0.10077	0.0084	0.00308	0.00375	0.06445	0.00262	7.31341e-15	16.364	0.134465
50531-17	GS11-Z4M	EK62, vial 17	0.504	0.001	167.309	0.33242	8.8681	0.02623	0.10834	0.00925	0.00465	0.00446	0.00852	0.00269	1.0021e-14	16.8221	0.102424
50531-18	GS11-Z4M	EK62, vial 17	0.504	0.001	195.747	0.36139	7.58584	0.02723	0.08565	0.00909	0.00736	0.00446	0.0385	0.003	8.572e-15	21.9775	0.140573
50531-19	GS11-Z4M	EK62, vial 17	0.504	0.001	97.7714	0.2508	4.03122	0.0156	0.04335	0.0063	0.00436	0.00495	0.04435	0.00283	4.55528e-15	19.0117	0.21153
50531-20	GS11-Z4M	EK62, vial 17	0.504	0.001	153.15	0.23027	6.65542	0.01728	0.06687	0.0074	0.00301	0.00392	0.06268	0.00189	7.52062e-15	18.3017	0.097631
50531-21	GS11-Z4M	EK62, vial 17	0.504	0.001	224.906	0.21124	10.3786	0.03115	0.14157	0.00871	0.00296	0.00332	0.04058	0.00272	1.17279e-14	18.5563	0.0930411
50531-22	GS11-Z4M	EK62, vial 17	0.504	0.001	205.905	0.31918	9.6445	0.02044	0.12814	0.00781	0.00219	0.00469	0.04077	0.00294	1.08983e-14	18.1822	0.0967602
50531-23	GS11-Z4M	EK62, vial 17	0.504	0.001	117.231	0.24192	5.23885	0.01443	0.08025	0.00885	0.00144	0.00347	0.02779	0.00126	5.9199e-15	18.8217	0.0952763
50531-24	GS11-Z4M	EK62, vial 17	0.504	0.001	208.542	0.195	8.36518	0.01736	0.10846	0.00899	0.00738	0.00376	0.03913	0.00234	9.45265e-15	21.2958	0.0916712
50531-25	GS11-Z4M	EK62, vial 17	0.504	0.001	195.354	0.27262	7.20783	0.02228	0.09955	0.00877	0.00477	0.00408	0.1781	0.00358	8.14485e-15	17.9221	0.151278
50531-26	GS11-Z4M	EK62, vial 17	0.504	0.001	130.64	0.25362	6.43354	0.0154	0.08384	0.00935	0.00641	0.00439	0.03852	0.00126	7.2699e-15	16.791	0.0782443
50531-27	GS11-Z4M	EK62, vial 17	0.504	0.001	136.688	0.2935	5.36643	0.0214	0.0609	0.00651	0.00732	0.00386	0.07855	0.00341	6.06407e-15	19.1466	0.194556
50531-28	GS11-Z4M	EK62, vial 17	0.504	0.001	187.907	0.27098	9.29129	0.0241	0.11477	0.00592	0.00836	0.00383	0.05801	0.00228	1.04992e-14	16.647	0.0850417
50531-29	GS11-Z4M	EK62, vial 17	0.504	0.001	90.5739	0.12258	3.96094	0.01022	0.04866	0.00433	0.00729	0.00418	0.03105	0.00143	4.47586e-15	18.6225	0.115223
50531-30	GS11-Z4M	EK62, vial 17	0.504	0.001	113.859	0.21148	5.38012	0.01317	0.07883	0.00618	0.00223	0.00411	0.04461	0.00151	6.07954e-15	16.9374	0.0961264
50531-31	GS11-Z4M	EK62, vial 17	0.504	0.001	31.6252	0.11281	1.70827	0.00891	0.02025	0.004	0.00412	0.00389	0.01005	0.00156	1.93035e-15	15.2334	0.267617
50531-32	GS11-Z4M	EK62, vial 17	0.504	0.001	71.2393	0.09368	3.39002	0.01022	0.04778	0.00364	0.00295	0.00382	0.006	0.00161	3.83072e-15	18.5481	0.143622
50531-33	GS11-Z4M	EK62, vial 17	0.504	0.001	66.38	0.08698	2.85425	0.01515	0.04988	0.0051	6.02734e-05	0.00369	0.03514	0.0018	3.2253e-15	17.7441	0.197965
50531-34	GS11-Z4M	EK62, vial 17	0.504	0.001	99.9047	0.11238	4.52785	0.01714	0.04801	0.00502	0.00953	0.00355	0.01492	0.00144	5.11647e-15	19.1146	0.116476
50531-35	GS11-Z4M	EK62, vial 17	0.504	0.001	129.697	0.13202	5.22144	0.02012	0.05483	0.00486	0.00177	0.00389	0.01937	0.00216	5.90023e-15	21.4594	0.142027
50531-36	GS11-Z4M	EK62, vial 17	0.504	0.001	159.239	0.17183	7.61026	0.01519	0.11104	0.00655	0.01001	0.00455	0.04655	0.00237	8.59959e-15	17.3208	0.0946679
50531-37	GS11-Z4M	EK62, vial 17	0.504	0.001	85.8331	0.105	4.26077	0.01419	0.0654	0.00524	0.00628	0.00391	0.01201	0.00191	4.81467e-15	17.5002	0.136973
50531-38	GS11-Z4M	EK62, vial 17	0.504	0.001	26.5232	0.13388	2.79949	0.0132	0.04607	0.00453	0.00545	0.00414	0.01133	0.00172	3.16342e-15	7.54786	0.176709
50531-39	GS11-Z4M	EK62, vial 17	0.504	0.001	81.3373	0.20321	4.0167	0.01619	0.05071	0.00425	0.00514	0.00417	0.01302	0.002	4.53887e-15	17.4776	0.159676
50531-40	GS11-Z4M	EK62, vial 17	0.504	0.001	72.0773	0.183	3.09477	0.01414	0.03854	0.00446	0.00661	0.00453	0.03901	0.00233	3.49709e-15	17.7423	0.226643
50531-41	GS11-Z4M	EK62, vial 17	0.504	0.001	113.32	0.2027	4.43006	0.0201	0.05749	0.00569	0.00304	0.00361	0.06	0.00251	5.00597e-15	19.521	0.182269
50531-42	GS11-Z4M	EK62, vial 17	0.504	0.001	186.081	0.30181	7.98611	0.01822	0.10492	0.00727	0.01089	0.00283	0.07307	0.00163	9.0243e-15	18.6541	0.0801807
50531-43	GS11-Z4M	EK62, vial 17	0.504	0.001	102.745	0.26209	4.46614	0.01624	0.06261	0.00597	0.00651	0.00386	0.02933	0.00233	5.04674e-15	19.0773	0.16663
50531-44	GS11-Z4M	EK62, vial 17	0.504	0.001	227.251	0.26337	9.0466	0.02417	0.11263	0.00622	0.00419	0.00467	0.11126	0.00318	1.02227e-14	19.4335	0.113196
50531-45	GS11-Z4M	EK62, vial 17	0.504	0.001	67.7539	0.18554	3.19219	0.01416	0.0443	0.00566	0.00404	0.00425	0.00781	0.00094921	3.60717e-15	18.5664	0.130734
50531-46	GS11-Z4M	EK62, vial 17	0.504	0.001	175.032	0.1566	7.31086	0.0221	0.11147	0.00574	0.00654	0.00412	0.12299	0.00297	8.26127e-15	17.1794	0.124699
50531-47	GS11-Z4M	EK62, vial 17	0.504	0.001	67.6428	0.18034	6.73431	0.02102	0.10398	0.00371	0.00557	0.00266	0.06318	0.00183	7.60977e-15	6.62182	0.0815571
50531-48	GS11-Z4M	EK62, vial 17	0.504	0.001	37.1415	0.1205	4.24551	0.01104	0.07108	0.00453	0.00328	0.00258	0.03373	0.00147	4.79743e-15	5.83088	0.0999691
50531-49	GS11-Z4M	EK62, vial 17	0.504	0.001	160.58	0.2406	4.64784	0.01404	0.07076	0.00448	0.00747	0.00332	0.06119	0.00164	5.25206e-15	27.7081	0.139744
50531-50	GS11-Z4M	EK62, vial 17	0.504	0.001	21.4697	0.1212	2.35425	0.00728	0.03498	0.00308	0.00172	0.00318	0.00766	0.000943398	2.6603e-15	7.42121	0.127132
50531-51	GS11-Z4M	EK62, vial 17	0.504	0.001	57.1766	0.13055	2.92414	0.00868	0.04483	0.00355	0.00624	0.00311	0.02699	0.00154	3.30428e-15	15.2974	0.158162
50531-52	GS11-Z4M	EK62, vial 17	0.504	0.001	122.521	0.38019	5.40659	0.01405	0.08014	0.00416	0.00633	0.00336	0.02062	0.00144	6.10945e-15	19.5047	0.111859
50531-53	GS11-Z4M	EK62, vial 17	0.504	0.001	124.439	0.31047	5.66706	0.01212	0.09689	0.00438	0.00857	0.00326	0.07801	0.00224	6.40378e-15	16.2367	0.125039
50531-54	GS11-Z4M	EK62, vial 17	0.504	0.001	227.942	0.41031	6.80122	0.01308	0.0909	0.00474	0.000572597	0.00354	0.09549	0.00201	7.68538e-15	26.4939	0.11389
50531-55	GS11-Z4M	EK62, vial 17	0.504	0.001	59.0458	0.26049	2.86178	0.01109	0.052	0.00466	0.00922	0.00334	0.02972	0.00164	3.23381e-15	15.9999	0.190039
50531-56	GS11-Z4M	EK62, vial 17	0.504	0.001	42.249	0.17183	4.8342	0.0141	0.06117	0.00457	0.00123	0.00319	0.02593	0.00175	5.46265e-15	6.49767	0.106674
50531-57	GS11-Z4M	EK62, vial 17	0.504	0.001	77.9693	0.18173	3.76185	0.00965	0.05672	0.00405	0.00244	0.00283	0.01534	0.00143	4.25089e-15	17.6755	0.123094
50531-58	GS11-Z4M	EK62, vial 17	0.504	0.001	68.8898	0.33095	8.30956	0.01311	0.13283	0.00667	0.00786	0.00334	0.08234	0.00229	9.3898e-15	4.89519	0.0844383
50531-59	GS11-Z4M	EK62, vial 17	0.504	0.001	151.05	0.43235	7.75059	0.01812	0.11983	0.00693	0.00761	0.00383	0.03137	0.00206	8.75817e-15	16.5811	0.0982135
50531-60	GS11-Z4M	EK62, vial 17	0.504	0.001	82.9604	0.29347	4.06468	0.01317	0.05956	0.00666	0.00767	0.00342	0.02102	0.00206	4.59309e-15	17.1425	0.163693
50531-61	GS11-Z4M	EK62, vial 17	0.504	0.001	134.322	0.40311	6.28626	0.01616	0.06854	0.00566	0.00994	0.00325	0.03437	0.00134	7.10347e-15	17.9152	0.0970268
50531-62	GS11-Z4M	EK62, vial 17	0.504	0.001	27.6612	0.16763	3.97366	0.01026	0.05208	0.0058	0.00511	0.00394	0.02665	0.00122	4.49024e-15	4.55839	0.097418
50531-63	GS11-Z4M	EK62, vial 17	0.504	0.001	68.46	0.19647	2.89648	0.00842	0.05158	0.00639	0.01002	0.0034	0.01359	0.00148	3.27302e-15	20.2283	0.166885
50531-64	GS11-Z4M	EK62, vial 17	0.504	0.001	86.8774	0.24071	4.61866	0.01422	0.06125	0.00644	0.00088401	0.00418	0.01972	0.0017	5.21909e-15	15.8834	0.124563
50531-65	GS11-Z4M	EK62, vial 17	0.504	0.001	107.125	0.24071	4.36533	0.01226	0.06297	0.00637	0.00411	0.00424	0.06797	0.00202	4.93282e-15	18.0615	0.148707
50531-66	GS11-Z4M	EK62, vial 17	0.504	0.001	29.5743	0.22168	2.13379	0.00829	0.0524	0.00608	0.000150684	0.00453	0.05848	0.00237	2.41118e-15	5.23063	0.32113
50531-67	GS11-Z4M	EK62, vial 17	0.504	0.001	34.3736	0.19387	3.54728	0.00975	0.0499	0.00688	0.00829	0.00326	0.00923	0.00134	4.00843e-15	8.16382	0.118965
50531-68	GS11-Z4M	EK62, vial 17	0.504	0.001	110.537	0.39659	4.41721	0.01154	0.09013	0.00731	0.00983	0.00397	0.05092	0.00251	4.99145e-15	19.6179	0.183506
50531-69	GS11-Z4M	EK62, vial 17	0.504	0.001	109.706	0.33654	5.27289	0.01239	0.08144	0.00569	0.01261	0.00347	0.01626	0.00177	5.95837e-15	18.0723	0.118217
50531-70	GS11-Z4M	EK62, vial 17	0.504	0.001	73.9314	0.30717	3.47494	0.01143	0.07372	0.0056	0.0167	0.00319	0.03104	0.00216	3.92668e-15	17.0228	0.196565
50531-71	GS11-Z4M	EK62, vial 17	0.504	0.001	67.196	0.29954	3.26162	0.01245	0.05516	0.00726	0.00785	0.00418	0.01846	0.00194	3.68563e-15	17.2041	0.197079
50531-72	GS11-Z4M	EK62, vial 17	0.504	0.001	63.6348	0.2136	3.18616	0.00875	0.06296	0.00649	0.00541	0.00364	0.01186	0.00186	3.60036e-15	17.1286	0.178777
50531-73	GS11-Z4M	EK62, vial 17	0.504	0.001	33.7608	0.195	2.84679	0.00893	0.05254	0.00717	0.00356	0.00405	0.0532	0.00202	3.21687e-15	5.78874	0.207264
50531-74	GS11-Z4M	EK62, vial 17	0.504	0.001	83.7618	0.38812	3.7841	0.01066	0.06178	0.00789	0.00567	0.00361	0.00574	0.00198	4.27603e-15	19.6544	0.180949
50531-75	GS11-Z4M	EK62, vial 17	0.504	0.001	100.073	0.40773	5.0557	0.01256	0.07423	0.00804	0.00393	0.003	0.02814	0.00214	5.71294e-15	16.4449	0.143287
50531-76	GS11-Z4M	EK62, vial 17	0.504	0.001	13.2859	0.1254	0.54732	0.00659	0.01291	0.00728	0.00286	0.00341	0.00775	0.0018	6.18472e-16	18.3472	0.954822
50531-77	GS11-Z4M	EK62, vial 17	0.504	0.001	34.8942	0.19821	2.40304	0.01002	0.03496	0.00764	0.00599	0.00318	0.03079	0.00197	2.71544e-15	9.8093	0.24036
50531-78	GS11-Z4M	EK62, vial 17	0.504	0.001	22.838	0.22581	2.54236	0.01226	0.03185	0.00694	0.000914147	0.00356	0.02707	0.00215	2.87287e-15	5.30635	0.246242
50531-79	GS11-Z4M	EK62, vial 17	0.504	0.001	67.3472	0.35617	4.11873	0.01135	0.05378	0.00704	0.00625	0.00381	0.01348	0.00186	4.65416e-15	13.9773	0.15294
50531-80	GS11-Z4M	EK62, vial 17	0.504	0.001	91.8892	0.28767	4.69655	0.0133	0.06683	0.00728	0.003	0.00439	0.01784	0.00186	5.3071e-15	16.7049	0.133258
50531-81	GS11-Z4M	EK62, vial 17	0.504	0.001	72.9186	0.24891	3.6488	0.00971	0.05986	0.0072	0.01047	0.00408	0.03232	0.00177	4.12314e-15	15.8125	0.155683
50531-82	GS11-Z4M	EK62, vial 17	0.504	0.001	57.6629	0.32653	1.85585	0.00814	0.02566	0.00672	0.00456	0.00439	0.03963	0.0022	2.09711e-15	22.4509	0.377845
50531-83	GS11-Z4M	EK62, vial 17	0.504	0.001	114.227	0.2294	5.20452	0.01344	0.06129	0.00651	0.00313	0.00439	0.02468	0.00202	5.88111e-15	18.5963	0.125829
50531-84	GS11-Z4M	EK62, vial 17	0.504	0.001	66.8412	0.20081	3.13279	0.01	0.04906	0.00745	3.01367e-05	0.00425	0.01143	0.00202	3.54005e-15	18.3165	0.19745
50531-85	GS11-Z4M	EK62, vial 17	0.504	0.001	72.8485	0.26639	3.37489	0.01126	0.05232	0.00802	0	0.00408	0.03584	0.00198	3.81363e-15	16.6826	0.187115
50531-86	GS11-Z4M	EK62, vial 17	0.504	0.001	70.8383	0.21786	3.01337	0.00883	0.05707	0.00704	0.0031	0.00376	0.0335	0.00218	3.40511e-15	18.3216	0.215852
50531-87	GS11-Z4M	EK62, vial 17	0.504	0.001	95.1665	0.21786	4.27173	0.01224	0.07922	0.00644	0.00259	0.00361	0.03677	0.00101	4.82705e-15	17.8667	0.100113
50531-88	GS11-Z4M	EK62, vial 17	0.504	0.001	81.5164	0.22402	3.72497	0.01143	0.05649	0.0066	0.00882	0.0044	0.01569	0.00206	4.20922e-15	18.7428	0.173488
50531-89	GS11-Z4M	EK62, vial 17	0.504	0.001	98.8506	0.22402	3.94738	0.01434	0.08405	0.00685	0.00484	0.00369	0.05085	0.00273	4.46054e-15	19.2395	0.207578
50531-90	GS11-Z4M	EK62, vial 17	0.504	0.001	88.6797	0.48855	4.58993	0.01259	0.05628	0.00802	0.00539	0.0046	0.02295	0.0023	5.18662e-15	16.1827	0.175565
50531-91	GS11-Z4M	EK62, vial 17	0.504	0.001	68.1785	0.55748	3.20609	0.01164	0.05132	0.00809	0.000110501	0.00467	0.02188	0.00222	3.62288e-15	17.4092	0.257537
50531-92	GS11-Z4M	EK62, vial 17	0.504	0.001	92.8295	1.50276	3.53525	0.01259	0.04944	0.00779	0	0.00397	0.02229	0.00152	3.99483e-15	21.9584	0.414804
50531-93	GS11-Z4M	EK62, vial 17	0.504	0.001	28.3489	0.15008	3.42647	0.01174	0.0542	0.00622	0.00357	0.00446	0.02748	0.00228	3.87191e-15	5.38975	0.188624
50531-94	GS11-Z4M	EK62, vial 17	0.504	0.001	84.9066	0.29954	3.50116	0.01053	0.07453	0.00841	0.00556	0.00497	0.04902	0.0017	3.95631e-15	18.2429	0.170379
50531-95	GS11-Z4M	EK62, vial 17	0.504	0.001	43.5823	0.18581	1.98992	0.00881	0.0359	0.00711	0.00868	0.00419	0.01348	0.00213	2.24861e-15	18.1484	0.317379
50531-96	GS11-Z4M	EK62, vial 17	0.504	0.001	81.4676	0.30948	3.95298	0.01157	0.06499	0.0068	0.00875	0.00391	0.0096	0.00227	4.46687e-15	18.065	0.180898
50531-97	GS11-Z4M	EK62, vial 17	0.504	0.001	79.6244	0.19539	4.04593	0.01157	0.05348	0.0063	0.0046	0.00383	0.03754	0.00234	4.5719e-15	15.3664	0.17066
50531-98	GS11-Z4M	EK62, vial 17	0.504	0.001	61.8005	0.20049	2.84553	0.00918	0.02873	0.00672	0.000562552	0.00417	0.02806	0.00152	3.21545e-15	17.014	0.174289
50531-99	GS11-Z4M	EK62, vial 17	0.504	0.001	75.5451	0.20999	3.64185	0.01228	0.05472	0.00707	0.0092	0.00366	0.02762	0.00222	4.11529e-15	16.8248	0.18436
50531-100	GS11-Z4M	EK62, vial 17	0.504	0.001	53.1772	0.22912	2.54307	0.0113	0.03463	0.00707	0.000321458	0.00397	0.00827	0.00214	2.87367e-15	18.043	0.258355
50531-101	GS11-Z4M	EK62, vial 17	0.504	0.001	108.131	0.23549	5.11323	0.01128	0.08229	0.00821	0.00959	0.00375	0.02091	0.00216	5.77795e-15	18.0958	0.130377
50531-102	GS11-Z4M	EK62, vial 17	0.504	0.001	74.0359	0.29233	3.54682	0.01521	0.025	0.00838	0.00566	0.00355	0.00535	0.00208	4.00791e-15	18.525	0.194807
50531-103	GS11-Z4M	EK62, vial 17	0.504	0.001	13.5892	0.14648	2.04847	0.008	0.04685	0.00651	0.00128	0.00382	0.01055	0.00192	2.31477e-15	4.66001	0.267235
50531-104	GS11-Z4M	EK62, vial 17	0.504	0.001	86.0234	0.27313	4.1198	0.01164	0.04632	0.00776	0.00979	0.00347	0.01699	0.0022	4.65537e-15	17.8636	0.16632
50531-105	GS11-Z4M	EK62, vial 17	0.504	0.001	71.18	0.32894	2.86424	0.0094	0.02974	0.00784	0.00826	0.00484	0.03525	0.00162	3.23659e-15	19.2792	0.205102
50531-106	GS11-Z4M	EK62, vial 17	0.504	0.001	103.017	0.20539	4.67516	0.01031	0.0692	0.00679	0.01603	0.00391	0.05746	0.00228	5.28293e-15	16.7674	0.145603
50531-107	GS11-Z4M	EK62, vial 17	0.504	0.001	62.6921	0.34883	2.89366	0.00905	0.06991	0.00743	0.02701	0.0042	0.0324	0.00244	3.26984e-15	16.9356	0.26244
50531-108	GS11-Z4M	EK62, vial 17	0.504	0.001	140.391	0.31966	5.74186	0.01324	0.10776	0.00758	0.03032	0.00414	0.0599	0.00287	6.4883e-15	19.5047	0.153047
50531-109	GS11-Z4M	EK62, vial 17	0.504	0.001	60.5704	0.21431	2.8042	0.0093	0.05446	0.00778	0.00275	0.00425	0.02596	0.00164	3.16875e-15	17.0975	0.188696
50531-110	GS11-Z4M	EK62, vial 17	0.504	0.001	137.839	0.427	6.30801	0.01536	0.09583	0.00771	0.00779	0.00453	0.02585	0.00236	7.12805e-15	18.7045	0.129527
50531-111	GS11-Z4M	EK62, vial 17	0.504	0.001	50.8147	0.17756	2.41183	0.00893	0.02651	0.00764	0.00584	0.00439	0.0154	0.00156	2.72537e-15	17.4336	0.207313
50531-112	GS11-Z4M	EK62, vial 17	0.504	0.001	48.9089	0.20616	2.27837	0.00869	0.03473	0.00717	0.00378	0.00369	0.01732	0.00233	2.57456e-15	17.4412	0.299013
50531-113	GS11-Z4M	EK62, vial 17	0.504	0.001	99.6834	0.2642	3.86609	0.01247	0.07239	0.00717	0.00495	0.00396	0.09116	0.00322	4.36868e-15	17.0642	0.241847
50531-114	GS11-Z4M	EK62, vial 17	0.504	0.001	70.1515	0.2185	3.22888	0.01056	0.04173	0.00685	0.000421914	0.00453	0.01791	0.00114	3.64863e-15	18.1669	0.138062
50531-115	GS11-Z4M	EK62, vial 17	0.504	0.001	68.9814	0.20036	3.91759	0.01056	0.04697	0.00719	0.00546	0.00461	0.000211	0.00193	4.42688e-15	15.9652	0.152482
50531-116	GS11-Z4M	EK62, vial 17	0.504	0.001	44.6838	0.1826	1.77964	0.00878	0.03227	0.00744	0.00295	0.00397	0.00747	0.00212	2.01099e-15	21.6221	0.357465
50531-117	GS11-Z4M	EK62, vial 17	0.504	0.001	87.972	0.22299	4.48926	0.01047	0.06239	0.00825	0.00327	0.00424	0.0178	0.00166	5.07286e-15	16.6915	0.120988
50531-118	GS11-Z4M	EK62, vial 17	0.504	0.001	49.3809	0.39715	2.47321	0.00849	0.03425	0.00779	0.00401	0.00403	0.01237	0.0022	2.79473e-15	16.7808	0.291355
50531-119	GS11-Z4M	EK62, vial 17	0.504	0.001	79.6155	0.23243	3.39453	0.01239	0.06435	0.0084	0.0027	0.0041	0.0196	0.00228	3.83582e-15	19.6852	0.208121
50531-120	GS11-Z4M	EK62, vial 17	0.504	0.001	58.7701	0.20939	2.04088	0.0078	0.02143	0.00716	0.003	0.00375	0.01529	0.00213	2.30619e-15	24.0513	0.314568
50531-121	GS11-Z4M	EK62, vial 17	0.504	0.001	21.8756	0.14881	2.63363	0.01034	0.0269	0.00792	0.00696	0.00396	0.0106	0.00228	2.976e-15	6.5414	0.24427
50531-122	GS11-Z4M	EK62, vial 17	0.504	0.001	29.3866	0.19313	1.3348	0.00812	0.02562	0.00595	0.00975	0.00417	0.01095	0.00205	1.50832e-15	17.9797	0.459144
50531-123	GS11-Z4M	EK62, vial 17	0.504	0.001	65.1232	0.19313	6.80467	0.01239	0.08344	0.00682	0.00732	0.00446	0.01499	0.0022	7.68928e-15	8.12246	0.0945015
50531-124	GS11-Z4M	EK62, vial 17	0.504	0.001	71.0144	0.22136	3.36104	0.01239	0.05964	0.00626	0.00284	0.00453	0.02191	0.00228	3.79798e-15	17.3968	0.20752
50531-125	GS11-Z4M	EK62, vial 17	0.504	0.001	62.0981	0.19906	3.04943	0.01154	0.05893	0.00906	0.000492233	0.00455	0.00225	0.00219	3.44586e-15	18.2216	0.219271
50531-126	GS11-Z4M	EK62, vial 17	0.504	0.001	49.8331	0.21731	2.33584	0.00928	0.04251	0.00828	0.0095	0.00403	0.0078	0.00234	2.6395e-15	18.5442	0.297105
50531-127	GS11-Z4M	EK62, vial 17	0.504	0.001	30.2128	0.15532	1.67307	0.00686	0.01297	0.00872	0.00959	0.00417	0.00424	0.00205	1.89057e-15	15.8639	0.355867
Packet 55, n = 127, muscovite (single crystal)
50510-01	GS11-Z10M	EK62, vial 16	0.533	0.001	108.294	0.1207	4.67482	0.01303	0.07413	0.00376	0.0043	0.00368	0.03672	0.00186	5.28255e-15	19.831	0.12915
50510-02	GS11-Z10M	EK62, vial 16	0.533	0.001	380.592	0.36031	12.9538	0.02403	0.24654	0.00595	0.01046	0.00304	0.4012	0.00372	1.46378e-14	19.2471	0.0993862
50510-03	GS11-Z10M	EK62, vial 16	0.533	0.001	107.943	0.09914	10.3245	0.01604	0.15017	0.00421	0.00475	0.00326	0.12468	0.00233	1.16667e-14	6.57731	0.0667712
50510-04	GS11-Z10M	EK62, vial 16	0.533	0.001	378.492	0.41027	14.3413	0.02006	0.21625	0.00573	0.00538	0.00361	0.25229	0.0039	1.62057e-14	20.1519	0.090048
50510-05	GS11-Z10M	EK62, vial 16	0.533	0.001	248.248	0.34038	11.8131	0.01806	0.16151	0.00431	0.00438	0.00405	0.07556	0.00254	1.33488e-14	18.1953	0.0742611
50510-06	GS11-Z10M	EK62, vial 16	0.533	0.001	119.467	0.14091	11.2687	0.02405	0.16406	0.00394	0.00619	0.00424	0.09935	0.00235	1.27336e-14	7.63531	0.0636106
50510-07	GS11-Z10M	EK62, vial 16	0.533	0.001	181.008	0.29044	7.15997	0.01306	0.11049	0.00412	0.00387	0.00332	0.12554	0.00264	8.09077e-15	19.1201	0.118935
50510-08	GS11-Z10M	EK62, vial 16	0.533	0.001	256.474	0.29044	9.88669	0.02103	0.16045	0.00447	0.0053	0.00298	0.19572	0.00264	1.1172e-14	19.1127	0.0942768
50510-09	GS11-Z10M	EK62, vial 16	0.533	0.001	301.8	0.41035	12.3419	0.01906	0.20645	0.00431	0.00337	0.00362	0.23778	0.00373	1.39464e-14	17.8486	0.0985643
50510-10	GS11-Z10M	EK62, vial 16	0.533	0.001	574.161	0.50044	21.0643	0.03203	0.35053	0.00659	0.00916	0.00311	0.46973	0.00602	2.38027e-14	19.6562	0.0936376
50510-11	GS11-Z10M	EK62, vial 16	0.533	0.001	306.259	0.40055	9.50663	0.01805	0.12665	0.00497	0.0121	0.00292	0.07679	0.00118	1.07425e-14	28.3128	0.0803375
50510-12	GS11-Z10M	EK62, vial 16	0.533	0.001	54.4355	0.14115	5.77231	0.01507	0.09345	0.00453	0.00581	0.00312	0.07185	0.00194	6.52271e-15	5.50483	0.0998313
50510-13	GS11-Z10M	EK62, vial 16	0.533	0.001	142.774	0.13124	6.25692	0.0111	0.07876	0.00448	0.00713	0.0035	0.06452	0.00187	7.07032e-15	18.8198	0.0950024
50510-14	GS11-Z10M	EK62, vial 16	0.533	0.001	97.2387	0.10161	4.32476	0.0111	0.06111	0.0043	0.00321	0.00334	0.03887	0.00127	4.88698e-15	18.8674	0.100984
50510-15	GS11-Z10M	EK62, vial 16	0.533	0.001	115.615	0.11259	10.1576	0.02006	0.16219	0.00479	0.00747	0.00318	0.2094	0.00175	1.1478e-14	5.06047	0.0547338
50510-16	GS11-Z10M	EK62, vial 16	0.533	0.001	52.0776	0.12238	5.83867	0.01211	0.08513	0.00338	0.00144	0.00326	0.06854	0.00122	6.5977e-15	5.20597	0.0649807
50510-17	GS11-Z10M	EK62, vial 16	0.533	0.001	182.889	0.29135	8.85539	0.01708	0.14153	0.00604	0.001	0.00339	0.04037	0.00131	1.00066e-14	18.3627	0.0656176
50510-18	GS11-Z10M	EK62, vial 16	0.533	0.001	109.389	0.19164	4.16971	0.01213	0.05635	0.00496	0.01584	0.00425	0.06016	0.00128	4.71177e-15	20.9444	0.118552
50510-19	GS11-Z10M	EK62, vial 16	0.533	0.001	128.607	0.11281	6.83317	0.01412	0.0801	0.00496	0.01456	0.00412	0.01615	0.00156	7.72148e-15	17.2754	0.0770263
50510-20	GS11-Z10M	EK62, vial 16	0.533	0.001	185.69	0.14258	7.9723	0.0161	0.11426	0.00546	0.02012	0.00384	0.09325	0.00228	9.0087e-15	18.9037	0.0935227
50510-21	GS11-Z10M	EK62, vial 16	0.533	0.001	153.87	0.18216	7.03031	0.01708	0.09801	0.00474	0.000934238	0.0034	0.04023	0.00111	7.94425e-15	19.2046	0.0719318
50510-22	GS11-Z10M	EK62, vial 16	0.533	0.001	90.676	0.2317	4.16664	0.01212	0.07067	0.00448	0.0065	0.0032	0.06883	0.00128	4.7083e-15	16.0904	0.114937
50510-23	GS11-Z10M	EK62, vial 16	0.533	0.001	146.392	0.12445	6.9531	0.01209	0.08945	0.00516	0.00872	0.00347	0.02458	0.00163	7.857e-15	19.0471	0.0776014
50510-24	GS11-Z10M	EK62, vial 16	0.533	0.001	116.41	0.25217	5.11663	0.01408	0.07895	0.00644	0.00904	0.00347	0.05911	0.00246	5.78179e-15	18.4199	0.153462
50510-25	GS11-Z10M	EK62, vial 16	0.533	0.001	76.5464	0.20224	2.76051	0.00908	0.05381	0.00508	0.00258	0.00398	0.07449	0.00268	3.11938e-15	18.8016	0.290666
50510-26	GS11-Z10M	EK62, vial 16	0.533	0.001	106.899	0.19235	12.9578	0.0211	0.18339	0.00474	0.00697	0.0037	0.08181	0.00197	1.46423e-14	6.09999	0.0473188
50510-27	GS11-Z10M	EK62, vial 16	0.533	0.001	182.155	0.16279	5.40514	0.01414	0.11519	0.00536	0.00492	0.00417	0.23401	0.00393	6.10781e-15	19.8904	0.217641
50510-28	GS11-Z10M	EK62, vial 16	0.533	0.001	24.3038	0.10585	0.48356	0.00429	0.01648	0.00474	0.02952	0.00403	0.04946	0.00208	5.46423e-16	20.0843	1.25544
50510-29	GS11-Z10M	EK62, vial 16	0.533	0.001	152.97	0.16542	8.01794	0.01515	0.1138	0.0064	0.01646	0.00389	0.00696	0.00186	9.06027e-15	17.937	0.0775509
50510-30	GS11-Z10M	EK62, vial 16	0.533	0.001	93.0592	0.20436	4.51632	0.01218	0.07948	0.0049	0.00492	0.00418	0.01986	0.00211	5.10344e-15	18.379	0.148225
50510-31	GS11-Z10M	EK62, vial 16	0.533	0.001	148.274	0.16388	6.28658	0.0142	0.0974	0.00644	0.01464	0.00396	0.06992	0.0017	7.10384e-15	19.3396	0.0943769
50510-32	GS11-Z10M	EK62, vial 16	0.533	0.001	149.626	0.23928	4.95635	0.01028	0.10226	0.00747	0.00189	0.0041	0.18431	0.00198	5.60068e-15	18.267	0.134533
50510-33	GS11-Z10M	EK62, vial 16	0.533	0.001	115.7	0.27868	4.79245	0.01226	0.06636	0.00652	0.02222	0.0042	0.03598	0.00261	5.41547e-15	20.9152	0.172616
50510-34	GS11-Z10M	EK62, vial 16	0.533	0.001	112.678	0.20147	5.43642	0.01334	0.06287	0.00597	0.00537	0.00347	0.03952	0.00182	6.14315e-15	17.6883	0.111529
50510-35	GS11-Z10M	EK62, vial 16	0.533	0.001	29.0938	0.12254	4.48341	0.0112	0.05802	0.00496	0.01727	0.00355	0.02241	0.00155	5.06625e-15	4.84244	0.102829
50510-36	GS11-Z10M	EK62, vial 16	0.533	0.001	162.651	0.25515	5.75096	0.01428	0.09752	0.00509	0.00208	0.00382	0.12059	0.00259	6.49858e-15	20.9957	0.146745
50510-37	GS11-Z10M	EK62, vial 16	0.533	0.001	92.6822	0.22583	4.24091	0.0133	0.05503	0.00495	0.00829	0.00382	0.02201	0.00216	4.79223e-15	19.3536	0.165088
50510-38	GS11-Z10M	EK62, vial 16	0.533	0.001	118.987	0.24739	5.47282	0.01326	0.07584	0.00477	0.01088	0.00341	0.0208	0.00133	6.18429e-15	19.6356	0.0959521
50510-39	GS11-Z10M	EK62, vial 16	0.533	0.001	152.135	0.29614	6.81713	0.01621	0.11635	0.00636	0.00752	0.00354	0.03017	0.0022	7.70336e-15	19.9904	0.111905
50510-40	GS11-Z10M	EK62, vial 16	0.533	0.001	79.8995	0.23117	3.82582	0.01024	0.05907	0.00708	0.00332	0.00369	0.07804	0.00282	4.32318e-15	14.1595	0.22003
50510-41	GS11-Z10M	EK62, vial 16	0.533	0.001	60.3301	0.20616	7.28336	0.01322	0.09217	0.00569	0.000592689	0.00397	0.04538	0.00112	8.2302e-15	6.1482	0.0540648
50510-42	GS11-Z10M	EK62, vial 16	0.533	0.001	112.363	0.22561	5.49677	0.01322	0.07978	0.00704	0.00296	0.00397	0.04027	0.00218	6.21135e-15	17.3956	0.127172
50510-43	GS11-Z10M	EK62, vial 16	0.533	0.001	20.5723	0.14812	0.65782	0.00564	0.0196	0.00644	0.01891	0.00418	0.03131	0.00159	7.43337e-16	16.8588	0.736307
50510-44	GS11-Z10M	EK62, vial 16	0.533	0.001	136.453	0.26849	4.78346	0.01328	0.09259	0.00637	0.01247	0.00355	0.14453	0.00163	5.40531e-15	18.681	0.127319
50510-45	GS11-Z10M	EK62, vial 16	0.533	0.001	135.634	0.26849	6.29087	0.01426	0.11155	0.00689	0.00388	0.00347	0.03832	0.00237	7.10868e-15	18.8014	0.122655
50510-46	GS11-Z10M	EK62, vial 16	0.533	0.001	73.4186	0.18918	6.35101	0.0104	0.09817	0.00826	0.01994	0.00467	0.14776	0.00184	7.17664e-15	4.52003	0.0904117
50510-47	GS11-Z10M	EK62, vial 16	0.533	0.001	201.467	0.36944	8.80473	0.01828	0.15434	0.00899	0.00811	0.00439	0.13409	0.00198	9.94934e-15	17.5012	0.0871047
50510-48	GS11-Z10M	EK62, vial 16	0.533	0.001	170.784	0.28306	4.15153	0.01245	0.05095	0.00729	0.00131	0.00405	0.07604	0.00236	4.69123e-15	33.8361	0.203029
50510-49	GS11-Z10M	EK62, vial 16	0.533	0.001	126.072	0.22655	5.3162	0.01148	0.06998	0.00921	0.00183	0.00397	0.08732	0.00236	6.00731e-15	17.9449	0.139414
50510-50	GS11-Z10M	EK62, vial 16	0.533	0.001	92.4898	0.22472	4.14832	0.01226	0.07194	0.00756	0.01196	0.00453	0.02918	0.00242	4.6876e-15	19.2724	0.182631
50510-51	GS11-Z10M	EK62, vial 16	0.533	0.001	56.7034	0.15743	2.68296	0.0087	0.03559	0.00682	0.01616	0.00389	0.00332	0.00143	3.03174e-15	19.8488	0.174725
50510-52	GS11-Z10M	EK62, vial 16	0.533	0.001	68.6363	0.21257	3.15358	0.01235	0.04361	0.00603	0.0072	0.00336	0.02768	0.00105	3.56355e-15	18.272	0.1371
50510-53	GS11-Z10M	EK62, vial 16	0.533	0.001	17.5509	0.11131	0.86488	0.00542	0.02009	0.00656	0.00261	0.00495	0.00698	0.00198	9.77314e-16	17.0895	0.669077
50510-54	GS11-Z10M	EK62, vial 16	0.533	0.001	27.9543	0.12435	3.26089	0.00983	0.03622	0.00545	0.01705	0.0046	0.01802	0.00205	3.68481e-15	6.70222	0.183754
50510-55	GS11-Z10M	EK62, vial 16	0.533	0.001	93.02	0.16011	3.94356	0.01031	0.04793	0.00537	0.00158	0.00447	0.03557	0.00159	4.45622e-15	19.8962	0.133566
50510-56	GS11-Z10M	EK62, vial 16	0.533	0.001	2.55726	0.07875	0.07038	0.00361	0.00732	0.00533	0.0151	0.0041	0.00616	0.00191	7.95294e-17	13.5427	8.01595
50510-57	GS11-Z10M	EK62, vial 16	0.533	0.001	24.9145	0.13965	0.89416	0.00641	0.0206	0.00502	0.0109	0.00439	0.01964	0.00206	1.0104e-15	20.5288	0.684969
50510-58	GS11-Z10M	EK62, vial 16	0.533	0.001	21.1945	0.12962	0.82689	0.00658	0.01866	0.00502	0.02527	0.00474	0.00747	0.00171	9.34386e-16	22.3578	0.634758
50510-59	GS11-Z10M	EK62, vial 16	0.533	0.001	131.428	0.21477	6.39519	0.01118	0.07282	0.00572	0.000964375	0.00375	0.0169	0.0017	7.22656e-15	18.802	0.089338
50510-60	GS11-Z10M	EK62, vial 16	0.533	0.001	45.9217	0.13757	3.10423	0.00971	0.04223	0.00548	0.00227	0.00368	0.00891	0.002	3.50778e-15	13.2928	0.191748
50510-61	GS11-Z10M	EK62, vial 16	0.533	0.001	71.9766	0.16269	3.39882	0.00915	0.03876	0.00516	0.00268	0.00355	0.01337	0.00149	3.84067e-15	19.0444	0.142598
50510-62	GS11-Z10M	EK62, vial 16	0.533	0.001	28.1349	0.14446	1.29925	0.00715	0.01497	0.00606	0.01214	0.00434	0.0062	0.00206	1.46815e-15	19.4104	0.47327
50510-63	GS11-Z10M	EK62, vial 16	0.533	0.001	50.0567	0.18911	2.46512	0.00912	0.02963	0.00647	0.01707	0.00332	0.01498	0.00131	2.78559e-15	17.7263	0.181637
50510-64	GS11-Z10M	EK62, vial 16	0.533	0.001	37.4197	0.15811	3.62134	0.01224	0.05034	0.0055	0.000693144	0.00396	0.0209	0.00225	4.09211e-15	8.23087	0.18289
50510-65	GS11-Z10M	EK62, vial 16	0.533	0.001	48.7141	0.16763	2.72486	0.00999	0.02616	0.00558	0.00231	0.00404	0.01017	0.00192	3.07909e-15	15.9776	0.216406
50510-66	GS11-Z10M	EK62, vial 16	0.533	0.001	16.1003	0.1029	1.97574	0.00772	0.02444	0.00498	0.01542	0.00397	0.00902	0.00135	2.23259e-15	6.61113	0.202926
50510-67	GS11-Z10M	EK62, vial 16	0.533	0.001	15.0751	0.10707	1.61284	0.00784	0.00863	0.00576	0.01886	0.00369	0.0058	0.00192	1.82251e-15	8.08714	0.34601
50510-68	GS11-Z10M	EK62, vial 16	0.533	0.001	33.6433	0.12435	1.65081	0.00747	0.01289	0.00609	0.01198	0.00344	0.00399	0.00133	1.86542e-15	18.8255	0.254821
50510-69	GS11-Z10M	EK62, vial 16	0.533	0.001	41.7612	0.13572	2.20073	0.00803	0.03478	0.0051	0.00296	0.00361	0.00394	0.00163	2.48682e-15	17.571	0.227047
50510-70	GS11-Z10M	EK62, vial 16	0.533	0.001	36.2652	0.14533	1.79796	0.00774	0.0306	0.00597	0.01859	0.00368	0.03186	0.00186	2.03169e-15	14.3931	0.309996
50510-71	GS11-Z10M	EK62, vial 16	0.533	0.001	9.261	0.0714	0.39568	0.00458	0.0017	0.00552	0.0117	0.00431	0.0041	0.00177	4.47118e-16	19.8607	1.30235
50510-72	GS11-Z10M	EK62, vial 16	0.533	0.001	116.232	0.205	6.22349	0.01516	0.07973	0.0051	0.01424	0.00355	0.05171	0.00213	7.03254e-15	15.4778	0.109596
50510-73	GS11-Z10M	EK62, vial 16	0.533	0.001	203.294	0.23436	9.31059	0.01714	0.13011	0.00478	0.00102	0.00384	0.04543	0.0022	1.0521e-14	19.3905	0.0812645
50510-74	GS11-Z10M	EK62, vial 16	0.533	0.001	35.8418	0.14151	1.75117	0.00674	0.03197	0.0063	0.000331504	0.00319	0.00884	0.00178	1.97882e-15	18.0516	0.305171
50510-75	GS11-Z10M	EK62, vial 16	0.533	0.001	60.5566	0.182	2.9477	0.00953	0.04041	0.0063	0.00263	0.00318	0.00848	0.000970824	3.3309e-15	18.7427	0.127871
50510-76	GS11-Z10M	EK62, vial 16	0.533	0.001	58.6367	0.16308	2.65598	0.00835	0.03222	0.00608	0.01344	0.00375	0.01712	0.00191	3.00126e-15	19.2689	0.220621
50510-77	GS11-Z10M	EK62, vial 16	0.533	0.001	30.7169	0.12726	3.39174	0.00931	0.02954	0.00682	0.01492	0.00368	0.02822	0.00184	3.83267e-15	6.36449	0.159277
50510-78	GS11-Z10M	EK62, vial 16	0.533	0.001	81.1523	0.2091	3.02214	0.01128	0.04928	0.00729	0.00744	0.00326	0.06769	0.00275	3.41502e-15	19.2816	0.274881
50510-79	GS11-Z10M	EK62, vial 16	0.533	0.001	48.8312	0.15154	2.41469	0.00718	0.03586	0.00652	0.015	0.00333	0.01281	0.00144	2.7286e-15	17.853	0.187374
50510-80	GS11-Z10M	EK62, vial 16	0.533	0.001	78.025	0.17019	2.47668	0.00929	0.06368	0.00561	0.00183	0.00356	0.09778	0.00209	2.79865e-15	18.8771	0.26032
50510-81	GS11-Z10M	EK62, vial 16	0.533	0.001	7.05914	0.08504	0.40166	0.00461	0.02108	0.00495	0.00275	0.00389	0.00753	0.00192	4.53876e-16	11.586	1.37567
50510-82	GS11-Z10M	EK62, vial 16	0.533	0.001	5.90465	0.07852	0.12996	0.00372	0.00849	0.00588	0.01962	0.00368	0.01336	0.00192	1.46855e-16	16.9674	4.32772
50510-83	GS11-Z10M	EK62, vial 16	0.533	0.001	124.748	0.20716	5.42882	0.01318	0.06696	0.00712	0.01465	0.00348	0.07529	0.00216	6.13457e-15	18.0048	0.128059
50510-84	GS11-Z10M	EK62, vial 16	0.533	0.001	55.5393	0.17019	2.46925	0.00934	0.02839	0.00651	0.01446	0.00382	0.01023	0.00191	2.79025e-15	20.3203	0.2414
50510-85	GS11-Z10M	EK62, vial 16	0.533	0.001	139.929	0.28594	6.47361	0.01912	0.10178	0.00658	0.0187	0.00405	0.04736	0.00256	7.31518e-15	18.5511	0.132377
50510-86	GS11-Z10M	EK62, vial 16	0.533	0.001	65.323	0.19242	3.23758	0.00838	0.03126	0.00702	0.00027123	0.00389	0.00828	0.00191	3.65847e-15	18.4699	0.183044
50510-87	GS11-Z10M	EK62, vial 16	0.533	0.001	42.8877	0.15352	1.95443	0.0087	0.03047	0.00575	0.01681	0.00408	0.01443	0.00203	2.20851e-15	18.944	0.314786
50510-88	GS11-Z10M	EK62, vial 16	0.533	0.001	101.486	0.20017	4.26466	0.01033	0.05145	0.0063	0.000281276	0.0042	0.01823	0.00157	4.81907e-15	21.4128	0.126416
50510-89	GS11-Z10M	EK62, vial 16	0.533	0.001	86.223	0.22752	4.13402	0.01128	0.05229	0.0057	0.00277	0.00397	0.02131	0.00177	4.67144e-15	18.3982	0.142383
50510-90	GS11-Z10M	EK62, vial 16	0.533	0.001	41.0746	0.13372	1.67365	0.00645	0.02151	0.00531	0.01875	0.00408	0.02945	0.00134	1.89122e-15	18.5928	0.252623
50510-91	GS11-Z10M	EK62, vial 16	0.533	0.001	15.9338	0.12482	0.55147	0.00552	0.01436	0.00573	0.01751	0.00402	0.03758	0.00211	6.23161e-16	8.87299	1.11424
50510-92	GS11-Z10M	EK62, vial 16	0.533	0.001	11.8301	0.08742	1.41246	0.00591	0.01226	0.00522	0.0167	0.00397	0.01147	0.00177	1.59608e-15	5.89204	0.362242
50510-93	GS11-Z10M	EK62, vial 16	0.533	0.001	91.8939	0.22583	0.27238	0.00492	0.07227	0.00712	0.00259	0.00405	0.29846	0.0023	3.07789e-16	13.1024	2.67408
50510-94	GS11-Z10M	EK62, vial 16	0.533	0.001	72.1313	0.20568	1.95776	0.00778	0.05593	0.00555	0.01619	0.00328	0.10094	0.00313	2.21227e-15	20.6875	0.469987
50510-95	GS11-Z10M	EK62, vial 16	0.533	0.001	7.78726	0.07441	0.33267	0.0048	0.00736	0.00545	0.01388	0.00396	0.00886	0.00144	3.75917e-16	15.515	1.27734
50510-96	GS11-Z10M	EK62, vial 16	0.533	0.001	4.09994	0.07824	0.1127	0.0034	0.00212	0.00552	0.00146	0.00396	0.01122	0.00198	1.27351e-16	6.84935	5.04942
50510-97	GS11-Z10M	EK62, vial 16	0.533	0.001	15.1464	0.03956	1.2296	0.00643	0.02554	0.00347	0.01364	0.00348	0.01515	0.00153	1.38945e-15	8.46309	0.357462
50510-98	GS11-Z10M	EK62, vial 16	0.533	0.001	79.9789	0.08812	3.24252	0.00969	0.05537	0.00361	0.00651	0.00311	0.04462	0.00153	3.66405e-15	19.6206	0.14967
50510-99	GS11-Z10M	EK62, vial 16	0.533	0.001	69.0576	0.12218	3.05327	0.00919	0.03769	0.0035	0.01478	0.00352	0.0206	0.00146	3.4502e-15	19.6956	0.154133
50510-100	GS11-Z10M	EK62, vial 16	0.533	0.001	25.7771	0.13202	3.1712	0.01008	0.0414	0.00408	0.000431959	0.00358	0.02305	0.00187	3.58346e-15	5.7089	0.172834
50510-101	GS11-Z10M	EK62, vial 16	0.533	0.001	46.9044	0.075	1.86244	0.00751	0.02918	0.00375	0.00261	0.00383	0.02237	0.00156	2.10456e-15	20.5882	0.25523
50510-102	GS11-Z10M	EK62, vial 16	0.533	0.001	82.1579	0.21095	4.29749	0.01308	0.05031	0.00428	0.01292	0.00347	0.01885	0.00115	4.85616e-15	17.0095	0.104817
50510-103	GS11-Z10M	EK62, vial 16	0.533	0.001	31.2744	0.12166	2.76544	0.01	0.04197	0.00428	0.01531	0.00383	0.03912	0.00195	3.12495e-15	6.89413	0.206375
50510-104	GS11-Z10M	EK62, vial 16	0.533	0.001	51.0638	0.12166	2.46083	0.00843	0.03826	0.00364	0.01786	0.00311	0.00783	0.000693109	2.78074e-15	18.9712	0.116555
50510-105	GS11-Z10M	EK62, vial 16	0.533	0.001	49.9159	0.09171	2.60578	0.00888	0.03878	0.00466	0.00701	0.00333	0.00785	0.0016	2.94453e-15	17.4252	0.187034
50510-106	GS11-Z10M	EK62, vial 16	0.533	0.001	58.6422	0.07855	2.35103	0.00849	0.03441	0.00416	0.01964	0.00414	0.02102	0.00116	2.65666e-15	21.3489	0.166199
50510-107	GS11-Z10M	EK62, vial 16	0.533	0.001	28.2711	0.09176	1.17972	0.00563	0.02511	0.00347	0.01697	0.00382	0.00996	0.000728629	1.33308e-15	20.6779	0.222743
50510-108	GS11-Z10M	EK62, vial 16	0.533	0.001	25.18	0.14239	3.72074	0.01211	0.05301	0.00475	0.01995	0.00356	0.02008	0.00158	4.20444e-15	5.02608	0.127764
50510-109	GS11-Z10M	EK62, vial 16	0.533	0.001	14.0339	0.06083	1.6509	0.00672	0.02535	0.00474	0.01599	0.0044	0.00937	0.00133	1.86552e-15	6.67327	0.235816
50510-110	GS11-Z10M	EK62, vial 16	0.533	0.001	25.5037	0.13277	3.05137	0.00965	0.05278	0.00444	0.01307	0.00412	0.02263	0.0013	3.44805e-15	5.95653	0.130919
50510-111	GS11-Z10M	EK62, vial 16	0.533	0.001	27.425	0.10358	3.70519	0.00965	0.05126	0.0041	0.00364	0.004	0.01716	0.00163	4.18686e-15	5.77369	0.1291
50510-112	GS11-Z10M	EK62, vial 16	0.533	0.001	96.0801	0.20254	4.58021	0.01116	0.0586	0.00458	0.01953	0.0034	0.00649	0.00123	5.17564e-15	19.6243	0.101139
50510-113	GS11-Z10M	EK62, vial 16	0.533	0.001	56.3519	0.15474	2.9332	0.00985	0.03704	0.00467	0.00313	0.00431	0.0314	0.00127	3.31452e-15	15.2943	0.145512
50510-114	GS11-Z10M	EK62, vial 16	0.533	0.001	37.5136	0.14507	2.01916	0.00818	0.02477	0.00502	0.01854	0.00404	0.01454	0.00206	2.28165e-15	15.8229	0.303965
50510-115	GS11-Z10M	EK62, vial 16	0.533	0.001	112.225	0.12557	5.47944	0.0122	0.07293	0.00581	0.01826	0.00377	0.02846	0.00208	6.19177e-15	18.0813	0.117757
50510-116	GS11-Z10M	EK62, vial 16	0.533	0.001	24.9646	0.10663	3.13935	0.00878	0.04241	0.00548	0.000140638	0.00305	0.01919	0.002	3.54747e-15	5.86524	0.18409
50510-117	GS11-Z10M	EK62, vial 16	0.533	0.001	48.544	0.16542	2.44041	0.00718	0.04091	0.00442	0.0321	0.00436	0.00753	0.0016	2.75766e-15	18.2967	0.205855
50510-118	GS11-Z10M	EK62, vial 16	0.533	0.001	39.9396	0.12618	1.8713	0.00712	0.03242	0.00495	0.01757	0.00326	0.01975	0.00138	2.11457e-15	17.5108	0.229922
50510-119	GS11-Z10M	EK62, vial 16	0.533	0.001	33.4385	0.11671	1.48978	0.0075	0.02349	0.00502	0.02658	0.0035	0.02061	0.00177	1.68345e-15	17.7933	0.356814
50510-120	GS11-Z10M	EK62, vial 16	0.533	0.001	37.814	0.12681	1.83106	0.00797	0.03379	0.00483	0.01959	0.0034	0.09001	0.0023	2.0691e-15	6.02587	0.365714
50510-121	GS11-Z10M	EK62, vial 16	0.533	0.001	39.6066	0.125	1.73658	0.00808	0.01983	0.00453	0.00070319	0.00344	0.01329	0.000836301	1.96234e-15	19.54	0.181955
50510-122	GS11-Z10M	EK62, vial 16	0.533	0.001	76.6039	0.17357	2.61936	0.00798	0.05435	0.00461	0.00883	0.00382	0.0817	0.00123	2.95988e-15	19.1074	0.164104
50510-123	GS11-Z10M	EK62, vial 16	0.533	0.001	49.6006	0.16445	2.57145	0.00765	0.03846	0.00472	0.00247	0.0042	0.01503	0.00177	2.90574e-15	16.7267	0.211193
50510-124	GS11-Z10M	EK62, vial 16	0.533	0.001	33.2205	0.14507	1.46278	0.00661	0.02912	0.00513	0.01561	0.00389	0.02247	0.00259	1.65294e-15	17.4851	0.51533
50510-125	GS11-Z10M	EK62, vial 16	0.533	0.001	28.5652	0.13824	3.68265	0.00943	0.05229	0.00446	0.00413	0.00376	0.01477	0.00219	4.16139e-15	6.28925	0.173407
50510-126	GS11-Z10M	EK62, vial 16	0.533	0.001	59.4379	0.14736	2.42244	0.00968	0.02914	0.00496	0.02371	0.00298	0.01916	0.00244	2.73736e-15	21.2828	0.301978
50510-127	GS11-Z10M	EK62, vial 16	0.533	0.001	56.1558	0.17611	2.57663	0.00949	0.04754	0.00605	0.01886	0.00338	0.01027	0.00213	2.91159e-15	19.7389	0.252787
Packet 56, n = 112, muscovite (single crystal)
50511-1	GS11-Z5M	EK62, vial 16	0.4773	0.0009546	504.936	0.47116	23.7219	0.05811	0.514	0.01029	0.04059	0.05924	1.30579	0.00628	2.68058e-14	4.31712	0.139319
50511-2	GS11-Z5M	EK62, vial 16	0.4773	0.0009546	76.9047	0.12472	2.83012	0.01025	0.04437	0.00567	0	0.04771	0.02852	0.000858021	3.19804e-15	20.7155	0.128751
50511-3	GS11-Z5M	EK62, vial 16	0.4773	0.0009546	119.616	0.21273	4.90106	0.01716	0.08166	0.00909	0	0.05904	0.03904	0.00187	5.5382e-15	18.8899	0.133493
50511-4	GS11-Z5M	EK62, vial 16	0.4773	0.0009546	491.231	0.56097	13.1967	0.01921	0.3077	0.01443	0.14831	0.06209	0.77802	0.00518	1.49123e-14	16.9715	0.187113
50511-5	GS11-Z5M	EK62, vial 16	0.4773	0.0009546	326.252	0.3416	14.8467	0.03015	0.23266	0.01443	0.0655	0.06045	0.14233	0.00247	1.67767e-14	16.408	0.0771767
50511-6	GS11-Z5M	EK62, vial 16	0.4773	0.0009546	233.385	0.45136	8.62067	0.01922	0.15862	0.01068	0	0.06508	0.19195	0.00344	9.74136e-15	17.5606	0.141448
50511-7	GS11-Z5M	EK62, vial 16	0.4773	0.0009546	135.442	0.34123	5.577	0.01621	0.0846	0.01044	0	0.05207	0.036	0.00144	6.30201e-15	19.1675	0.112483
50511-8	GS11-Z5M	EK62, vial 16	0.4773	0.0009546	110.658	0.20209	4.71956	0.01129	0.06601	0.005	0.09344	0.05732	0.01015	0.0017	5.3331e-15	19.5362	0.116428
50511-9	GS11-Z5M	EK62, vial 16	0.4773	0.0009546	125.081	0.37138	5.66476	0.01921	0.09369	0.0076	0.05148	0.05458	0.00921	0.00118	6.40118e-15	18.5047	0.106663
50511-10	GS11-Z5M	EK62, vial 16	0.4773	0.0009546	90.2025	0.13412	4.19089	0.0152	0.06242	0.00596	0.01945	0.0562	0.01183	0.00186	4.73571e-15	17.728	0.137969
50511-11	GS11-Z5M	EK62, vial 16	0.4773	0.0009546	66.3017	0.11484	2.87606	0.0099	0.04948	0.00548	0	0.05001	0.01029	0.00125	3.24995e-15	18.8416	0.138837
50511-12	GS11-Z5M	EK62, vial 16	0.4773	0.0009546	172.031	0.22177	8.09018	0.02517	0.13635	0.00876	0.01988	0.05979	0.03098	0.0022	9.1419e-15	17.2534	0.0992621
50511-13	GS11-Z5M	EK62, vial 16	0.4773	0.0009546	105.956	0.16594	4.46662	0.01333	0.07588	0.0078	0	0.05001	0.03251	0.00152	5.04728e-15	18.4796	0.118423
50511-14	GS11-Z5M	EK62, vial 16	0.4773	0.0009546	22.5467	0.19396	2.81921	0.01225	0.04212	0.00734	0.01123	0.05641	0.00291	0.002	3.18571e-15	6.61192	0.192091
50511-15	GS11-Z5M	EK62, vial 16	0.4773	0.0009546	97.3906	0.14533	4.47779	0.0152	0.07059	0.00841	0	0.06195	0.01691	0.00208	5.0599e-15	17.6807	0.141017
50511-16	GS11-Z5M	EK62, vial 16	0.4773	0.0009546	62.7415	0.20358	2.91946	0.01029	0.05675	0.00727	0	0.05591	0.02629	0.00191	3.29899e-15	16.1419	0.191134
50511-17	GS11-Z5M	EK62, vial 16	0.4773	0.0009546	77.2931	0.13693	3.86187	0.01437	0.06099	0.00842	0	0.05686	0.02032	0.00208	4.36391e-15	15.8258	0.156876
50511-18	GS11-Z5M	EK62, vial 16	0.4773	0.0009546	47.5746	0.23399	5.89473	0.01633	0.09821	0.01247	0	0.06597	0.02565	0.00208	6.66104e-15	5.83312	0.0992974
50511-19	GS11-Z5M	EK62, vial 16	0.4773	0.0009546	84.0677	0.148	2.76424	0.01131	0.04255	0.01007	0	0.06075	0.00087	0.00191	3.12359e-15	25.9208	0.214364
50511-20	GS11-Z5M	EK62, vial 16	0.4773	0.0009546	99.887	0.27423	4.16284	0.01034	0.06449	0.0076	0.000939934	0.05897	0.05429	0.00154	4.70401e-15	17.2602	0.131625
50511-21	GS11-Z5M	EK62, vial 16	0.4773	0.0009546	88.1429	0.19986	5.08476	0.01637	0.06478	0.00781	0.08416	0.05629	0.0051	0.00184	5.74578e-15	14.6121	0.112589
50511-22	GS11-Z5M	EK62, vial 16	0.4773	0.0009546	72.0563	0.23496	3.56586	0.01527	0.04006	0.00761	0	0.07088	0.01793	0.00198	4.02942e-15	16.0491	0.171298
50511-23	GS11-Z5M	EK62, vial 16	0.4773	0.0009546	84.732	0.23496	3.34396	0.01233	0.05687	0.00808	0	0.07483	0.05852	0.00266	3.77867e-15	17.283	0.229697
50511-24	GS11-Z5M	EK62, vial 16	0.4773	0.0009546	99.6792	0.18629	4.92684	0.01325	0.06537	0.00494	0.16274	0.07338	0.02498	0.00198	5.56733e-15	16.0596	0.122478
50511-25	GS11-Z5M	EK62, vial 16	0.4773	0.0009546	40.7451	0.14195	2.40109	0.01045	0.03894	0.00986	0.11681	0.07392	0.01218	0.00191	2.71323e-15	13.2726	0.218217
50511-26	GS11-Z5M	EK62, vial 16	0.4773	0.0009546	60.1016	0.22726	2.89625	0.01238	0.0588	0.0103	0.1352	0.07395	0.02715	0.00236	3.27276e-15	15.4179	0.231391
50511-27	GS11-Z5M	EK62, vial 16	0.4773	0.0009546	69.1014	0.222	2.62882	0.00941	0.03489	0.01061	0	0.06015	0.04707	0.00152	2.97057e-15	17.9885	0.188627
50511-28	GS11-Z5M	EK62, vial 16	0.4773	0.0009546	74.5367	0.27944	3.32335	0.0115	0.05806	0.01162	0	0.06017	0.00838	0.00198	3.75539e-15	18.5753	0.183397
50511-29	GS11-Z5M	EK62, vial 16	0.4773	0.0009546	84.2486	0.28077	2.45811	0.01236	0.03693	0.01056	0.08455	0.06928	0.02805	0.00234	2.77766e-15	26.4147	0.299383
50511-30	GS11-Z5M	EK62, vial 16	0.4773	0.0009546	68.9891	0.2018	3.31124	0.01102	0.02927	0.00863	0.0417	0.05182	0.00312	0.00162	3.7417e-15	17.6144	0.150317
50511-31	GS11-Z5M	EK62, vial 16	0.4773	0.0009546	74.2603	0.29787	3.66366	0.0138	0.04281	0.0105	0.04185	0.07136	0.00643	0.00219	4.13994e-15	16.9274	0.181702
50511-32	GS11-Z5M	EK62, vial 16	0.4773	0.0009546	84.7217	0.21541	3.85798	0.01243	0.04124	0.01156	0.000542234	0.06317	0.01138	0.00148	4.35952e-15	18.0682	0.129162
50511-33	GS11-Z5M	EK62, vial 16	0.4773	0.0009546	121.201	0.28745	4.81233	0.01257	0.06937	0.01096	0.09569	0.06621	0.08751	0.00252	5.43793e-15	16.9797	0.164303
50511-34	GS11-Z5M	EK62, vial 16	0.4773	0.0009546	60.573	0.32653	2.84829	0.01257	0.05261	0.00971	0	0.06719	0.00584	0.00228	3.21857e-15	17.7037	0.240578
50511-35	GS11-Z5M	EK62, vial 16	0.4773	0.0009546	49.6142	0.19387	2.40169	0.0105	0.02779	0.0063	0.08439	0.06223	0.01623	0.00191	2.71391e-15	15.9976	0.227899
50511-36	GS11-Z5M	EK62, vial 16	0.4773	0.0009546	61.1917	0.15743	2.50906	0.01069	0.03721	0.00899	0.14044	0.06008	0.01138	0.00157	2.83524e-15	19.7376	0.192362
50511-37	GS11-Z5M	EK62, vial 16	0.4773	0.0009546	58.4015	0.28838	3.20692	0.01535	0.04803	0.01173	0	0.07323	0.01055	0.00222	3.62382e-15	14.7836	0.206701
50511-38	GS11-Z5M	EK62, vial 16	0.4773	0.0009546	48.7363	0.22233	1.66071	0.00904	0.02206	0.00794	0	0.06471	0.03768	0.00227	1.8766e-15	19.392	0.386389
50511-39	GS11-Z5M	EK62, vial 16	0.4773	0.0009546	31.6945	0.2318	1.38315	0.00896	0.01274	0.0088	0	0.05679	0.0153	0.00234	1.56296e-15	16.8378	0.466665
50511-40	GS11-Z5M	EK62, vial 16	0.4773	0.0009546	93.6289	0.24452	3.23618	0.01435	0.03324	0.0091	0.07653	0.05883	0.01597	0.00198	3.65688e-15	23.5033	0.204487
50511-41	GS11-Z5M	EK62, vial 16	0.4773	0.0009546	65.1228	0.19242	3.10136	0.00999	0.04869	0.00988	0.08864	0.0647	0.04347	0.00165	3.50454e-15	14.457	0.162303
50511-42	GS11-Z5M	EK62, vial 16	0.4773	0.0009546	64.8936	0.28814	2.95429	0.0129	0.05325	0.01244	0.17544	0.07296	0.01003	0.00213	3.33835e-15	17.9612	0.21844
50511-43	GS11-Z5M	EK62, vial 16	0.4773	0.0009546	50.2902	0.25175	2.34726	0.01162	0.02319	0.00769	0.00697	0.0737	0.01066	0.00234	2.6524e-15	17.2107	0.284202
50511-44	GS11-Z5M	EK62, vial 16	0.4773	0.0009546	33.3275	0.19539	1.61971	0.01067	0.01708	0.00985	0	0.06395	0.00588	0.00212	1.83027e-15	16.7164	0.365149
50511-45	GS11-Z5M	EK62, vial 16	0.4773	0.0009546	27.5422	0.19207	1.24602	0.00985	0.03225	0.00937	0	0.0794	0.02407	0.00173	1.408e-15	14.0644	0.397031
50511-46	GS11-Z5M	EK62, vial 16	0.4773	0.0009546	31.2893	0.17424	1.51629	0.00999	0.00618	0.00741	0	0.05932	0.01099	0.00191	1.71341e-15	15.8543	0.351591
50511-47	GS11-Z5M	EK62, vial 16	0.4773	0.0009546	26.6029	0.21157	1.29777	0.00999	0.0203	0.00823	0	0.06808	0.00158	0.00214	1.46648e-15	17.259	0.45934
50511-48	GS11-Z5M	EK62, vial 16	0.4773	0.0009546	106.799	0.23696	3.97806	0.01026	0.06021	0.00955	0	0.06308	0.04499	0.00213	4.49521e-15	20.1272	0.165147
50511-49	GS11-Z5M	EK62, vial 16	0.4773	0.0009546	70.3023	0.32558	2.7694	0.01147	0.05068	0.00816	0.10748	0.06027	0.06338	0.0024	3.12942e-15	15.9648	0.261404
50511-50	GS11-Z5M	EK62, vial 16	0.4773	0.0009546	9.0429	0.08846	0.97565	0.0078	0.02175	0.00653	0	0.06029	0.00656	0.00165	1.10248e-15	6.25928	0.439774
50511-51	GS11-Z5M	EK62, vial 16	0.4773	0.0009546	32.6902	0.16011	1.51162	0.0075	0.01726	0.00771	0	0.06989	0.01246	0.00154	1.70813e-15	16.4485	0.287785
50511-52	GS11-Z5M	EK62, vial 16	0.4773	0.0009546	65.1819	0.22702	2.1886	0.01074	0.03227	0.00896	0	0.05288	0.02789	0.00163	2.47312e-15	22.2645	0.243742
50511-53	GS11-Z5M	EK62, vial 16	0.4773	0.0009546	27.6962	0.17778	0.9633	0.00685	0.01085	0.00974	0.09925	0.06564	0.01377	0.00236	1.08853e-15	20.9972	0.656888
50511-54	GS11-Z5M	EK62, vial 16	0.4773	0.0009546	49.529	0.17837	1.68198	0.00865	0.02601	0.00789	0	0.07915	0.01208	0.00144	1.90064e-15	23.3772	0.269074
50511-55	GS11-Z5M	EK62, vial 16	0.4773	0.0009546	24.7553	0.14077	0.63386	0.00721	0.00308	0.00713	0	0.06432	0.01955	0.00209	7.16262e-16	25.5997	0.904982
50511-56	GS11-Z5M	EK62, vial 16	0.4773	0.0009546	37.9026	0.15311	1.71834	0.00722	0.00813	0.00806	0.000552567	0.05694	0.00684	0.000905539	1.94172e-15	17.8918	0.175828
50511-57	GS11-Z5M	EK62, vial 16	0.4773	0.0009546	31.9049	0.14675	1.65706	0.00801	0.01465	0.0055	0	0.06306	0.0159	0.00164	1.87248e-15	14.0825	0.273939
50511-58	GS11-Z5M	EK62, vial 16	0.4773	0.0009546	89.668	0.30321	4.45321	0.01522	0.07508	0.00959	0	0.062	0.01636	0.00197	5.03213e-15	16.3298	0.143327
50511-59	GS11-Z5M	EK62, vial 16	0.4773	0.0009546	41.444	0.16046	1.86402	0.00859	0.01288	0.00988	0	0.05691	0.01963	0.000942603	2.10634e-15	16.3907	0.173868
50511-60	GS11-Z5M	EK62, vial 16	0.4773	0.0009546	62.6387	0.19837	2.86653	0.01038	0.03537	0.00963	0	0.05693	0.00996	0.00144	3.23918e-15	17.8432	0.159582
50511-61	GS11-Z5M	EK62, vial 16	0.4773	0.0009546	56.0283	0.27637	2.36554	0.01017	0.03735	0.00696	0	0.06629	0.02377	0.00239	2.67306e-15	17.7506	0.288735
50511-62	GS11-Z5M	EK62, vial 16	0.4773	0.0009546	91.2147	0.2294	4.36425	0.01182	0.04766	0.0092	0.11217	0.06094	0.03946	0.00193	4.9316e-15	15.6283	0.136735
50511-63	GS11-Z5M	EK62, vial 16	0.4773	0.0009546	67.0296	0.2294	2.99627	0.01182	0.03699	0.0092	0.08944	0.06554	0.009	0.00193	3.38579e-15	18.4048	0.194105
50511-64	GS11-Z5M	EK62, vial 16	0.4773	0.0009546	43.6485	0.22074	1.68084	0.01037	0.01931	0.00752	0.03614	0.07085	0.03294	0.00242	1.89935e-15	17.291	0.401346
50511-65	GS11-Z5M	EK62, vial 16	0.4773	0.0009546	54.2805	0.24839	2.41177	0.01019	0.03643	0.00963	0	0.0649	0.02748	0.00247	2.7253e-15	16.406	0.286862
50511-66	GS11-Z5M	EK62, vial 16	0.4773	0.0009546	55.612	0.21954	2.08096	0.00877	0.02093	0.00802	0	0.05133	0.04458	0.00264	2.35148e-15	17.4755	0.349203
50511-67	GS11-Z5M	EK62, vial 16	0.4773	0.0009546	35.1803	0.24475	1.69613	0.01147	0.04283	0.00778	0.12849	0.06929	0.02244	0.00191	1.91663e-15	14.4363	0.329561
50511-68	GS11-Z5M	EK62, vial 16	0.4773	0.0009546	16.8159	0.13858	0.87506	0.00628	0.02191	0.00962	0.21484	0.07077	0.00207	0.00182	9.88818e-16	15.8759	0.553797
50511-69	GS11-Z5M	EK62, vial 16	0.4773	0.0009546	41.4462	0.16193	2.04717	0.00831	0.01894	0.00729	0.03043	0.05192	0.00695	0.000883912	2.3133e-15	16.4939	0.149801
50511-70	GS11-Z5M	EK62, vial 16	0.4773	0.0009546	73.2116	0.29594	3.57085	0.01251	0.04521	0.00934	0.09961	0.05955	0.02892	0.00236	4.03506e-15	15.5267	0.194916
50511-71	GS11-Z5M	EK62, vial 16	0.4773	0.0009546	87.9868	0.16119	3.86468	0.01251	0.05126	0.01007	0.17415	0.07032	0.01789	0.00228	4.36709e-15	18.3329	0.170139
50511-72	GS11-Z5M	EK62, vial 16	0.4773	0.0009546	50.7791	0.17088	2.0484	0.00716	0.0315	0.00906	0.01833	0.06749	0.01305	0.002	2.31469e-15	19.618	0.269832
50511-73	GS11-Z5M	EK62, vial 16	0.4773	0.0009546	89.5187	0.2706	4.25932	0.01546	0.07048	0.00721	0	0.0714	0.03013	0.00266	4.81303e-15	16.2246	0.182793
50511-74	GS11-Z5M	EK62, vial 16	0.4773	0.0009546	60.1696	0.32867	2.94884	0.01162	0.04107	0.00995	0	0.07628	0.01206	0.00169	3.33219e-15	16.4538	0.189254
50511-75	GS11-Z5M	EK62, vial 16	0.4773	0.0009546	25.6896	0.17047	1.2812	0.00784	0.02218	0.00645	0.03478	0.06348	0.01344	0.00184	1.44776e-15	14.5381	0.394074
50511-76	GS11-Z5M	EK62, vial 16	0.4773	0.0009546	30.4522	0.16174	1.03285	0.00689	0.01569	0.00779	0	0.0607	0.03769	0.00205	1.16712e-15	16.031	0.539827
50511-77	GS11-Z5M	EK62, vial 16	0.4773	0.0009546	30.5645	0.23243	0.90783	0.00828	0.02203	0.00931	0	0.06764	0.01579	0.00227	1.02585e-15	24.3998	0.704573
50511-78	GS11-Z5M	EK62, vial 16	0.4773	0.0009546	27.3298	0.15154	1.30935	0.00793	0.01281	0.00845	0	0.0687	0.00755	0.00184	1.47957e-15	16.4308	0.383302
50511-79	GS11-Z5M	EK62, vial 16	0.4773	0.0009546	25.3114	0.17019	1.22151	0.00839	0.01452	0.00792	0	0.0734	0.00534	0.00198	1.38031e-15	16.6534	0.443564
50511-80	GS11-Z5M	EK62, vial 16	0.4773	0.0009546	85.4311	0.25577	4.45145	0.01231	0.07023	0.00846	0.05673	0.05987	0.06291	0.00228	5.03014e-15	12.8837	0.152882
50511-81	GS11-Z5M	EK62, vial 16	0.4773	0.0009546	80.0408	0.16348	2.43082	0.01243	0.03289	0.00842	0.19605	0.06117	0	0.00227	2.74683e-15	28.3783	0.285588
50511-82	GS11-Z5M	EK62, vial 16	0.4773	0.0009546	45.776	0.2294	2.26713	0.00975	0.03481	0.00958	0.12394	0.06486	0.01805	0.00205	2.56186e-15	15.2956	0.257076
50511-83	GS11-Z5M	EK62, vial 16	0.4773	0.0009546	22.5775	0.13118	2.27251	0.00946	0.0304	0.00721	0.12361	0.06384	0.00022	0.00198	2.56794e-15	8.51027	0.230081
50511-84	GS11-Z5M	EK62, vial 16	0.4773	0.0009546	49.1003	0.19725	2.27383	0.00994	0.0406	0.00613	0.01779	0.05909	0.00069	0.00192	2.56943e-15	18.4227	0.242033
50511-85	GS11-Z5M	EK62, vial 16	0.4773	0.0009546	35.8972	0.19647	1.58719	0.00991	0.04106	0.00914	0	0.06997	0.01539	0.00211	1.79352e-15	16.9288	0.370614
50511-86	GS11-Z5M	EK62, vial 16	0.4773	0.0009546	31.3794	0.19104	1.38537	0.00833	0.02569	0.00827	0.00806	0.06364	0.00648	0.0019	1.56547e-15	18.2214	0.383247
50511-87	GS11-Z5M	EK62, vial 16	0.4773	0.0009546	64.0955	0.20049	2.77503	0.01152	0.06868	0.00878	0.09198	0.06121	0.01954	0.000960469	3.13578e-15	18.008	0.139478
50511-88	GS11-Z5M	EK62, vial 16	0.4773	0.0009546	28.851	0.16676	1.14267	0.009	0.01764	0.01118	0.10112	0.05908	0.00115	0.00213	1.29122e-15	21.3586	0.514179
50511-89	GS11-Z5M	EK62, vial 16	0.4773	0.0009546	39.0109	0.22857	1.53076	0.0083	0.01442	0.00609	0.1394	0.07156	0.00883	0.00227	1.72976e-15	20.3611	0.412112
50511-90	GS11-Z5M	EK62, vial 16	0.4773	0.0009546	60.1715	0.25757	2.92931	0.01233	0.0404	0.00803	0.02625	0.07042	0.02555	0.00174	3.31012e-15	15.4023	0.186341
50511-91	GS11-Z5M	EK62, vial 16	0.4773	0.0009546	40.0807	0.19006	1.84082	0.00918	0.000700406	0.00762	0	0.08198	0.00356	0.00162	2.08013e-15	18.164	0.257648
50511-92	GS11-Z5M	EK62, vial 16	0.4773	0.0009546	30.4982	0.21242	1.345	0.0075	0.02777	0.00766	0.02081	0.0609	0.01134	0.0012	1.51985e-15	17.2972	0.284105
50511-93	GS11-Z5M	EK62, vial 16	0.4773	0.0009546	97.1777	0.14384	3.12479	0.00941	0.05924	0.00636	0.15415	0.06296	0.04627	0.002	3.53101e-15	22.8658	0.194254
50511-94	GS11-Z5M	EK62, vial 16	0.4773	0.0009546	66.451	0.23236	3.0119	0.01329	0.05607	0.00815	0	0.05722	0.02078	0.0014	3.40345e-15	17.1608	0.161727
50511-95	GS11-Z5M	EK62, vial 16	0.4773	0.0009546	81.54	0.21258	2.79006	0.01045	0.03865	0.00874	0	0.0652	0.09764	0.00189	3.15277e-15	16.1876	0.218347
50511-96	GS11-Z5M	EK62, vial 16	0.4773	0.0009546	29.9368	0.16704	1.33294	0.00732	0.02315	0.00588	0	0.06117	0.00593	0.000878635	1.50622e-15	18.1163	0.225535
50511-97	GS11-Z5M	EK62, vial 16	0.4773	0.0009546	53.4561	0.17665	1.94489	0.00826	0.04734	0.00736	0.00231	0.06974	0.0655	0.00115	2.19773e-15	15.035	0.204527
50511-98	GS11-Z5M	EK62, vial 16	0.4773	0.0009546	31.8482	0.17487	1.52622	0.0076	0.0157	0.00552	0.07412	0.07147	0.00396	0.00144	1.72463e-15	17.2258	0.273888
50511-99	GS11-Z5M	EK62, vial 16	0.4773	0.0009546	31.8882	0.16517	1.68288	0.00751	0.02665	0.00604	0.16012	0.06961	0.0059	0.00177	1.90165e-15	15.3589	0.288922
50511-100	GS11-Z5M	EK62, vial 16	0.4773	0.0009546	39.059	0.18461	1.91846	0.00893	0.03459	0.00899	0.20987	0.07284	0.00814	0.00214	2.16786e-15	16.3774	0.305524
50511-101	GS11-Z5M	EK62, vial 16	0.4773	0.0009546	33.9762	0.12083	1.43212	0.00776	0.03307	0.00561	0	0.08482	0.00332	0.000841724	1.6183e-15	19.7304	0.200759
50511-102	GS11-Z5M	EK62, vial 16	0.4773	0.0009546	31.6665	0.15811	1.56871	0.00813	0.01785	0.00769	0.04382	0.07722	0.00523	0.000834506	1.77264e-15	16.4592	0.184923
50511-103	GS11-Z5M	EK62, vial 16	0.4773	0.0009546	38.6076	0.17692	1.67593	0.00801	0.0286	0.00771	0.12273	0.0764	0.01093	0.000876927	1.8938e-15	18.0868	0.187947
50511-104	GS11-Z5M	EK62, vial 16	0.4773	0.0009546	27.6077	0.21456	1.29879	0.00899	0.00709	0.00757	0.08129	0.07274	0.00202	0.00179	1.46763e-15	17.8188	0.39627
50511-105	GS11-Z5M	EK62, vial 16	0.4773	0.0009546	23.3107	0.1756	3.1299	0.01139	0.04259	0.00638	0.10583	0.07908	0.00308	0.0016	3.53679e-15	6.15216	0.140915
50511-106	GS11-Z5M	EK62, vial 16	0.4773	0.0009546	23.4422	0.1555	1.13071	0.00719	0.01767	0.00815	0.08372	0.0494	0.00184	0.000884138	1.2777e-15	17.3554	0.257198
50511-107	GS11-Z5M	EK62, vial 16	0.4773	0.0009546	23.1479	0.16517	1.23235	0.00645	0.01	0.00613	0.05777	0.05439	0.00371	0.00171	1.39256e-15	15.3427	0.379188
50511-108	GS11-Z5M	EK62, vial 16	0.4773	0.0009546	35.8927	0.20287	1.61945	0.00751	0.03212	0.00611	0	0.05141	0.00945	0.00128	1.82998e-15	17.5146	0.244308
50511-109	GS11-Z5M	EK62, vial 16	0.4773	0.0009546	34.7136	0.17665	1.47592	0.00912	0.02045	0.00644	0	0.07879	0.01066	0.00157	1.66779e-15	18.3212	0.312261
50511-110	GS11-Z5M	EK62, vial 16	0.4773	0.0009546	29.0801	0.16704	1.39003	0.00753	0.0233	0.00729	0.01919	0.07152	0.00215	0.00205	1.57073e-15	17.5354	0.399116
50511-111	GS11-Z5M	EK62, vial 16	0.4773	0.0009546	38.1668	0.13463	1.1748	0.00779	0.01408	0.00721	0.10968	0.04899	0.03756	0.00153	1.32752e-15	19.7322	0.37973
50511-112	GS11-Z5M	EK62, vial 16	0.4773	0.0009546	31.6673	0.13463	1.30046	0.00742	0.01247	0.00666	0.12777	0.0537	0.02074	0.00144	1.46952e-15	16.8316	0.315748
Packet 36, n = 119, muscovite (single crystal)
90544-1	SRH5 Z1	EK64 E V1 (GP1-2)	0.0016341	3.4015e-06	4.93055	0.0023	0.541815	0.00046	0.0077771	3.3e-05	0.000184	1.8e-05	0.0060698	1.4e-05	6.12251e-14	16.9636	0.0305281
90544-2	SRH5 Z1	EK64 E V1 (GP1-2)	0.0016341	3.4015e-06	2.28248	0.0012	0.364729	0.00037	0.0047476	3.9e-05	0.0002525	3e-05	0.0013836	1.3e-05	4.12144e-14	15.2079	0.0411241
90544-3	SRH5 Z1	EK64 E V1 (GP1-2)	0.0016341	3.4015e-06	0.540704	0.0004	0.083901	0.00018	0.0012539	3e-05	0.0003158	2.7e-05	0.0005122	1.1e-05	9.48081e-15	14.474	0.142778
90544-4	SRH5 Z1	EK64 E V1 (GP1-2)	0.0016341	3.4015e-06	0.75438	0.00032	0.122073	0.00021	0.0019027	3.2e-05	0.0003413	2.6e-05	0.0003489	1.5e-05	1.37942e-14	16.3048	0.122683
90544-5	SRH5 Z1	EK64 E V1 (GP1-2)	0.0016341	3.4015e-06	0.53458	0.00019	0.102937	0.00016	0.0015166	2.7e-05	0.0003742	2.7e-05	0.0004261	1.4e-05	1.16319e-14	12.4947	0.136425
90544-6	SRH5 Z1	EK64 E V1 (GP1-2)	0.0016341	3.4015e-06	1.64402	0.00093	0.276584	0.00031	0.0035513	3.4e-05	0.000298	2.7e-05	0.0004012	1.2e-05	3.1254e-14	16.4281	0.0492765
90544-7	SRH5 Z1	EK64 E V1 (GP1-2)	0.0016341	3.4015e-06	1.31694	0.0006	0.212977	0.00023	0.0028666	3e-05	0.0003269	2.7e-05	0.0004438	1.3e-05	2.40664e-14	16.6864	0.0646457
90544-8	SRH5 Z1	EK64 E V1 (GP1-2)	0.0016341	3.4015e-06	1.26308	0.00047	0.216491	0.00021	0.0028954	2.9e-05	0.0003788	3.3e-05	0.0005265	1.5e-05	2.44635e-14	15.4131	0.0727426
90544-9	SRH5 Z1	EK64 E V1 (GP1-2)	0.0016341	3.4015e-06	2.34615	0.001	0.338956	0.00033	0.0043846	3.6e-05	0.0003891	2.5e-05	0.0006168	2.1e-05	3.8302e-14	18.9792	0.0604597
90544-10	SRH5 Z1	EK64 E V1 (GP1-2)	0.0016341	3.4015e-06	1.54123	0.00059	0.219375	0.00022	0.0030593	3.8e-05	0.0003198	2.9e-05	0.0012165	1.8e-05	2.47894e-14	16.1085	0.0805288
90544-11	SRH5 Z1	EK64 E V1 (GP1-2)	0.0016341	3.4015e-06	0.949651	0.00043	0.150021	0.00014	0.0021556	2.9e-05	0.000411	3e-05	0.0004772	1.7e-05	1.69524e-14	16.4503	0.111741
90544-12	SRH5 Z1	EK64 E V1 (GP1-2)	0.0016341	3.4015e-06	1.06295	0.00047	0.16627	0.00015	0.0028243	3.4e-05	0.0003956	3.3e-05	0.0006441	1.8e-05	1.87885e-14	15.9427	0.107483
90544-13	SRH5 Z1	EK64 E V1 (GP1-2)	0.0016341	3.4015e-06	0.777129	0.00041	0.122064	0.00014	0.0018803	3.9e-05	0.0003882	2.7e-05	0.0005835	1.8e-05	1.37932e-14	15.2665	0.141198
90544-14	SRH5 Z1	EK64 E V1 (GP1-2)	0.0016341	3.4015e-06	0.964808	0.00049	0.12881	0.00016	0.0019515	3.8e-05	0.0003958	3.1e-05	0.000751	1.6e-05	1.45555e-14	17.6117	0.125838
90544-15	SRH5 Z1	EK64 E V1 (GP1-2)	0.0016341	3.4015e-06	1.01676	0.00049	0.112991	0.00016	0.0017578	3.2e-05	0.0004335	3e-05	0.0006007	1.9e-05	1.2768e-14	22.6547	0.164279
90544-16	SRH5 Z1	EK64 E V1 (GP1-2)	0.0016341	3.4015e-06	0.7587	0.00038	0.113276	0.00013	0.0017188	3.1e-05	0.0004069	3.6e-05	0.0005891	1.8e-05	1.28002e-14	15.9695	0.160424
90544-17	SRH5 Z1	EK64 E V1 (GP1-2)	0.0016341	3.4015e-06	1.25879	0.00054	0.193729	0.00015	0.0027019	3.5e-05	0.0004278	3.2e-05	0.0006377	1.4e-05	2.18914e-14	16.7155	0.076443
90544-18	SRH5 Z1	EK64 E V1 (GP1-2)	0.0016341	3.4015e-06	0.839708	0.00042	0.128169	0.00016	0.0020219	3e-05	0.000369	1.5e-05	0.0006914	1.7e-05	1.44831e-14	15.2	0.121402
90544-19	SRH5 Z1	EK64 E V1 (GP1-2)	0.0016341	3.4015e-06	0.544762	0.00026	0.084689	0.00013	0.0014565	3.8e-05	0.0003893	2.9e-05	0.0005485	2.2e-05	9.56986e-15	14.3211	0.243509
90544-20	SRH5 Z1	EK64 E V1 (GP1-2)	0.0016341	3.4015e-06	1.05498	0.00047	0.159206	0.00013	0.0023833	3.1e-05	0.0004271	3.2e-05	0.0010306	1.2e-05	1.79903e-14	14.4283	0.0833867
90544-21	SRH5 Z1	EK64 E V1 (GP1-2)	0.0016341	3.4015e-06	1.35837	0.00057	0.241891	0.00015	0.0033644	3.2e-05	0.0004952	2.7e-05	0.000573	1.3e-05	2.73337e-14	14.9026	0.0555529
90544-22	SRH5 Z1	EK64 E V1 (GP1-2)	0.0016341	3.4015e-06	0.83455	0.00043	0.140521	0.00014	0.0021901	3.9e-05	0.0004321	2.6e-05	0.0007133	1.9e-05	1.58789e-14	13.7319	0.127715
90544-23	SRH5 Z1	EK64 E V1 (GP1-2)	0.0016341	3.4015e-06	1.10753	0.00034	0.160755	0.00014	0.0024369	3.8e-05	0.0004943	2.8e-05	0.0009372	1.3e-05	1.81653e-14	15.857	0.0839962
90544-24	SRH5 Z1	EK64 E V1 (GP1-2)	0.0016341	3.4015e-06	1.20548	0.00033	0.215986	0.00018	0.0030935	3.4e-05	0.000505	4.1e-05	0.0006576	1.3e-05	2.44064e-14	14.2825	0.0711751
90544-25	SRH5 Z1	EK64 E V1 (GP1-2)	0.0016341	3.4015e-06	0.51535	0.0003	0.0698097	9.6e-05	0.0012704	3.5e-05	0.0004619	3e-05	0.0007534	1.7e-05	7.8885e-15	13.8186	0.239194
90544-26	SRH5 Z1	EK64 E V1 (GP1-2)	0.0016341	3.4015e-06	1.06216	0.0004	0.184804	0.00019	0.0025981	3.1e-05	0.0004178	3.1e-05	0.0005556	1.7e-05	2.08829e-14	14.7844	0.0917357
90544-27	SRH5 Z1	EK64 E V1 (GP1-2)	0.0016341	3.4015e-06	0.426246	0.00017	0.0611882	0.0001	0.0015614	3.2e-05	0.0003858	2.9e-05	0.0006573	1.6e-05	6.91427e-15	12.5697	0.25789
90544-28	SRH5 Z1	EK64 E V1 (GP1-2)	0.0016341	3.4015e-06	0.944177	0.00043	0.157727	0.00015	0.0022706	2.6e-05	0.0004463	3.2e-05	0.0005864	1.8e-05	1.78232e-14	14.9998	0.112643
90544-29	SRH5 Z1	EK64 E V1 (GP1-2)	0.0016341	3.4015e-06	0.794454	0.00096	0.131246	9.4e-05	0.0020085	3.3e-05	0.0003898	1.9e-05	0.0005482	1.5e-05	1.48308e-14	14.8298	0.108799
90544-30	SRH5 Z1	EK64 E V1 (GP1-2)	0.0016341	3.4015e-06	1.04452	0.0016	0.192079	5.4e-05	0.0027609	2.9e-05	0.0004862	3.1e-05	0.0006906	2e-05	2.17049e-14	13.4291	0.102306
90544-31	SRH5 Z1	EK64 E V1 (GP1-2)	0.0016341	3.4015e-06	1.15233	0.0022	0.184914	7.1e-05	0.0028379	6.4e-05	0.0005148	4.7e-05	0.0007812	2.3e-05	2.08953e-14	15.2659	0.130133
90544-32	SRH5 Z1	EK64 E V1 (GP1-2)	0.0016341	3.4015e-06	0.67949	0.0021	0.109573	7.5e-05	0.0018893	5.7e-05	0.0006035	4.6e-05	0.0007413	2e-05	1.23818e-14	13.6158	0.198483
90544-33	SRH5 Z1	EK64 E V1 (GP1-2)	0.0016341	3.4015e-06	1.43513	0.0018	0.222946	8.5e-05	0.0031824	5.7e-05	0.0005092	5.5e-05	0.0007813	2.2e-05	2.51929e-14	16.3748	0.108073
90544-34	SRH5 Z1	EK64 E V1 (GP1-2)	0.0016341	3.4015e-06	2.01738	0.0026	0.258898	0.00017	0.0040538	8.8e-05	0.0005902	7.6e-05	0.0022919	2e-05	2.92555e-14	15.6669	0.103325
90544-35	SRH5 Z1	EK64 E V1 (GP1-2)	0.0016341	3.4015e-06	0.7407	0.0026	0.120896	0.00017	0.002141	8.8e-05	0.0006622	7.7e-05	0.0008239	2.8e-05	1.36612e-14	13.3484	0.264036
90544-36	SRH5 Z1	EK64 E V1 (GP1-2)	0.0016341	3.4015e-06	1.31381	0.0027	0.220258	0.00015	0.0034221	8.9e-05	0.0007229	7.7e-05	0.0011465	1.9e-05	2.48892e-14	13.7489	0.119791
90544-37	SRH5 Z1	EK64 E V1 (GP1-2)	0.0016341	3.4015e-06	1.66043	0.0023	0.250149	0.00013	0.003707	7.7e-05	0.000599	6.5e-05	0.0010861	2.2e-05	2.82668e-14	16.2583	0.103726
90544-38	SRH5 Z1	EK64 E V1 (GP1-2)	0.0016341	3.4015e-06	0.46815	0.0024	0.178698	0.00025	0.0028965	8.4e-05	0.0006928	8.1e-05	0.0010964	2.1e-05	2.01929e-14	3.23866	0.154768
90544-39	SRH5 Z1	EK64 E V1 (GP1-2)	0.0016341	3.4015e-06	0.76603	0.0024	0.145711	0.00011	0.002473	7.5e-05	0.0006805	7.7e-05	0.000987	2.3e-05	1.64653e-14	10.6349	0.195006
90544-40	SRH5 Z1	EK64 E V1 (GP1-2)	0.0016341	3.4015e-06	0.96144	0.0024	0.152003	0.00012	0.0025117	8.9e-05	0.0006429	7.6e-05	0.0009411	2.7e-05	1.71763e-14	14.1742	0.203481
90544-41	SRH5 Z1	EK64 E V1 (GP1-2)	0.0016341	3.4015e-06	1.74081	0.0026	0.25893	0.00015	0.0039463	9.5e-05	0.0005895	7.1e-05	0.0009034	1.9e-05	2.92591e-14	17.2249	0.0980709
90544-42	SRH5 Z1	EK64 E V1 (GP1-2)	0.0016341	3.4015e-06	1.00929	0.0026	0.138268	0.00012	0.002347	7.5e-05	0.0005805	7e-05	0.0010744	2.1e-05	1.56243e-14	15.6424	0.190619
90544-43	SRH5 Z1	EK64 E V1 (GP1-2)	0.0016341	3.4015e-06	0.7543	0.0027	0.135853	0.00014	0.0024004	8.7e-05	0.0006188	6.9e-05	0.0009855	2.3e-05	1.53514e-14	11.055	0.202144
90544-44	SRH5 Z1	EK64 E V1 (GP1-2)	0.0016341	3.4015e-06	1.27692	0.0028	0.191943	0.00013	0.0030621	8.9e-05	0.0007135	7e-05	0.0011122	1.9e-05	2.16896e-14	15.3577	0.132145
90544-45	SRH5 Z1	EK64 E V1 (GP1-2)	0.0016341	3.4015e-06	1.41669	0.0028	0.2182	0.00015	0.0033914	9.1e-05	0.0006684	7.5e-05	0.0009723	2.8e-05	2.46566e-14	15.8997	0.145787
90544-46	SRH5 Z1	EK64 E V1 (GP1-2)	0.0016341	3.4015e-06	1.34294	0.0029	0.205333	0.00017	0.003342	8.9e-05	0.0006947	7.3e-05	0.0012982	3.1e-05	2.32026e-14	14.4858	0.164046
90544-47	SRH5 Z1	EK64 E V1 (GP1-2)	0.0016341	3.4015e-06	0.6236	0.0022	0.0992217	0.0001	0.0018996	6.1e-05	0.000691	5.7e-05	0.0008977	2.5e-05	1.12121e-14	12.2229	0.270564
90544-48	SRH5 Z1	EK64 E V1 (GP1-2)	0.0016341	3.4015e-06	0.95134	0.0024	0.112155	0.00012	0.0023589	7.2e-05	0.0006508	6.1e-05	0.0010816	2.3e-05	1.26735e-14	17.8681	0.233792
90544-49	SRH5 Z1	EK64 E V1 (GP1-2)	0.0016341	3.4015e-06	0.62584	0.0017	0.109994	7.2e-05	0.0019472	4.6e-05	0.0005874	4.5e-05	0.0007341	2.2e-05	1.24293e-14	12.1619	0.207338
90544-50	SRH5 Z1	EK64 E V1 (GP1-2)	0.0016341	3.4015e-06	1.35115	0.0025	0.215145	0.00011	0.0033104	7.8e-05	0.000634	6.6e-05	0.000899	1.7e-05	2.43114e-14	15.4929	0.10814
90544-51	SRH5 Z1	EK64 E V1 (GP1-2)	0.0016341	3.4015e-06	1.13561	0.0025	0.206441	0.00012	0.003224	7e-05	0.0007155	7.4e-05	0.0009472	1.7e-05	2.33278e-14	12.9779	0.119266
90544-52	SRH5 Z1	EK64 E V1 (GP1-2)	0.0016341	3.4015e-06	1.02452	0.0025	0.165262	0.00013	0.0027854	7.5e-05	0.0007339	7.3e-05	0.0010648	1.7e-05	1.86746e-14	13.6413	0.14822
90544-53	SRH5 Z1	EK64 E V1 (GP1-2)	0.0016341	3.4015e-06	0.75385	0.0021	0.149728	9.2e-05	0.0024626	5.7e-05	0.0006594	6e-05	0.0008715	2.3e-05	1.69193e-14	10.7587	0.171715
90544-54	SRH5 Z1	EK64 E V1 (GP1-2)	0.0016341	3.4015e-06	1.06753	0.0023	0.179248	9.7e-05	0.0029517	7.1e-05	0.0007353	6.4e-05	0.0009695	2e-05	2.0255e-14	13.7499	0.136872
90544-55	SRH5 Z1	EK64 E V1 (GP1-2)	0.0016341	3.4015e-06	1.57921	0.0023	0.254719	0.00014	0.0038232	7.3e-05	0.0007275	5.7e-05	0.0010486	1.7e-05	2.87832e-14	15.2902	0.0850129
90544-56	SRH5 Z1	EK64 E V1 (GP1-2)	0.0016341	3.4015e-06	1.18041	0.0021	0.187119	0.00012	0.003056	7.5e-05	0.0007059	7.6e-05	0.0011186	2.6e-05	2.11444e-14	14.2054	0.161049
90544-57	SRH5 Z1	EK64 E V1 (GP1-2)	0.0016341	3.4015e-06	1.32117	0.0017	0.175062	9.6e-05	0.0028262	6.2e-05	0.0005494	5.1e-05	0.0012139	2.2e-05	1.9782e-14	16.8418	0.134762
90544-58	SRH5 Z1	EK64 E V1 (GP1-2)	0.0016341	3.4015e-06	0.98368	0.0017	0.147596	8.5e-05	0.0024295	5.3e-05	0.0006042	4.3e-05	0.0012361	2.1e-05	1.66784e-14	13.2314	0.147986
90544-59	SRH5 Z1	EK64 E V1 (GP1-2)	0.0016341	3.4015e-06	0.47785	0.0016	0.0774843	5.9e-05	0.0015595	4.5e-05	0.0005997	4.7e-05	0.0007043	1.8e-05	8.75573e-15	12.0372	0.260375
90544-60	SRH5 Z1	EK64 E V1 (GP1-2)	0.0016341	3.4015e-06	0.65199	0.0014	0.0969837	6.8e-05	0.0017877	3.7e-05	0.0005747	4.3e-05	0.000942	1.7e-05	1.09592e-14	12.6789	0.193618
90544-61	SRH5 Z1	EK64 E V1 (GP1-2)	0.0016341	3.4015e-06	1.29722	0.0015	0.212454	0.0001	0.0031959	4.6e-05	0.0006348	3.8e-05	0.000997	1.7e-05	2.40073e-14	14.5454	0.085687
90544-62	SRH5 Z1	EK64 E V1 (GP1-2)	0.0016341	3.4015e-06	1.77712	0.0017	0.253403	0.00012	0.0040236	6.9e-05	0.0006267	4.7e-05	0.0020621	2.1e-05	2.86345e-14	14.0636	0.0882181
90544-63	SRH5 Z1	EK64 E V1 (GP1-2)	0.0016341	3.4015e-06	0.61156	0.0018	0.0977657	6.6e-05	0.0018609	4.4e-05	0.0007248	4.7e-05	0.00086	2e-05	1.10475e-14	12.4763	0.222377
90544-64	SRH5 Z1	EK64 E V1 (GP1-2)	0.0016341	3.4015e-06	0.737208	0.001	0.117642	4.7e-05	0.0019493	4.3e-05	0.0005502	2.8e-05	0.0007276	1.7e-05	1.32936e-14	14.128	0.142133
90544-65	SRH5 Z1	EK64 E V1 (GP1-2)	0.0016341	3.4015e-06	0.60593	0.0014	0.096804	4.6e-05	0.0018095	4.1e-05	0.0006138	4.5e-05	0.000835	2.3e-05	1.09389e-14	12.3769	0.241969
90544-66	SRH5 Z1	EK64 E V1 (GP1-2)	0.0016341	3.4015e-06	1.59516	0.0019	0.270603	9.9e-05	0.0040565	7e-05	0.0006798	5e-05	0.0010737	1.7e-05	3.05781e-14	14.4456	0.0745874
90544-67	SRH5 Z1	EK64 E V1 (GP1-2)	0.0016341	3.4015e-06	1.39133	0.0022	0.218399	9.3e-05	0.0035018	6.3e-05	0.0007641	4.7e-05	0.0011141	2.4e-05	2.46791e-14	15.0917	0.11412
90544-68	SRH5 Z1	EK64 E V1 (GP1-2)	0.0016341	3.4015e-06	1.86915	0.0023	0.343104	9.8e-05	0.0049668	7.4e-05	0.0007707	6.2e-05	0.0011086	2.2e-05	3.87707e-14	13.7151	0.0744404
90544-69	SRH5 Z1	EK64 E V1 (GP1-2)	0.0016341	3.4015e-06	0.47533	0.002	0.246537	0.00023	0.0038172	5.9e-05	0.0008188	4.9e-05	0.0010833	1.6e-05	2.78587e-14	2.60867	0.0784901
90544-70	SRH5 Z1	EK64 E V1 (GP1-2)	0.0016341	3.4015e-06	0.77795	0.0017	0.135791	6.7e-05	0.0024352	6.1e-05	0.0007234	4.6e-05	0.0010049	2.6e-05	1.53444e-14	11.6462	0.191436
90544-71	SRH5 Z1	EK64 E V1 (GP1-2)	0.0016341	3.4015e-06	0.42324	0.0014	0.0616306	6e-05	0.0018048	4e-05	0.000738	3.5e-05	0.0010005	1.6e-05	6.96426e-15	8.86134	0.277638
90544-72	SRH5 Z1	EK64 E V1 (GP1-2)	0.0016341	3.4015e-06	1.44845	0.0007	0.126304	0.00011	0.0021714	3.5e-05	0.0006284	3.9e-05	0.0008896	1.5e-05	1.42724e-14	28.6591	0.133596
90544-73	SRH5 Z1	EK64 E V1 (GP1-2)	0.0016341	3.4015e-06	0.79222	0.0012	0.134042	5e-05	0.0022952	4.5e-05	0.0006428	4.1e-05	0.0008556	1.8e-05	1.51467e-14	12.9416	0.142634
90544-74	SRH5 Z1	EK64 E V1 (GP1-2)	0.0016341	3.4015e-06	0.98577	0.0013	0.160476	7.4e-05	0.0026934	4e-05	0.0006707	4e-05	0.000855	1.4e-05	1.81338e-14	14.3966	0.101525
90544-75	SRH5 Z1	EK64 E V1 (GP1-2)	0.0016341	3.4015e-06	1.31451	0.0016	0.211636	9.4e-05	0.0033698	4.5e-05	0.0007283	4.5e-05	0.0010241	2.3e-05	2.39149e-14	14.8423	0.111302
90544-76	SRH5 Z1	EK64 E V1 (GP1-2)	0.0016341	3.4015e-06	1.59893	0.0015	0.203302	0.0001	0.0032648	4.9e-05	0.0007254	3.7e-05	0.0010666	1.7e-05	2.29731e-14	19.3582	0.0894638
90544-77	SRH5 Z1	EK64 E V1 (GP1-2)	0.0016341	3.4015e-06	1.6686	0.0014	0.201839	0.00014	0.0032402	4.7e-05	0.0007462	5.3e-05	0.0009602	1.9e-05	2.28078e-14	20.9926	0.108452
90544-78	SRH5 Z1	EK64 E V1 (GP1-2)	0.0016341	3.4015e-06	3.25678	0.0022	0.539773	0.00023	0.0075841	6.5e-05	0.000794	5.5e-05	0.0019523	2.1e-05	6.09943e-14	14.9032	0.0445091
90544-79	SRH5 Z1	EK64 E V1 (GP1-2)	0.0016341	3.4015e-06	1.01452	0.0017	0.168588	7.5e-05	0.0029337	6.2e-05	0.0008978	5.1e-05	0.0010188	2e-05	1.90504e-14	13.6883	0.132054
90544-80	SRH5 Z1	EK64 E V1 (GP1-2)	0.0016341	3.4015e-06	1.04974	0.00059	0.150856	0.00011	0.0025842	4.3e-05	0.0006504	3.7e-05	0.0009923	1.3e-05	1.70467e-14	15.7295	0.0986832
90544-81	SRH5 Z1	EK64 E V1 (GP1-2)	0.0016341	3.4015e-06	0.538268	0.00089	0.0866578	4.6e-05	0.0017949	3.8e-05	0.0007185	3.4e-05	0.0009016	2.1e-05	9.79233e-15	11.1641	0.236736
90544-82	SRH5 Z1	EK64 E V1 (GP1-2)	0.0016341	3.4015e-06	0.95526	0.0012	0.142315	8.2e-05	0.002553	3.9e-05	0.0007811	4e-05	0.0011396	1.5e-05	1.60816e-14	14.0478	0.119115
90544-83	SRH5 Z1	EK64 E V1 (GP1-2)	0.0016341	3.4015e-06	2.10964	0.0018	0.356707	0.00011	0.0052469	5.8e-05	0.000805	6.4e-05	0.0011105	2.2e-05	4.03079e-14	15.1897	0.0717391
90544-84	SRH5 Z1	EK64 E V1 (GP1-2)	0.0016341	3.4015e-06	2.33778	0.0014	0.325639	0.00014	0.0050939	6.2e-05	0.0007853	4.2e-05	0.0027223	2e-05	3.67972e-14	14.3452	0.0642279
90544-85	SRH5 Z1	EK64 E V1 (GP1-2)	0.0016341	3.4015e-06	0.79623	0.0015	0.125518	7.4e-05	0.0024877	4.8e-05	0.0008033	4.3e-05	0.001053	1.6e-05	1.41835e-14	12.8579	0.145493
90544-86	SRH5 Z1	EK64 E V1 (GP1-2)	0.0016341	3.4015e-06	0.33518	0.0014	0.0705723	6.3e-05	0.0017992	4.9e-05	0.0008695	5.4e-05	0.001047	2.2e-05	7.97467e-15	3.92264	0.339217
90544-87	SRH5 Z1	EK64 E V1 (GP1-2)	0.0016341	3.4015e-06	0.38035	0.0013	0.0616822	4.5e-05	0.0017841	4.3e-05	0.0008593	3.5e-05	0.001016	1.7e-05	6.97009e-15	7.07271	0.289283
90544-88	SRH5 Z1	EK64 E V1 (GP1-2)	0.0016341	3.4015e-06	0.7671	0.0009	0.134833	8.3e-05	0.0024124	3.9e-05	0.0007377	2.9e-05	0.0008597	1.6e-05	1.52361e-14	12.4729	0.119323
90544-89	SRH5 Z1	EK64 E V1 (GP1-2)	0.0016341	3.4015e-06	0.26257	0.0012	0.114334	0.00013	0.0021783	3.9e-05	0.0007947	3.4e-05	0.000923	1.5e-05	1.29197e-14	1.33594	0.140563
90544-90	SRH5 Z1	EK64 E V1 (GP1-2)	0.0016341	3.4015e-06	0.51582	0.0011	0.082519	4.4e-05	0.0018551	3.5e-05	0.0007769	3.8e-05	0.0009461	1.1e-05	9.32465e-15	10.6316	0.169372
90544-91	SRH5 Z1	EK64 E V1 (GP1-2)	0.0016341	3.4015e-06	0.339999	0.0009	0.0724684	6.1e-05	0.0016846	3.4e-05	0.0008255	2.8e-05	0.0009267	1.7e-05	8.18893e-15	5.34201	0.232146
90544-92	SRH5 Z1	EK64 E V1 (GP1-2)	0.0016341	3.4015e-06	0.813465	0.00076	0.137705	7.6e-05	0.0024793	2.8e-05	0.0007236	3.4e-05	0.0010518	1.6e-05	1.55606e-14	11.9543	0.120611
90544-93	SRH5 Z1	EK64 E V1 (GP1-2)	0.0016341	3.4015e-06	0.884761	0.001	0.124742	7.1e-05	0.0024022	3.2e-05	0.0007902	3.8e-05	0.0011275	1.5e-05	1.40959e-14	14.4774	0.132914
90544-94	SRH5 Z1	EK64 E V1 (GP1-2)	0.0016341	3.4015e-06	1.53632	0.0016	0.251543	9.4e-05	0.0039601	5.8e-05	0.0008725	4.8e-05	0.0011433	1.4e-05	2.84244e-14	14.8081	0.0710933
90544-95	SRH5 Z1	EK64 E V1 (GP1-2)	0.0016341	3.4015e-06	0.82517	0.0016	0.141339	7e-05	0.0027514	5e-05	0.0009232	4.6e-05	0.0011189	2.1e-05	1.59713e-14	11.8247	0.157644
90544-96	SRH5 Z1	EK64 E V1 (GP1-2)	0.0016341	3.4015e-06	0.94702	0.00079	0.164928	8.9e-05	0.0027812	4.1e-05	0.000803	3.2e-05	0.0009148	1.5e-05	1.86368e-14	13.2089	0.0950086
90544-97	SRH5 Z1	EK64 E V1 (GP1-2)	0.0016341	3.4015e-06	0.701814	0.00064	0.111539	6.7e-05	0.0021287	3.4e-05	0.0007201	2.3e-05	0.0008993	9.5e-06	1.26039e-14	13.0144	0.0934654
90544-98	SRH5 Z1	EK64 E V1 (GP1-2)	0.0016341	3.4015e-06	0.946006	0.00078	0.150644	6.5e-05	0.0026096	3.5e-05	0.0007048	3.8e-05	0.0008557	1.6e-05	1.70227e-14	14.6241	0.113922
90544-99	SRH5 Z1	EK64 E V1 (GP1-2)	0.0016341	3.4015e-06	0.87905	0.0011	0.144207	4.7e-05	0.0025778	3.7e-05	0.0008	3.7e-05	0.0009524	1.5e-05	1.62954e-14	13.4914	0.114253
90544-100	SRH5 Z1	EK64 E V1 (GP1-2)	0.0016341	3.4015e-06	0.316509	0.001	0.0526147	5.1e-05	0.0014598	3.6e-05	0.0008335	3.7e-05	0.0009605	1.4e-05	5.94546e-15	5.53375	0.300058
90544-101	SRH5 Z1	EK64 E V1 (GP1-2)	0.0016341	3.4015e-06	0.385217	0.00083	0.0565742	4e-05	0.001629	3.8e-05	0.0008301	3.7e-05	0.0009889	1.5e-05	6.39288e-15	8.28896	0.29015
90544-102	SRH5 Z1	EK64 E V1 (GP1-2)	0.0016341	3.4015e-06	0.529948	0.00054	0.0763678	5.6e-05	0.0017064	2.7e-05	0.0007434	2.6e-05	0.0009489	1.3e-05	8.62956e-15	11.9083	0.174825
90544-103	SRH5 Z1	EK64 E V1 (GP1-2)	0.0016341	3.4015e-06	0.799827	0.00091	0.136158	5.1e-05	0.0025126	4.5e-05	0.0007946	3.9e-05	0.000849	2.2e-05	1.53859e-14	13.2393	0.160469
90544-104	SRH5 Z1	EK64 E V1 (GP1-2)	0.0016341	3.4015e-06	0.55074	0.0011	0.102588	5.3e-05	0.0022422	3.5e-05	0.0008551	4.2e-05	0.0009444	1.9e-05	1.15925e-14	9.76387	0.195491
90544-105	SRH5 Z1	EK64 E V1 (GP1-2)	0.0016341	3.4015e-06	0.811988	0.00072	0.132171	6.7e-05	0.0024155	3.3e-05	0.0007884	3.8e-05	0.0009461	1.4e-05	1.49353e-14	13.254	0.119329
90544-106	SRH5 Z1	EK64 E V1 (GP1-2)	0.0016341	3.4015e-06	0.86278	0.00086	0.136808	4.7e-05	0.0025757	3.1e-05	0.0007928	3.5e-05	0.001103	1.8e-05	1.54593e-14	12.8978	0.133796
90544-107	SRH5 Z1	EK64 E V1 (GP1-2)	0.0016341	3.4015e-06	0.68961	0.001	0.117555	3.5e-05	0.0023386	3.7e-05	0.0008764	2.8e-05	0.0009951	1.6e-05	1.32838e-14	11.6644	0.136759
90544-108	SRH5 Z1	EK64 E V1 (GP1-2)	0.0016341	3.4015e-06	0.709322	0.00081	0.0990059	5.1e-05	0.0021606	4e-05	0.0008514	3.1e-05	0.0013273	1.5e-05	1.11877e-14	11.429	0.157428
90544-109	SRH5 Z1	EK64 E V1 (GP1-2)	0.0016341	3.4015e-06	0.429669	0.00023	0.0629938	8.3e-05	0.0016003	2.1e-05	0.0007336	2e-05	0.0009357	1.5e-05	7.1183e-15	9.90326	0.226436
90544-110	SRH5 Z1	EK64 E V1 (GP1-2)	0.0016341	3.4015e-06	2.14174	0.00045	0.159395	0.00015	0.0027891	3.2e-05	0.0007817	3.5e-05	0.0008794	1.7e-05	1.80116e-14	35.7033	0.114649
90544-111	SRH5 Z1	EK64 E V1 (GP1-2)	0.0016341	3.4015e-06	2.64356	0.0013	0.367561	0.00018	0.0058308	5.5e-05	0.0008733	4.9e-05	0.0020101	1.8e-05	4.15344e-14	16.9078	0.0561605
90544-112	SRH5 Z1	EK64 E V1 (GP1-2)	0.0016341	3.4015e-06	1.5029	0.0015	0.220022	0.00011	0.0038594	6.1e-05	0.0009749	5.2e-05	0.0015423	2.2e-05	2.48625e-14	15.0196	0.108269
90544-113	SRH5 Z1	EK64 E V1 (GP1-2)	0.0016341	3.4015e-06	0.46849	0.00088	0.0721807	4.4e-05	0.0018609	3.9e-05	0.0009655	3.8e-05	0.0010317	2e-05	8.15642e-15	9.8578	0.28168
90544-114	SRH5 Z1	EK64 E V1 (GP1-2)	0.0016341	3.4015e-06	0.347135	0.00077	0.061367	3.9e-05	0.0017274	3.1e-05	0.0008993	2.5e-05	0.0010247	1.9e-05	6.93447e-15	5.57738	0.296356
90544-115	SRH5 Z1	EK64 E V1 (GP1-2)	0.0016341	3.4015e-06	0.697891	0.00071	0.0897087	7.9e-05	0.0022606	3.2e-05	0.0009066	3.2e-05	0.0012999	1.3e-05	1.01371e-14	12.6734	0.159311
90544-116	SRH5 Z1	EK64 E V1 (GP1-2)	0.0016341	3.4015e-06	0.412964	0.00076	0.141079	5.5e-05	0.0026268	3.2e-05	0.0008323	3.4e-05	0.0010118	1.5e-05	1.5942e-14	3.75741	0.112638
90544-117	SRH5 Z1	EK64 E V1 (GP1-2)	0.0016341	3.4015e-06	0.747788	0.00061	0.133791	7.4e-05	0.0025475	3.3e-05	0.0008175	3.4e-05	0.0009691	1.7e-05	1.51184e-14	11.5936	0.129863
90544-118	SRH5 Z1	EK64 E V1 (GP1-2)	0.0016341	3.4015e-06	0.486381	0.00075	0.0818483	4.9e-05	0.0019141	2.7e-05	0.0008895	2.6e-05	0.0009828	2e-05	9.24886e-15	9.63307	0.232429
90544-119	SRH5 Z1	EK64 E V1 (GP1-2)	0.0016341	3.4015e-06	0.688804	0.00069	0.0990718	6.5e-05	0.0023882	3.8e-05	0.0008484	3.1e-05	0.0010343	1.8e-05	1.11951e-14	13.4156	0.180277
Packet 37, n = 123, muscovite (single crystal)
90540-1	SRH5 Z2	EK64 E V1 (GP1-2)	0.0015998	3.221e-06	0.54984	0.0008011	0.196211	0.0001759	0.0024194	3.02e-05	6.9036e-06	2.59e-05	0.0004391	2.15e-05	2.21719e-14	15.9665	0.114034
90540-2	SRH5 Z2	EK64 E V1 (GP1-2)	0.0015998	3.221e-06	0.790481	0.0009513	0.123021	0.000215	0.001481	3.26e-05	5.35885e-06	2.46e-05	0.0001223	2.36e-05	1.39014e-14	6.15201	0.0978935
90540-3	SRH5 Z2	EK64 E V1 (GP1-2)	0.0015998	3.221e-06	0.635672	0.0007015	0.100928	0.000129	0.0012139	3.52e-05	1.93919e-06	2.88e-05	0.0001078	2.4e-05	1.14049e-14	17.6054	0.172022
90540-4	SRH5 Z2	EK64 E V1 (GP1-2)	0.0015998	3.221e-06	0.54721	0.0015	0.09758	0.00034	0.0013638	2.8e-05	0.0003	2.2e-05	0.0003108	1.9e-05	1.10265e-14	17.1744	0.21178
90540-5	SRH5 Z2	EK64 E V1 (GP1-2)	0.0015998	3.221e-06	1.00455	0.00078	0.311829	0.00043	0.003988	3.2e-05	0.0003113	2.3e-05	0.0012775	1.7e-05	3.52367e-14	13.9552	0.184044
90540-6	SRH5 Z2	EK64 E V1 (GP1-2)	0.0015998	3.221e-06	0.99167	0.0014	0.129824	0.0003	0.0018406	2.5e-05	0.000292	1.6e-05	0.0007925	1.8e-05	1.46701e-14	5.9361	0.0499462
90540-7	SRH5 Z2	EK64 E V1 (GP1-2)	0.0015998	3.221e-06	2.12889	0.0018187	0.352281	0.000486	0.0042451	4.23e-05	-3.52e-05	4.38e-05	0.0002827	3.63e-05	3.98077e-14	17.1231	0.130716
90540-8	SRH5 Z2	EK64 E V1 (GP1-2)	0.0015998	3.221e-06	1.32306	0.0014237	0.154336	0.0002805	0.0021647	3.99e-05	-3.44e-05	4.71e-05	0.0014816	3.63e-05	1.74399e-14	16.6494	0.0949688
90540-9	SRH5 Z2	EK64 E V1 (GP1-2)	0.0015998	3.221e-06	0.637934	0.0005894	0.101416	0.0002139	0.0013106	3.54e-05	1.09e-05	4.41e-05	0.0002184	3.51e-05	1.146e-14	16.3494	0.212267
90540-10	SRH5 Z2	EK64 E V1 (GP1-2)	0.0015998	3.221e-06	0.336371	0.0016204	0.0504423	0.0003288	0.000623	3.21e-05	2.0641e-06	4.55e-05	0.0001772	3.66e-05	5.69998e-15	16.2416	0.308968
90540-11	SRH5 Z2	EK64 E V1 (GP1-2)	0.0015998	3.221e-06	1.12421	0.0012269	0.177205	0.0003288	0.0021448	3.76e-05	-5.99e-05	4.86e-05	0.0001912	3.62e-05	2.00242e-14	16.1486	0.657492
90540-12	SRH5 Z2	EK64 E V1 (GP1-2)	0.0015998	3.221e-06	1.08336	0.0011291	0.16917	0.0003288	0.0021785	3.91e-05	4.13e-05	4.28e-05	0.0004105	3.47e-05	1.91163e-14	17.2292	0.185475
90540-13	SRH5 Z2	EK64 E V1 (GP1-2)	0.0015998	3.221e-06	3.6595	0.0021153	0.236636	0.0002708	0.0028472	3.54e-05	-6.54e-05	5.04e-05	0.0004979	3.5e-05	2.67398e-14	16.3586	0.185179
90540-14	SRH5 Z2	EK64 E V1 (GP1-2)	0.0015998	3.221e-06	0.0526142	0.0003918	0.0178205	0.0001951	0.0002391	3.68e-05	-5.58e-05	4.74e-05	8.77529e-06	3.61e-05	2.01372e-15	42.2576	0.142138
90540-15	SRH5 Z2	EK64 E V1 (GP1-2)	0.0015998	3.221e-06	0.412016	0.0014224	0.0654641	0.0003093	0.0007982	3.32e-05	-1.3e-05	4.58e-05	0.0001077	3.69e-05	7.39744e-15	7.50385	1.80363
90540-16	SRH5 Z2	EK64 E V1 (GP1-2)	0.0015998	3.221e-06	2.52279	0.0013241	0.327212	0.0003287	0.0042747	3.82e-05	-3.79e-05	4.85e-05	0.0019641	3.6e-05	3.6975e-14	16.628	0.508978
90540-17	SRH5 Z2	EK64 E V1 (GP1-2)	0.0015998	3.221e-06	0.957704	0.0008385	0.112043	0.000242	0.0015698	3.98e-05	2.61e-05	4.48e-05	0.0009965	3.69e-05	1.26609e-14	16.9729	0.100153
90540-18	SRH5 Z2	EK64 E V1 (GP1-2)	0.0015998	3.221e-06	0.430924	0.0008765	0.0598879	0.0001951	0.0007249	3.97e-05	-5.1609e-06	4.67e-05	0.0001997	3.69e-05	6.76733e-15	16.9655	0.29405
90540-19	SRH5 Z2	EK64 E V1 (GP1-2)	0.0015998	3.221e-06	0.532036	0.0003537	0.0624945	0.0001416	0.0008928	3.67e-05	1.7e-05	5.02e-05	0.000635	3.64e-05	7.06188e-15	17.7841	0.549952
90540-20	SRH5 Z2	EK64 E V1 (GP1-2)	0.0015998	3.221e-06	0.345265	0.001128	0.0495617	0.0002515	0.0006242	3.74e-05	-1.89e-05	4.57e-05	9.96e-05	3.64e-05	5.60047e-15	15.7928	0.5213
90540-21	SRH5 Z2	EK64 E V1 (GP1-2)	0.0015998	3.221e-06	0.634464	0.0007432	0.0998529	0.0002419	0.0012365	3.82e-05	9.27053e-06	4.67e-05	0.0001543	3.6e-05	1.12834e-14	18.2045	0.659459
90540-22	SRH5 Z2	EK64 E V1 (GP1-2)	0.0015998	3.221e-06	0.710514	0.0009918	0.0842109	0.000223	0.0011458	3.89e-05	-4.5e-05	4.61e-05	0.0006408	3.51e-05	9.51583e-15	16.9404	0.322933
90540-23	SRH5 Z2	EK64 E V1 (GP1-2)	0.0015998	3.221e-06	1.68094	0.001422	0.22441	0.0003481	0.0029183	4.21e-05	-8.48e-05	4.33e-05	0.001227	3.59e-05	2.53584e-14	17.6024	0.37458
90540-24	SRH5 Z2	EK64 E V1 (GP1-2)	0.0015998	3.221e-06	0.510919	0.0004377	0.0806316	0.0001858	0.0010034	3.89e-05	1.08e-05	4.72e-05	0.0002324	3.93e-05	9.11137e-15	16.7528	0.144674
90540-25	SRH5 Z2	EK64 E V1 (GP1-2)	0.0015998	3.221e-06	1.65248	0.0014219	0.188068	0.0002898	0.0026442	3.52e-05	-4.87e-05	4.51e-05	0.0019091	3.51e-05	2.12517e-14	15.7565	0.432451
90540-26	SRH5 Z2	EK64 E V1 (GP1-2)	0.0015998	3.221e-06	0.317764	0.0006128	0.121774	0.0002802	0.0014789	4.04e-05	-4.2e-05	4.94e-05	0.0001584	3.63e-05	1.37605e-14	16.4834	0.168726
90540-27	SRH5 Z2	EK64 E V1 (GP1-2)	0.0015998	3.221e-06	1.75014	0.0013236	0.18887	0.0002995	0.0023395	3.89e-05	-4.64e-05	4.66e-05	0.0002805	3.67e-05	2.13423e-14	6.33257	0.267017
90540-28	SRH5 Z2	EK64 E V1 (GP1-2)	0.0015998	3.221e-06	1.64725	0.0016192	0.06576	0.0001766	0.0008155	3.97e-05	-4.83e-05	4.45e-05	0.0001023	3.43e-05	7.43088e-15	25.2334	0.177394
90540-29	SRH5 Z2	EK64 E V1 (GP1-2)	0.0015998	3.221e-06	0.486216	0.000332	0.0584152	0.000133	0.0007959	3.73e-05	8.52111e-07	4.6e-05	0.000415	3.62e-05	6.60092e-15	69.4316	0.495703
90540-30	SRH5 Z2	EK64 E V1 (GP1-2)	0.0015998	3.221e-06	1.1147	0.0010305	0.146396	0.0002705	0.0018777	3.66e-05	-6.17e-05	4.88e-05	0.0006722	3.5e-05	1.65428e-14	17.8106	0.551361
90540-31	SRH5 Z2	EK64 E V1 (GP1-2)	0.0015998	3.221e-06	0.48331	0.0003599	0.0547997	0.0001413	0.0008329	3.58e-05	-1.80472e-06	4.7e-05	0.0005649	3.5e-05	6.19237e-15	17.8455	0.216658
90540-32	SRH5 Z2	EK64 E V1 (GP1-2)	0.0015998	3.221e-06	0.580482	0.0004968	0.154668	0.0002705	0.0019321	3.81e-05	-7.13e-05	4.65e-05	0.0004965	3.5e-05	1.74775e-14	16.4852	0.570018
90540-33	SRH5 Z2	EK64 E V1 (GP1-2)	0.0015998	3.221e-06	0.256197	0.0007054	0.044481	0.0001498	0.0005638	3.58e-05	-2.6e-05	4.4e-05	8.34e-05	3.5e-05	5.02635e-15	7.95963	0.20227
90540-34	SRH5 Z2	EK64 E V1 (GP1-2)	0.0015998	3.221e-06	0.268661	0.0006681	0.0717595	0.0002323	0.0009428	3.58e-05	-4.08e-05	4.59e-05	0.0003706	3.53e-05	8.10882e-15	14.8321	0.699572
90540-35	SRH5 Z2	EK64 E V1 (GP1-2)	0.0015998	3.221e-06	0.418156	0.0002764	0.0668381	0.0001328	0.00082	3.88e-05	-4.65e-05	4.35e-05	0.0001829	3.66e-05	7.55271e-15	6.23725	0.439769
90540-36	SRH5 Z2	EK64 E V1 (GP1-2)	0.0015998	3.221e-06	0.484554	0.0002809	0.0866272	0.0001498	0.0010969	3.66e-05	-7.6e-05	4.31e-05	6.74e-05	3.66e-05	9.78887e-15	15.4954	0.484491
90540-37	SRH5 Z2	EK64 E V1 (GP1-2)	0.0015998	3.221e-06	0.571747	0.0005143	0.0817464	0.0001765	0.001038	4.04e-05	-2.85e-05	4.59e-05	0.000452	3.61e-05	9.23734e-15	15.2382	0.373705
90540-38	SRH5 Z2	EK64 E V1 (GP1-2)	0.0015998	3.221e-06	0.460111	0.0005232	0.0732014	0.0001585	0.0008559	3.51e-05	-8.78e-05	4.59e-05	0.0001189	3.75e-05	8.27176e-15	15.2863	0.393865
90540-39	SRH5 Z2	EK64 E V1 (GP1-2)	0.0015998	3.221e-06	0.406639	0.0007904	0.064403	0.0001856	0.0007342	3.51e-05	-7.73e-05	4.35e-05	8.65e-05	3.57e-05	7.27754e-15	16.4334	0.455097
90540-40	SRH5 Z2	EK64 E V1 (GP1-2)	0.0015998	3.221e-06	0.543476	0.0004057	0.0925322	0.0001764	0.0011868	3.73e-05	-5.27e-05	4.53e-05	0.0003464	3.45e-05	1.04561e-14	16.7537	0.493094
90540-41	SRH5 Z2	EK64 E V1 (GP1-2)	0.0015998	3.221e-06	0.722708	0.0006222	0.104952	0.0002322	0.0013261	3.96e-05	-7.22e-05	4.44e-05	0.0002635	3.66e-05	1.18596e-14	13.5631	0.333151
90540-42	SRH5 Z2	EK64 E V1 (GP1-2)	0.0015998	3.221e-06	1.17636	0.0011279	0.0939778	0.000204	0.001459	3.58e-05	-0.0001331	4.93e-05	0.002051	3.8e-05	1.06195e-14	17.4898	0.310574
90540-43	SRH5 Z2	EK64 E V1 (GP1-2)	0.0015998	3.221e-06	0.49572	0.0003136	0.0785954	0.0001328	0.0009765	3.58e-05	-7.62e-05	4.53e-05	0.0001645	3.37e-05	8.88128e-15	16.966	0.362659
90540-44	SRH5 Z2	EK64 E V1 (GP1-2)	0.0015998	3.221e-06	0.598577	0.0006131	0.0441945	0.0001412	0.0007281	3.58e-05	-3.2e-05	4.87e-05	0.0010538	3.53e-05	4.99398e-15	16.1385	0.382884
90540-45	SRH5 Z2	EK64 E V1 (GP1-2)	0.0015998	3.221e-06	1.82344	0.000604	0.265794	0.0002704	0.0033705	3.58e-05	-5.69e-05	4.64e-05	0.0011289	3.7e-05	3.00347e-14	18.3071	0.714917
90540-46	SRH5 Z2	EK64 E V1 (GP1-2)	0.0015998	3.221e-06	0.984383	0.0007056	0.15011	0.0002417	0.0018823	4.28e-05	-7.78e-05	4.75e-05	0.0002914	3.45e-05	1.69624e-14	16.0232	0.124655
90540-47	SRH5 Z2	EK64 E V1 (GP1-2)	0.0015998	3.221e-06	0.881451	0.0005499	0.136091	0.000204	0.0016866	3.96e-05	-6.6e-05	4.69e-05	0.0003035	3.57e-05	1.53783e-14	17.0688	0.207329
90540-48	SRH5 Z2	EK64 E V1 (GP1-2)	0.0015998	3.221e-06	0.661248	0.0004058	0.0945045	0.0001855	0.0012006	3.65e-05	-5.67e-05	4.69e-05	0.0002565	3.49e-05	1.0679e-14	16.5977	0.234556
90540-49	SRH5 Z2	EK64 E V1 (GP1-2)	0.0015998	3.221e-06	1.02379	0.0006131	0.124209	0.000204	0.0017333	3.23e-05	-1.3e-05	4.93e-05	0.0008689	3.45e-05	1.40356e-14	17.649	0.330506
90540-50	SRH5 Z2	EK64 E V1 (GP1-2)	0.0015998	3.221e-06	2.14679	0.0009147	0.16178	0.000204	0.0020934	3.73e-05	-8.81e-05	4.64e-05	0.000811	3.57e-05	1.82812e-14	17.65	0.250742
90540-51	SRH5 Z2	EK64 E V1 (GP1-2)	0.0015998	3.221e-06	8.03893	0.0035089	0.146136	0.0001855	0.001719	3.8e-05	-0.0001361	4.48e-05	0.000181	3.61e-05	1.65133e-14	33.5489	0.199852
90540-52	SRH5 Z2	EK64 E V1 (GP1-2)	0.0015998	3.221e-06	0.568457	0.0003603	0.0761888	0.0001674	0.0010341	3.58e-05	-2.26e-05	4.59e-05	0.0005235	3.45e-05	8.60933e-15	150.942	0.28614
90540-53	SRH5 Z2	EK64 E V1 (GP1-2)	0.0015998	3.221e-06	0.774562	0.0004799	0.122066	0.0002228	0.0015266	4.28e-05	-4.18385e-06	4.34e-05	9e-05	3.57e-05	1.37935e-14	15.4858	0.404929
90540-54	SRH5 Z2	EK64 E V1 (GP1-2)	0.0015998	3.221e-06	4.33758	0.0025124	0.094114	0.0001585	0.0011047	3.58e-05	-0.0001293	4.35e-05	3.36e-05	3.61e-05	1.06349e-14	17.5811	0.260555
90540-55	SRH5 Z2	EK64 E V1 (GP1-2)	0.0015998	3.221e-06	0.61382	0.001008	0.0969209	0.0002487	0.0011696	7.92e-05	-0.0001359	8.46e-05	5.03e-05	8.62e-05	1.09521e-14	127.717	0.393801
90540-56	SRH5 Z2	EK64 E V1 (GP1-2)	0.0015998	3.221e-06	0.357581	0.0010715	0.0547201	0.0002482	0.0007127	8.06e-05	-7.78e-05	8.33e-05	3.07e-05	8.52e-05	6.18337e-15	17.3902	0.789833
90540-57	SRH5 Z2	EK64 E V1 (GP1-2)	0.0015998	3.221e-06	1.12678	0.0010584	0.176978	0.0002656	0.0022793	8.58e-05	-0.0001145	8.5e-05	0.0005119	8.64e-05	1.99985e-14	17.9252	1.38281
90540-58	SRH5 Z2	EK64 E V1 (GP1-2)	0.0015998	3.221e-06	4.37117	0.0011984	0.351733	0.000355	0.0058418	9.84e-05	-9.59e-05	8.88e-05	0.0077507	8.64e-05	3.97458e-14	15.648	0.434176
90540-59	SRH5 Z2	EK64 E V1 (GP1-2)	0.0015998	3.221e-06	0.672606	0.0009788	0.114257	0.0002483	0.001414	8.09e-05	-0.0001806	8.43e-05	7.75e-05	8.57e-05	1.2911e-14	16.7277	0.219552
90540-60	SRH5 Z2	EK64 E V1 (GP1-2)	0.0015998	3.221e-06	0.581442	0.0011334	0.0933017	0.0002462	0.0012731	8.43e-05	-5.81e-05	8.62e-05	0.0003125	8.64e-05	1.05431e-14	15.9347	0.666666
90540-61	SRH5 Z2	EK64 E V1 (GP1-2)	0.0015998	3.221e-06	2.00593	0.0012515	0.283968	0.0002899	0.0038213	9.05e-05	-4.49e-05	9.12e-05	0.0009277	8.52e-05	3.20884e-14	14.8784	0.824297
90540-62	SRH5 Z2	EK64 E V1 (GP1-2)	0.0015998	3.221e-06	2.08934	0.0021552	0.57892	0.0003014	0.0079973	0.0001045	0.000102	0.000106	0.0038452	8.85e-05	6.54179e-14	17.442	0.268866
90540-63	SRH5 Z2	EK64 E V1 (GP1-2)	0.0015998	3.221e-06	1.00342	0.0012825	0.144924	0.0002615	0.0020701	8.62e-05	-2.3215e-06	8.74e-05	0.000702	8.68e-05	1.63764e-14	4.72599	0.139076
90540-64	SRH5 Z2	EK64 E V1 (GP1-2)	0.0015998	3.221e-06	1.1991	0.0011767	0.142724	0.0002698	0.0022324	8.57e-05	3.64e-05	8.66e-05	0.0014835	8.55e-05	1.61278e-14	15.7305	0.534334
90540-65	SRH5 Z2	EK64 E V1 (GP1-2)	0.0015998	3.221e-06	1.59349	0.001244	0.181279	0.0002655	0.0027787	8.83e-05	5.42398e-06	8.92e-05	0.0019355	8.61e-05	2.04845e-14	15.2852	0.534653
90540-66	SRH5 Z2	EK64 E V1 (GP1-2)	0.0015998	3.221e-06	0.808405	0.0012441	0.12394	0.0002524	0.0018328	8.57e-05	7.29e-05	8.97e-05	0.0004265	8.63e-05	1.40052e-14	16.0997	0.424637
90540-67	SRH5 Z2	EK64 E V1 (GP1-2)	0.0015998	3.221e-06	0.76988	0.0009067	0.10916	0.0002615	0.0014032	8.17e-05	-0.0001212	8.57e-05	0.0003211	8.51e-05	1.23351e-14	15.9311	0.623018
90540-68	SRH5 Z2	EK64 E V1 (GP1-2)	0.0015998	3.221e-06	0.644954	0.0010527	0.111792	0.0002524	0.001539	8.29e-05	-2.43e-05	8.39e-05	0.0003433	8.53e-05	1.26325e-14	17.4503	0.694621
90540-69	SRH5 Z2	EK64 E V1 (GP1-2)	0.0015998	3.221e-06	0.897837	0.0010527	0.135	0.0002589	0.0018512	8.38e-05	-5.67e-05	9.12e-05	0.000362	8.63e-05	1.5255e-14	13.8919	0.679242
90540-70	SRH5 Z2	EK64 E V1 (GP1-2)	0.0015998	3.221e-06	0.959354	0.0011771	0.154436	0.0002607	0.0021313	8.47e-05	-1.28e-05	8.39e-05	0.0002349	8.51e-05	1.74512e-14	16.6957	0.572142
90540-71	SRH5 Z2	EK64 E V1 (GP1-2)	0.0015998	3.221e-06	0.462328	0.0008222	0.0784639	0.0002467	0.0009309	8.21e-05	-0.0002235	8.29e-05	1.3e-05	8.59e-05	8.86642e-15	16.5156	0.490765
90540-72	SRH5 Z2	EK64 E V1 (GP1-2)	0.0015998	3.221e-06	0.97339	0.0008341	0.152709	0.0002698	0.0018652	8.21e-05	-0.0002522	8.32e-05	0.0002207	8.53e-05	1.72562e-14	16.0699	0.970702
90540-73	SRH5 Z2	EK64 E V1 (GP1-2)	0.0015998	3.221e-06	1.13501	0.000969	0.222383	0.0002655	0.0028207	8.57e-05	-0.0001647	8.32e-05	0.0006074	8.59e-05	2.51292e-14	16.6523	0.49636
90540-74	SRH5 Z2	EK64 E V1 (GP1-2)	0.0015998	3.221e-06	1.45681	0.0011925	0.207479	0.0002655	0.0028328	8.67e-05	-0.0001265	8.7e-05	0.0010332	8.71e-05	2.34451e-14	12.1469	0.34352
90540-75	SRH5 Z2	EK64 E V1 (GP1-2)	0.0015998	3.221e-06	0.441124	0.0010039	0.0635813	0.0002434	0.0009057	7.85e-05	-0.0001882	8.39e-05	0.0001837	8.55e-05	7.18469e-15	15.7463	0.374065
90540-76	SRH5 Z2	EK64 E V1 (GP1-2)	0.0015998	3.221e-06	0.889908	0.0009583	0.130002	0.0002605	0.0016621	8.34e-05	-0.0001264	8.62e-05	0.000116	8.53e-05	1.46902e-14	16.7067	1.19435
90540-77	SRH5 Z2	EK64 E V1 (GP1-2)	0.0015998	3.221e-06	0.997347	0.0011563	0.164178	0.0002583	0.0021753	8.99e-05	-7.96e-05	8.43e-05	0.0002185	8.52e-05	1.85521e-14	18.6381	0.585043
90540-78	SRH5 Z2	EK64 E V1 (GP1-2)	0.0015998	3.221e-06	2.36007	0.0010868	0.227119	0.0002794	0.0030371	8.58e-05	-5.15e-05	8.66e-05	0.0005997	8.66e-05	2.56644e-14	16.1853	0.462073
90540-79	SRH5 Z2	EK64 E V1 (GP1-2)	0.0015998	3.221e-06	0.483167	0.0009277	0.0765172	0.0002468	0.0009866	8.02e-05	-0.0001451	8.18e-05	1.68e-05	8.51e-05	8.64644e-15	27.4387	0.339864
90540-80	SRH5 Z2	EK64 E V1 (GP1-2)	0.0015998	3.221e-06	0.924609	0.0010228	0.175297	0.0002578	0.0022739	8.14e-05	-7.51e-05	8.47e-05	9.34e-05	8.58e-05	1.98086e-14	17.4653	0.986632
90540-81	SRH5 Z2	EK64 E V1 (GP1-2)	0.0015998	3.221e-06	0.504845	0.0011712	0.087597	0.0002496	0.001235	8.73e-05	-4.23e-05	8.51e-05	0.0002842	8.75e-05	9.89846e-15	14.5917	0.435892
90540-82	SRH5 Z2	EK64 E V1 (GP1-2)	0.0015998	3.221e-06	0.58474	0.0011426	0.0813942	0.0002489	0.0012087	8.68e-05	-8.12e-05	8.44e-05	0.0003002	8.55e-05	9.19754e-15	13.6602	0.888498
90540-83	SRH5 Z2	EK64 E V1 (GP1-2)	0.0015998	3.221e-06	2.33694	0.0009648	0.229459	0.0003078	0.0034789	8.49e-05	-0.0002297	8.48e-05	0.0033274	8.55e-05	2.59289e-14	17.2162	0.934357
90540-84	SRH5 Z2	EK64 E V1 (GP1-2)	0.0015998	3.221e-06	1.24767	0.0011861	0.196092	0.000266	0.0026863	9.35e-05	-7.21e-05	9.03e-05	0.0005981	8.5e-05	2.21584e-14	16.5637	0.331917
90540-85	SRH5 Z2	EK64 E V1 (GP1-2)	0.0015998	3.221e-06	0.705337	0.0016156	0.252858	0.0002542	0.00354	0.0001025	9.68e-05	9.68e-05	0.0008602	8.68e-05	2.8573e-14	15.57	0.388666
90540-86	SRH5 Z2	EK64 E V1 (GP1-2)	0.0015998	3.221e-06	2.82172	0.0012847	0.248735	0.0003142	0.0042668	9.85e-05	2.79e-05	9.68e-05	0.0050257	8.7e-05	2.81071e-14	5.20223	0.309866
90540-87	SRH5 Z2	EK64 E V1 (GP1-2)	0.0015998	3.221e-06	0.747312	0.0008963	0.0930232	0.0002578	0.0013943	8.24e-05	-0.0001228	8.2e-05	0.0006754	8.74e-05	1.05116e-14	15.2885	0.315279
90540-88	SRH5 Z2	EK64 E V1 (GP1-2)	0.0015998	3.221e-06	1.67556	0.0011086	0.185137	0.0002802	0.0026912	8.96e-05	-5.04e-05	9.1e-05	0.0014956	8.65e-05	2.09205e-14	16.5146	0.833016
90540-89	SRH5 Z2	EK64 E V1 (GP1-2)	0.0015998	3.221e-06	0.524008	0.0011156	0.0558107	0.0002494	0.0009952	8.2e-05	1.72e-05	8.61e-05	0.0007933	8.52e-05	6.30661e-15	18.9838	0.418255
90540-90	SRH5 Z2	EK64 E V1 (GP1-2)	0.0015998	3.221e-06	0.950333	0.0011795	0.131543	0.000257	0.0019382	8.56e-05	-4.13798e-07	9e-05	0.000652	8.63e-05	1.48644e-14	14.8614	1.36375
90540-91	SRH5 Z2	EK64 E V1 (GP1-2)	0.0015998	3.221e-06	0.413118	0.0009605	0.0614196	0.0002519	0.0009219	8.13e-05	-1.19e-05	8.54e-05	0.0001766	8.62e-05	6.94041e-15	16.4976	0.587305
90540-92	SRH5 Z2	EK64 E V1 (GP1-2)	0.0015998	3.221e-06	0.960316	0.0011159	0.166706	0.0002548	0.0023031	8.98e-05	-3.94e-05	9.01e-05	0.0003857	8.66e-05	1.88378e-14	16.802	1.25011
90540-93	SRH5 Z2	EK64 E V1 (GP1-2)	0.0015998	3.221e-06	1.24571	0.0012778	0.183953	0.0002619	0.0026496	9.38e-05	-1.81e-05	9.06e-05	0.0008861	8.61e-05	2.07867e-14	14.5087	0.465056
90540-94	SRH5 Z2	EK64 E V1 (GP1-2)	0.0015998	3.221e-06	1.26334	0.0012856	0.212673	0.0002628	0.0029113	9.21e-05	2.35e-05	9.32e-05	0.0003321	8.67e-05	2.4032e-14	15.2983	0.419257
90540-95	SRH5 Z2	EK64 E V1 (GP1-2)	0.0015998	3.221e-06	0.956804	0.0012098	0.172088	0.0002637	0.0022763	8.68e-05	-7.87e-05	8.77e-05	0.0001773	8.58e-05	1.9446e-14	15.7521	0.366046
90540-96	SRH5 Z2	EK64 E V1 (GP1-2)	0.0015998	3.221e-06	1.34788	0.0013653	0.212132	0.0002678	0.0028505	9.71e-05	-2.67e-05	9.67e-05	0.0002094	8.74e-05	2.3971e-14	14.976	0.445541
90540-97	SRH5 Z2	EK64 E V1 (GP1-2)	0.0015998	3.221e-06	0.942001	0.0012861	0.11679	0.0002625	0.0017951	8.9e-05	-5.81e-05	9e-05	0.0004945	8.77e-05	1.31973e-14	17.366	0.370903
90540-98	SRH5 Z2	EK64 E V1 (GP1-2)	0.0015998	3.221e-06	0.724202	0.0013654	0.117976	0.0002526	0.0017226	9.29e-05	6.62e-05	9.1e-05	0.000239	8.66e-05	1.33313e-14	19.3932	0.67094
90540-99	SRH5 Z2	EK64 E V1 (GP1-2)	0.0015998	3.221e-06	0.638661	0.0012864	0.178934	0.0002496	0.0024578	9.24e-05	-2.24e-05	9.11e-05	0.0003616	8.68e-05	2.02195e-14	16.0365	0.658212
90540-100	SRH5 Z2	EK64 E V1 (GP1-2)	0.0015998	3.221e-06	0.617026	0.0012865	0.0952306	0.0002537	0.0014655	9.02e-05	6.34e-05	9.16e-05	0.0002614	8.7e-05	1.07611e-14	8.50529	0.434901
90540-101	SRH5 Z2	EK64 E V1 (GP1-2)	0.0015998	3.221e-06	0.880199	0.0012634	0.111879	0.0002533	0.0018331	8.62e-05	-2.97062e-06	9.53e-05	0.0009434	8.77e-05	1.26423e-14	16.4235	0.819114
90540-102	SRH5 Z2	EK64 E V1 (GP1-2)	0.0015998	3.221e-06	1.11247	0.0012482	0.0949221	0.0002637	0.0018362	8.67e-05	3.88e-05	8.72e-05	0.0020428	8.76e-05	1.07262e-14	15.3631	0.704681
90540-103	SRH5 Z2	EK64 E V1 (GP1-2)	0.0015998	3.221e-06	0.471357	0.0008993	0.0741609	0.000252	0.0010838	8.01e-05	-0.00014	8.53e-05	6.1e-05	8.69e-05	8.38018e-15	15.3147	0.823184
90540-104	SRH5 Z2	EK64 E V1 (GP1-2)	0.0015998	3.221e-06	0.554187	0.0010265	0.0867074	0.0002556	0.0012452	8.43e-05	-6.09e-05	8.68e-05	0.0003732	8.71e-05	9.79794e-15	17.0687	1.04157
90540-105	SRH5 Z2	EK64 E V1 (GP1-2)	0.0015998	3.221e-06	0.405366	0.0010266	0.0555373	0.0002514	0.0008879	7.96e-05	-9.33e-05	8.65e-05	0.0001558	8.82e-05	6.27571e-15	14.497	0.895679
90540-106	SRH5 Z2	EK64 E V1 (GP1-2)	0.0015998	3.221e-06	0.381874	0.0010027	0.0642959	0.000251	0.0010202	8.44e-05	-2.72e-05	8.51e-05	0.0001876	8.71e-05	7.26544e-15	18.1239	1.4127
90540-107	SRH5 Z2	EK64 E V1 (GP1-2)	0.0015998	3.221e-06	0.624911	0.0009374	0.0996385	0.0002609	0.0013931	8.59e-05	-0.0001936	8.63e-05	0.000165	8.78e-05	1.12592e-14	14.4577	1.20587
90540-108	SRH5 Z2	EK64 E V1 (GP1-2)	0.0015998	3.221e-06	0.583637	0.0009529	0.0911817	0.0002614	0.0012334	8.3e-05	-0.0001382	8.87e-05	1.85e-05	8.81e-05	1.03035e-14	16.103	0.784152
90540-109	SRH5 Z2	EK64 E V1 (GP1-2)	0.0015998	3.221e-06	0.529747	0.000953	0.0854509	0.0002554	0.0011728	8.42e-05	-0.0001042	8.8e-05	0.0001169	8.74e-05	9.65595e-15	17.8172	0.861398
90540-110	SRH5 Z2	EK64 E V1 (GP1-2)	0.0015998	3.221e-06	98.3188	0.0440075	0.10725	0.0002656	-2.01e-05	8.39e-05	-0.0012289	8.62e-05	-0.0005848	8.72e-05	1.21193e-14	16.324	0.912261
90540-111	SRH5 Z2	EK64 E V1 (GP1-2)	0.0015998	3.221e-06	0.195495	0.000363	0.0273271	0.0002048	0.0002751	4.98e-05	-0.0002282	6.86e-05	-5.51e-05	4.87e-05	3.08796e-15	1621.49	2.78137
90540-112	SRH5 Z2	EK64 E V1 (GP1-2)	0.0015998	3.221e-06	0.957151	0.0004075	0.157083	0.0002243	0.001879	5.3e-05	-0.0002612	7.22e-05	6.68903e-06	5.01e-05	1.77504e-14	20.1142	1.64545
90540-113	SRH5 Z2	EK64 E V1 (GP1-2)	0.0015998	3.221e-06	0.925432	0.0008131	0.161923	0.000215	0.0021474	6.2e-05	-0.0001259	7.48e-05	0.000199	4.95e-05	1.82973e-14	17.0376	0.296754
90540-114	SRH5 Z2	EK64 E V1 (GP1-2)	0.0015998	3.221e-06	1.24424	0.000839	0.14867	0.0002117	0.0021447	5.71e-05	-0.0001089	6.78e-05	0.0010821	4.74e-05	1.67997e-14	15.1689	0.286602
90540-115	SRH5 Z2	EK64 E V1 (GP1-2)	0.0015998	3.221e-06	0.516988	0.0004986	0.0776986	0.0001879	0.0011094	5.09e-05	-0.0001565	6.55e-05	0.0001071	4.47e-05	8.77994e-15	17.6033	0.296969
90540-116	SRH5 Z2	EK64 E V1 (GP1-2)	0.0015998	3.221e-06	0.678496	0.0005048	0.0933777	0.0001912	0.0013644	5.37e-05	-9.39e-05	6.61e-05	0.0003764	4.37e-05	1.05517e-14	17.4112	0.536408
90540-117	SRH5 Z2	EK64 E V1 (GP1-2)	0.0015998	3.221e-06	0.702066	0.0008033	0.0833451	0.0001936	0.0013211	5.13e-05	-2.19e-05	6.79e-05	0.0006047	4.28e-05	9.418e-15	17.1533	0.439368
90540-118	SRH5 Z2	EK64 E V1 (GP1-2)	0.0015998	3.221e-06	0.350223	0.0008117	0.0896569	0.0001752	0.0013258	5.66e-05	3.41e-05	6.95e-05	0.0003353	4.44e-05	1.01312e-14	17.8981	0.487139
90540-119	SRH5 Z2	EK64 E V1 (GP1-2)	0.0015998	3.221e-06	1.25647	0.0002969	0.0961829	0.0001984	0.0017148	4.24e-05	-0.0001438	6.05e-05	0.0021359	4.38e-05	1.08687e-14	8.12438	0.467302
90540-120	SRH5 Z2	EK64 E V1 (GP1-2)	0.0015998	3.221e-06	0.662456	0.000447	0.0950856	0.0001758	0.0014079	4.96e-05	-7.81e-05	6.02e-05	0.0004139	4.27e-05	1.07447e-14	18.0866	0.421652
90540-121	SRH5 Z2	EK64 E V1 (GP1-2)	0.0015998	3.221e-06	0.444453	0.00056	0.0444727	0.0001751	0.0008527	4.97e-05	-1.17e-05	6.18e-05	0.0007349	4.46e-05	5.02542e-15	16.0701	0.416832
90540-122	SRH5 Z2	EK64 E V1 (GP1-2)	0.0015998	3.221e-06	0.533878	0.000552	0.0776771	0.000177	0.0012144	4.8e-05	-1.85e-05	6.46e-05	0.0003041	4.4e-05	8.77751e-15	14.4748	0.927822
90540-123	SRH5 Z2	EK64 E V1 (GP1-2)	0.0015998	3.221e-06	0.533878	0.000552	0.0776771	0.000177	0.0012144	4.8e-05	-1.85e-05	6.46e-05	0.0003041	4.4e-05	8.77751e-15	16.3229	0.529331
Packet 42, n = 68, muscovite (single crystal)
90537-1	Sutlej	EK64 E V1 (GP1-2)	0.0015377	3.221e-06	1.12712	0.0006682	0.180211	0.0002608	0.0022199	3.88e-05	-7.92e-05	4.59e-05	0.0003772	3.53e-05	2.03639e-14	15.4654	0.169064
90537-2	Sutlej	EK64 E V1 (GP1-2)	0.0015377	3.221e-06	0.759293	0.000743	0.113073	0.0002134	0.0014551	3.51e-05	-3.55e-05	4.7e-05	0.0005208	3.49e-05	1.27772e-14	14.6916	0.266576
90537-3	Sutlej	EK64 E V1 (GP1-2)	0.0015377	3.221e-06	0.471294	0.0003195	0.0663759	0.0001498	0.0008867	3.96e-05	-5.4e-05	4.87e-05	0.0003096	3.49e-05	7.50048e-15	15.612	0.453369
90537-4	Sutlej	EK64 E V1 (GP1-2)	0.0015377	3.221e-06	0.476614	0.0003529	0.0559224	0.0001328	0.0007124	3.44e-05	-6.58e-05	4.81e-05	7.16e-05	3.57e-05	6.31923e-15	22.2194	0.548658
90537-5	Sutlej	EK64 E V1 (GP1-2)	0.0015377	3.221e-06	1.05669	0.0004797	0.16487	0.0001856	0.0020874	4.36e-05	-7.41e-05	4.54e-05	0.0003323	3.66e-05	1.86303e-14	15.9524	0.190024
90537-6	Sutlej	EK64 E V1 (GP1-2)	0.0015377	3.221e-06	0.733721	0.0004134	0.120118	0.0001586	0.0015409	4.45e-05	-1.32e-05	4.19e-05	9.49e-05	3.57e-05	1.35733e-14	16.1936	0.253365
90537-7	Sutlej	EK64 E V1 (GP1-2)	0.0015377	3.221e-06	0.580231	0.0003672	0.0868443	0.0001412	0.0012101	4.36e-05	-1.99841e-06	4.87e-05	0.0003685	3.46e-05	9.81341e-15	14.95	0.343685
90537-8	Sutlej	EK64 E V1 (GP1-2)	0.0015377	3.221e-06	0.640603	0.0005229	0.0806733	0.0001675	0.0010915	3.44e-05	-5.48e-05	4.4e-05	0.0006072	3.43e-05	9.11608e-15	15.5974	0.364591
90537-9	Sutlej	EK64 E V1 (GP1-2)	0.0015377	3.221e-06	2.40365	0.0007241	0.548401	0.0004463	0.0067116	4.79e-05	1.03e-05	5.06e-05	0.0005492	3.71e-05	6.19693e-14	11.2936	0.0590002
90537-10	Sutlej	EK64 E V1 (GP1-2)	0.0015377	3.221e-06	0.702566	0.000471	0.113068	0.0001232	0.0015045	4.2e-05	2.46475e-06	4.65e-05	0.000422	3.71e-05	1.27767e-14	14.091	0.280774
90537-11	Sutlej	EK64 E V1 (GP1-2)	0.0015377	3.221e-06	1.05997	0.0004212	0.142246	0.0001248	0.0019456	4.04e-05	3.76737e-06	5e-05	0.0006829	3.62e-05	1.60738e-14	16.6192	0.219293
90537-12	Sutlej	EK64 E V1 (GP1-2)	0.0015377	3.221e-06	1.12611	0.0003897	0.181713	0.0001857	0.0023648	3.66e-05	-4.11e-05	5.19e-05	0.0003452	3.67e-05	2.05335e-14	15.5055	0.174649
90537-13	Sutlej	EK64 E V1 (GP1-2)	0.0015377	3.221e-06	1.78604	0.0004542	0.248234	0.0002323	0.0031238	4.29e-05	-4.69313e-06	5e-05	0.0004548	3.77e-05	2.80505e-14	18.3402	0.131051
90537-14	Sutlej	EK64 E V1 (GP1-2)	0.0015377	3.221e-06	0.370657	0.0003388	0.047159	0.0001209	0.00065	3.31e-05	-1.47e-05	4.66e-05	0.0003083	3.87e-05	5.32897e-15	16.2543	0.699308
90537-15	Sutlej	EK64 E V1 (GP1-2)	0.0015377	3.221e-06	0.290469	0.0003071	0.0471876	0.0001162	0.0006675	3.81e-05	1.66e-05	4.66e-05	7.51e-05	3.63e-05	5.3322e-15	15.7504	0.657951
90537-16	Sutlej	EK64 E V1 (GP1-2)	0.0015377	3.221e-06	1.33124	0.0005947	0.169528	0.000195	0.0022902	3.45e-05	-0.0001321	4.37e-05	0.001056	3.63e-05	1.91566e-14	16.4013	0.183264
90537-17	Sutlej	EK64 E V1 (GP1-2)	0.0015377	3.221e-06	0.481858	0.0003196	0.0777312	0.0001588	0.0010276	3.97e-05	-8.36e-05	4.89e-05	0.0001674	3.94e-05	8.78363e-15	15.1464	0.432398
90537-18	Sutlej	EK64 E V1 (GP1-2)	0.0015377	3.221e-06	2.42184	0.0010306	0.117026	0.0001588	0.0019939	3.82e-05	-9.71e-05	4.83e-05	0.0031566	3.83e-05	1.3224e-14	34.5669	0.282084
90537-19	Sutlej	EK64 E V1 (GP1-2)	0.0015377	3.221e-06	0.187091	0.0003676	0.0275069	8.7e-05	0.0003402	3.45e-05	-4.2e-05	4.72e-05	5.45e-05	3.73e-05	3.10828e-15	16.86	1.15691
90537-20	Sutlej	EK64 E V1 (GP1-2)	0.0015377	3.221e-06	12.6102	0.0051061	0.115087	0.0001589	0.0012549	3.25e-05	-0.0002907	4.78e-05	6.7694e-06	3.6e-05	1.30048e-14	280.123	0.45065
90537-21	Sutlej	EK64 E V1 (GP1-2)	0.0015377	3.221e-06	8.93139	0.0031101	0.10771	0.0001416	0.001268	3.39e-05	-0.0001809	4.43e-05	0.0001567	3.52e-05	1.21712e-14	214.976	0.381759
90537-22	Sutlej	EK64 E V1 (GP1-2)	0.0015377	3.221e-06	8.20679	0.0028112	0.123711	0.0001502	0.0015237	3.32e-05	-0.0001362	4.26e-05	0.0001572	3.6e-05	1.39793e-14	173.993	0.314896
90537-23	Sutlej	EK64 E V1 (GP1-2)	0.0015377	3.221e-06	0.648166	0.0003402	0.0559292	0.0001142	0.0010041	3.53e-05	-3.84e-05	4.73e-05	0.0011539	3.69e-05	6.32e-15	14.87	0.564247
90537-24	Sutlej	EK64 E V1 (GP1-2)	0.0015377	3.221e-06	5.02122	0.0019167	0.0682714	0.0001244	0.0008556	3.39e-05	-0.0001875	4.2e-05	2.46e-05	3.43e-05	7.71467e-15	192.303	0.529425
90537-25	Sutlej	EK64 E V1 (GP1-2)	0.0015377	3.221e-06	0.588595	0.0003417	0.0971706	0.0001503	0.0012507	4.06e-05	-2.55e-05	4.49e-05	0.0002099	3.5e-05	1.09803e-14	14.8996	0.308322
90537-26	Sutlej	EK64 E V1 (GP1-2)	0.0015377	3.221e-06	0.434104	0.0002892	0.0671568	0.0001229	0.0008772	3.33e-05	-2.59e-05	4.58e-05	8.72e-05	3.46e-05	7.58872e-15	16.7029	0.442662
90537-27	Sutlej	EK64 E V1 (GP1-2)	0.0015377	3.221e-06	0.234757	0.0002946	0.0253384	0.0001016	0.0003732	3.46e-05	-3.12e-05	4.49e-05	3.43e-05	3.7e-05	2.86324e-15	24.1781	1.24209
90537-28	Sutlej	EK64 E V1 (GP1-2)	0.0015377	3.221e-06	0.331514	0.0002693	0.0503475	0.0001254	0.0006396	3.4e-05	-5.38e-05	4.59e-05	7.91e-05	3.7e-05	5.68927e-15	16.6844	0.627861
90537-29	Sutlej	EK64 E V1 (GP1-2)	0.0015377	3.221e-06	0.36977	0.0002781	0.0526757	0.0001254	0.000685	3.61e-05	-8.58171e-06	4.81e-05	0.000112	3.58e-05	5.95235e-15	17.591	0.583691
90537-30	Sutlej	EK64 E V1 (GP1-2)	0.0015377	3.221e-06	1.42287	0.0003249	0.19802	0.0001861	0.0026125	4.22e-05	-9.5e-05	4.55e-05	0.000922	3.8e-05	2.23763e-14	15.9128	0.163939
90537-31	Sutlej	EK64 E V1 (GP1-2)	0.0015377	3.221e-06	0.686937	0.0004753	0.114012	0.0001207	0.0014971	3.91e-05	2.36e-05	4.7e-05	0.000136	3.71e-05	1.28833e-14	15.6923	0.27844
90537-32	Sutlej	EK64 E V1 (GP1-2)	0.0015377	3.221e-06	0.178701	0.0015603	0.0214292	0.0001579	0.0003579	6.32e-05	9.37e-05	8.13e-05	8.01e-05	4.88e-05	2.4215e-15	20.8327	2.04447
90537-33	Sutlej	EK64 E V1 (GP1-2)	0.0015377	3.221e-06	0.464571	0.0006227	0.0726043	0.0001664	0.0009415	4.69e-05	-0.0001029	6.81e-05	2.68e-05	4.59e-05	8.20429e-15	17.0637	0.554719
90537-34	Sutlej	EK64 E V1 (GP1-2)	0.0015377	3.221e-06	0.196068	0.0005779	0.030103	0.0001519	0.0004345	4.62e-05	-1.44e-05	6.81e-05	4.92e-05	4.52e-05	3.40164e-15	16.5349	1.3212
90537-35	Sutlej	EK64 E V1 (GP1-2)	0.0015377	3.221e-06	0.285573	0.0005664	0.0404109	0.0001593	0.0005967	4.56e-05	-1.7e-05	6.49e-05	6.15e-05	4.62e-05	4.56643e-15	18.1592	0.998231
90537-36	Sutlej	EK64 E V1 (GP1-2)	0.0015377	3.221e-06	0.179711	0.0005694	0.0310015	0.000149	0.0003949	4.44e-05	-4.51e-05	6.57e-05	5.72e-05	4.59e-05	3.50317e-15	14.1916	1.29296
90537-37	Sutlej	EK64 E V1 (GP1-2)	0.0015377	3.221e-06	0.464583	0.0004671	0.0670153	0.0001638	0.0008871	4.95e-05	-0.0001193	6.49e-05	2.46e-05	4.59e-05	7.57273e-15	18.4548	0.597338
90537-38	Sutlej	EK64 E V1 (GP1-2)	0.0015377	3.221e-06	0.311179	0.0005232	0.0482405	0.0001584	0.000664	4.82e-05	-6e-05	6.66e-05	7.39e-05	4.49e-05	5.45118e-15	16.2886	0.817265
90537-39	Sutlej	EK64 E V1 (GP1-2)	0.0015377	3.221e-06	0.264609	0.0005409	0.0380859	0.0001556	0.000586	4.5e-05	-2.33e-05	6.66e-05	9.62e-05	4.7e-05	4.30371e-15	16.9698	1.07775
90537-40	Sutlej	EK64 E V1 (GP1-2)	0.0015377	3.221e-06	0.191164	0.0005149	0.0300123	0.0001523	0.0004307	4.62e-05	1.12e-05	6.57e-05	8.01e-05	4.55e-05	3.39139e-15	15.4659	1.32847
90537-41	Sutlej	EK64 E V1 (GP1-2)	0.0015377	3.221e-06	0.31664	0.001	0.053233	0.00021	0.0008096	2e-05	0.0003078	1.4e-05	0.000262	1.7e-05	6.01533e-15	13.6075	0.279717
90537-42	Sutlej	EK64 E V1 (GP1-2)	0.0015377	3.221e-06	0.37617	0.0014	0.040979	0.00019	0.0006486	2.1e-05	0.0003455	2.4e-05	0.0002275	1.3e-05	4.63063e-15	22.5753	0.323177
90537-43	Sutlej	EK64 E V1 (GP1-2)	0.0015377	3.221e-06	0.181233	0.00052	0.033326	0.00014	0.000587	1.8e-05	0.0002827	1.8e-05	0.0002184	1.1e-05	3.76584e-15	11.4249	0.303619
90537-44	Sutlej	EK64 E V1 (GP1-2)	0.0015377	3.221e-06	0.510374	0.00057	0.054903	0.00013	0.0009994	2.3e-05	0.0003086	1.7e-05	0.0008316	1.6e-05	6.20404e-15	14.3891	0.253388
90537-45	Sutlej	EK64 E V1 (GP1-2)	0.0015377	3.221e-06	0.212496	0.00083	0.035766	0.00021	0.0006475	2.2e-05	0.0003451	1.5e-05	0.0002855	1.3e-05	4.04156e-15	11.8866	0.32843
90537-46	Sutlej	EK64 E V1 (GP1-2)	0.0015377	3.221e-06	0.226838	0.00087	0.03652	0.0002	0.0006776	2.4e-05	0.0003535	2.2e-05	0.0002789	1.6e-05	4.12676e-15	12.9284	0.397093
90537-47	Sutlej	EK64 E V1 (GP1-2)	0.0015377	3.221e-06	0.355907	0.00052	0.059676	0.00016	0.0009926	2.1e-05	0.0003302	1.7e-05	0.000299	1.7e-05	6.74339e-15	13.5274	0.246804
90537-48	Sutlej	EK64 E V1 (GP1-2)	0.0015377	3.221e-06	0.609646	0.00069	0.0350105	9.4e-05	0.0006765	1.4e-05	0.0003595	2e-05	0.0003358	1.3e-05	3.95619e-15	42.2529	0.352987
90537-49	Sutlej	EK64 E V1 (GP1-2)	0.0015377	3.221e-06	0.169551	0.00056	0.025693	0.00015	0.0005832	3e-05	0.0003423	2e-05	0.0003777	1.4e-05	2.90331e-15	8.92929	0.48937
90537-50	Sutlej	EK64 E V1 (GP1-2)	0.0015377	3.221e-06	0.722483	0.00074	0.058735	0.00012	0.0009625	2.5e-05	0.0003588	2.5e-05	0.0003754	1.2e-05	6.63705e-15	29.9512	0.204734
90537-51	Sutlej	EK64 E V1 (GP1-2)	0.0015377	3.221e-06	0.36646	0.00028	0.0572391	0.0001	0.0009979	3.5e-05	0.0003441	2.4e-05	0.0003874	1.6e-05	6.46802e-15	13.3929	0.249195
90537-52	Sutlej	EK64 E V1 (GP1-2)	0.0015377	3.221e-06	0.260973	0.00044	0.037225	0.00013	0.0007073	2.3e-05	0.0003605	1.5e-05	0.0003486	1.3e-05	4.20643e-15	13.7204	0.307538
90537-53	Sutlej	EK64 E V1 (GP1-2)	0.0015377	3.221e-06	0.200285	0.00055	0.025651	0.00012	0.0005917	2.9e-05	0.0003695	2e-05	0.0004074	1.9e-05	2.89856e-15	11.5467	0.643139
90537-54	Sutlej	EK64 E V1 (GP1-2)	0.0015377	3.221e-06	0.31706	0.00015	0.051746	0.00011	0.000908	2.4e-05	0.0003864	2.5e-05	0.0004566	1.3e-05	5.8473e-15	11.2462	0.233634
90537-55	Sutlej	EK64 E V1 (GP1-2)	0.0015377	3.221e-06	0.439521	0.00025	0.071566	0.00013	0.0011926	2.2e-05	0.0004031	3e-05	0.0004794	2e-05	8.08696e-15	12.6496	0.248904
90537-56	Sutlej	EK64 E V1 (GP1-2)	0.0015377	3.221e-06	2.07287	0.0012	0.063488	0.00017	0.0011481	4.3e-05	0.0004576	4e-05	0.0004465	2e-05	7.17414e-15	84.6145	0.374104
90537-57	Sutlej	EK64 E V1 (GP1-2)	0.0015377	3.221e-06	0.290473	9.9e-05	0.056076	0.00011	0.0009895	3e-05	0.00045	3e-05	0.0004907	1.8e-05	6.33659e-15	8.80205	0.290059
90537-58	Sutlej	EK64 E V1 (GP1-2)	0.0015377	3.221e-06	0.239269	9.6e-05	0.0381065	8.7e-05	0.0008488	3.1e-05	0.0004394	3.1e-05	0.0004728	1.4e-05	4.30603e-15	9.57043	0.352155
90537-59	Sutlej	EK64 E V1 (GP1-2)	0.0015377	3.221e-06	0.23191	4.9e-05	0.0390162	8.5e-05	0.0007961	2.9e-05	0.0004556	2.3e-05	0.0004666	1.6e-05	4.40883e-15	9.04322	0.364071
90537-60	Sutlej	EK64 E V1 (GP1-2)	0.0015377	3.221e-06	0.38311	0.00017	0.060666	0.00012	0.0011147	2.6e-05	0.0004113	2.6e-05	0.0005063	1.3e-05	6.85526e-15	12.019	0.201338
90537-61	Sutlej	EK64 E V1 (GP1-2)	0.0015377	3.221e-06	0.216107	7.8e-05	0.0345924	6.7e-05	0.0007903	3.2e-05	0.0004597	2.3e-05	0.0005262	1.7e-05	3.90894e-15	7.52978	0.433499
90537-62	Sutlej	EK64 E V1 (GP1-2)	0.0015377	3.221e-06	0.19756	0.0001	0.0325679	7.6e-05	0.0007631	3.1e-05	0.0004053	2.7e-05	0.0005063	1.4e-05	3.68017e-15	6.56839	0.399458
90537-63	Sutlej	EK64 E V1 (GP1-2)	0.0015377	3.221e-06	0.157586	0.00046	0.025649	0.00012	0.000654	3.2e-05	0.0004044	2.2e-05	0.000431	1.9e-05	2.89834e-15	6.44761	0.647265
90537-64	Sutlej	EK64 E V1 (GP1-2)	0.0015377	3.221e-06	0.230099	9.1e-05	0.0398312	8e-05	0.0008831	3e-05	0.0004268	2.5e-05	0.0005162	1.5e-05	4.50093e-15	7.54817	0.340946
90537-65	Sutlej	EK64 E V1 (GP1-2)	0.0015377	3.221e-06	0.417122	0.00021	0.069306	0.00014	0.001193	2.3e-05	0.000424	2.2e-05	0.0004985	1.4e-05	7.83158e-15	12.0114	0.182324
90537-66	Sutlej	EK64 E V1 (GP1-2)	0.0015377	3.221e-06	0.192145	0.0002	0.0303416	6.5e-05	0.0007649	2.9e-05	0.0004807	2.6e-05	0.0005632	1.5e-05	3.4286e-15	5.52668	0.452157
90537-67	Sutlej	EK64 E V1 (GP1-2)	0.0015377	3.221e-06	0.239324	7.7e-05	0.0420397	0.0001	0.0008654	2.4e-05	0.0004577	2.4e-05	0.0005382	1.5e-05	4.75049e-15	7.48328	0.321404
90537-68	Sutlej	EK64 E V1 (GP1-2)	0.0015377	3.221e-06	0.26636	7.8e-05	0.0427093	8.7e-05	0.0009579	2.6e-05	0.0004616	2.8e-05	0.0005529	1.2e-05	4.82615e-15	8.86066	0.273298
Packet 58, n = 130, muscovite (single crystal)
50512-01	Yamuna	EK62, vial 16	0.501	0.001	253.811	0.16793	8.93907	0.02315	0.16019	0.00757	0.00557	0.00424	0.23082	0.00449	1.01011e-14	18.6749	0.146376
50512-02	Yamuna	EK62, vial 16	0.501	0.001	146.961	0.23514	4.69638	0.01126	0.06599	0.00778	0.00776	0.00453	0.01421	0.00276	5.30691e-15	27.2916	0.176258
50512-03	Yamuna	EK62, vial 16	0.501	0.001	324.693	0.38896	5.64843	0.01028	0.09736	0.00641	0.00616	0.00402	0.02216	0.0032	6.38273e-15	50.2139	0.188367
50512-04	Yamuna	EK62, vial 16	0.501	0.001	56.3845	0.23707	2.20345	0.00823	0.02529	0.00891	0.00552	0.00439	0.01485	0.00219	2.4899e-15	21.2425	0.294563
50512-05	Yamuna	EK62, vial 16	0.501	0.001	93.775	0.26401	4.23425	0.01354	0.06095	0.0102	0.00994	0.00467	0.02682	0.00326	4.7847e-15	18.2693	0.221305
50512-06	Yamuna	EK62, vial 16	0.501	0.001	121.431	0.28792	5.5867	0.01354	0.08627	0.00894	0.00274	0.00396	0.0331	0.00388	6.31297e-15	17.9766	0.195863
50512-07	Yamuna	EK62, vial 16	0.501	0.001	63.8118	0.20539	2.34292	0.00899	0.03071	0.00735	0.01778	0.01848	0.02329	0.00163	2.6475e-15	21.963	0.263435
50512-08	Yamuna	EK62, vial 16	0.501	0.001	196.793	0.24287	7.32263	0.01927	0.08628	0.0082	0.01652	0.01823	0.05714	0.00292	8.27457e-15	22.1054	0.134099
50512-09	Yamuna	EK62, vial 16	0.501	0.001	80.0398	0.23514	3.50477	0.01053	0.05645	0.00774	0.00925	0.00516	0.00842	0.00382	3.96039e-15	19.9319	0.302193
50512-10	Yamuna	EK62, vial 16	0.501	0.001	176.863	0.26249	7.67166	0.01632	0.09707	0.00924	0.01637	0.00595	0.06303	0.003	8.66898e-15	18.5797	0.117547
50512-11	Yamuna	EK62, vial 16	0.501	0.001	199.728	0.34928	6.80249	0.01534	0.12979	0.01008	0.0157	0.00565	0.16799	0.00436	7.68681e-15	19.8686	0.184801
50512-12	Yamuna	EK62, vial 16	0.501	0.001	68.5574	0.23409	2.503	0.0104	0.31528	0.00991	0.01458	0.006	0.04453	0.00382	2.82839e-15	20.0081	0.424014
50512-13	Yamuna	EK62, vial 16	0.501	0.001	108.401	0.19698	5.26832	0.01146	0.09888	0.01	0.01126	0.006	0.02504	0.00328	5.9532e-15	17.2787	0.174349
50512-14	Yamuna	EK62, vial 16	0.501	0.001	93.4957	0.24166	4.82058	0.01538	0.0632	0.00766	0.00172	0.00421	0.00293	0.00305	5.44726e-15	17.2855	0.183184
50512-15	Yamuna	EK62, vial 16	0.501	0.001	105.402	0.21616	5.62205	0.01346	0.06244	0.0076	0.02591	0.00372	0.01278	0.00262	6.35292e-15	16.3413	0.135268
50512-16	Yamuna	EK62, vial 16	0.501	0.001	82.6603	0.21431	3.3306	0.00847	0.03901	0.00764	0.00672	0.00389	0.00674	0.00262	3.76358e-15	21.7903	0.224848
50512-17	Yamuna	EK62, vial 16	0.501	0.001	152.465	0.21654	5.3962	0.01242	0.07612	0.00896	0.0074	0.00444	0.03861	0.00276	6.09771e-15	23.4915	0.152206
50512-18	Yamuna	EK62, vial 16	0.501	0.001	84.942	0.1978	3.93733	0.01044	0.03245	0.00738	0.01397	0.00462	0.0082	0.00288	4.44918e-15	18.9023	0.206996
50512-19	Yamuna	EK62, vial 16	0.501	0.001	261.768	0.23444	4.19233	0.01146	0.16448	0.00984	0.00668	0.01085	0.60296	0.00718	4.73733e-15	17.9559	0.47576
50512-20	Yamuna	EK62, vial 16	0.501	0.001	178.795	0.27233	8.21334	0.01928	0.09735	0.00832	0.01675	0.00424	0.02926	0.00283	9.28107e-15	18.6587	0.107265
50512-21	Yamuna	EK62, vial 16	0.501	0.001	165.48	0.25175	6.41779	0.01838	0.1097	0.00886	0.0077	0.00436	0.00715	0.00252	7.2521e-15	22.8781	0.129718
50512-22	Yamuna	EK62, vial 16	0.501	0.001	51.1056	0.18407	2.27138	0.01007	0.02302	0.01004	0.00438	0.00418	0.0001	0.00276	2.56666e-15	20.4038	0.343532
50512-23	Yamuna	EK62, vial 16	0.501	0.001	40.2334	0.16075	1.5983	0.00742	0.01246	0.00807	0.00262	0.00444	0.00711	0.00297	1.80608e-15	21.4593	0.51247
50512-24	Yamuna	EK62, vial 16	0.501	0.001	46.5078	0.14276	3.63574	0.00999	0.05003	0.02344	0.01425	0.00455	0.00605	0.00298	4.10839e-15	11.1474	0.224238
50512-25	Yamuna	EK62, vial 16	0.501	0.001	55.9123	0.14579	2.37179	0.00802	0.02415	0.01023	0.05897	0.01776	0.02079	0.00304	2.68012e-15	19.3215	0.378373
50512-26	Yamuna	EK62, vial 16	0.501	0.001	62.4695	0.1221	2.30161	0.0086	0.02755	0.00695	0.000381732	0.0046	0.01047	0.00255	2.60082e-15	23.1628	0.31154
50512-27	Yamuna	EK62, vial 16	0.501	0.001	38.392	0.14235	1.56257	0.0081	0.02103	0.00767	0.01806	0.00778	0.0027	0.00332	1.7657e-15	21.8279	0.58766
50512-28	Yamuna	EK62, vial 16	0.501	0.001	41.392	0.12888	1.37408	0.00839	0.01173	0.00725	0.01983	0.00438	0.00773	0.00262	1.55271e-15	25.8162	0.538071
50512-29	Yamuna	EK62, vial 16	0.501	0.001	61.2457	0.1456	2.39868	0.0092	0.02109	0.00552	0.01893	0.01532	0.02394	0.00234	2.71051e-15	20.4387	0.301767
50512-30	Yamuna	EK62, vial 16	0.501	0.001	33.7429	0.18439	1.23406	0.00712	0.01969	0.00918	0.01286	0.00474	0.00732	0.0024	1.39449e-15	23.1757	0.554282
50512-31	Yamuna	EK62, vial 16	0.501	0.001	51.9963	0.18337	2.00184	0.01017	0.04076	0.00741	0.02002	0.00403	0.01115	0.00276	2.26208e-15	22.0407	0.392588
50512-32	Yamuna	EK62, vial 16	0.501	0.001	59.2535	0.15426	2.50732	0.01135	0.0246	0.00625	0.00191	0.00495	0.01161	0.00336	2.83327e-15	20.0189	0.372242
50512-33	Yamuna	EK62, vial 16	0.501	0.001	63.2253	0.183	2.95432	0.01017	0.05148	0.00496	0.00215	0.00417	0.02147	0.00255	3.33838e-15	17.3266	0.244734
50512-34	Yamuna	EK62, vial 16	0.501	0.001	87.0472	0.18248	2.87287	0.00978	0.05508	0.00476	0.01654	0.00462	0.06401	0.00331	3.24634e-15	21.412	0.321532
50512-35	Yamuna	EK62, vial 16	0.501	0.001	402.133	0.5016	2.48928	0.01232	0.20774	0.00726	0.01609	0.00519	1.11603	0.00919	2.81289e-15	26.1971	1.05791
50512-36	Yamuna	EK62, vial 16	0.501	0.001	63.9571	0.15297	2.18672	0.01228	0.02453	0.00528	0.01173	0.0053	0.01889	0.00248	2.47099e-15	24.065	0.339285
50512-37	Yamuna	EK62, vial 16	0.501	0.001	40.109	0.16298	1.71331	0.00896	0.01072	0.00517	0.000853873	0.00475	0.00346	0.00255	1.93604e-15	20.5047	0.419659
50512-38	Yamuna	EK62, vial 16	0.501	0.001	34.5084	0.1044	1.38237	0.00819	0.01476	0.00483	0.00168	0.00439	0.00503	0.0024	1.56208e-15	21.4787	0.485719
50512-39	Yamuna	EK62, vial 16	0.501	0.001	15.6164	0.08053	0.53644	0.00594	0.00298	0.0053	0.000632871	0.00361	0.01079	0.00292	6.06177e-16	20.8333	1.46844
50512-40	Yamuna	EK62, vial 16	0.501	0.001	184.327	0.16357	2.01192	0.01235	0.02342	0.00506	0.00997	0.00806	0.0081	0.00336	2.27347e-15	80.0497	0.663915
50512-41	Yamuna	EK62, vial 16	0.501	0.001	68.7973	0.10469	2.42465	0.01416	0.0178	0.00672	0.00308	0.00516	0.00766	0.0029	2.73985e-15	24.6493	0.352135
50512-42	Yamuna	EK62, vial 16	0.501	0.001	126.844	0.13342	3.19991	0.01328	0.04606	0.00634	0.02237	0.01332	0.00791	0.00455	3.6159e-15	34.9675	0.412546
50512-43	Yamuna	EK62, vial 16	0.501	0.001	28.2907	0.11402	1.1792	0.00854	0.01548	0.00596	0.02104	0.00469	0.00501	0.00311	1.3325e-15	20.7695	0.724522
50512-44	Yamuna	EK62, vial 16	0.501	0.001	52.724	0.09741	2.10332	0.01126	0.03316	0.00778	0.0025	0.00467	0.01419	0.00269	2.37675e-15	20.7513	0.361625
50512-45	Yamuna	EK62, vial 16	0.501	0.001	33.4615	0.13601	1.27863	0.00729	0.00852	0.00532	0.01531	0.00489	0.00729	0.00262	1.44485e-15	22.221	0.569504
50512-46	Yamuna	EK62, vial 16	0.501	0.001	43.9699	0.13412	1.99014	0.01124	0.01691	0.00426	0.01706	0.00411	0.0066	0.00222	2.24886e-15	19.1396	0.323453
50512-47	Yamuna	EK62, vial 16	0.501	0.001	31.4603	0.12587	1.39721	0.00892	0.0097	0.00524	0.01711	0.00355	0.0014	0.00227	1.57885e-15	20.201	0.458951
50512-48	Yamuna	EK62, vial 16	0.501	0.001	31.7195	0.13238	1.17809	0.01047	0.02267	0.00548	0.01534	0.00599	0.01144	0.00248	1.33124e-15	21.8593	0.608367
50512-49	Yamuna	EK62, vial 16	0.501	0.001	38.6393	0.10358	1.63094	0.00801	0.02567	0.00537	0.00217	0.00446	0.00529	0.00198	1.84296e-15	20.4499	0.346375
50512-50	Yamuna	EK62, vial 16	0.501	0.001	59.4504	0.16226	2.10744	0.01618	0.03957	0.00705	0.01142	0.00383	0.02659	0.00283	2.38141e-15	22.0921	0.402179
50512-51	Yamuna	EK62, vial 16	0.501	0.001	50.7453	0.0845	2.08829	0.01146	0.02623	0.00554	0.0237	0.01224	0.01002	0.00328	2.35977e-15	20.7776	0.44735
50512-52	Yamuna	EK62, vial 16	0.501	0.001	60.8628	0.09121	2.27542	0.01036	0.0356	0.00613	0.000341549	0.0043	0.00285	0.0037	2.57122e-15	23.6806	0.445686
50512-53	Yamuna	EK62, vial 16	0.501	0.001	31.4588	0.10469	1.32231	0.01028	0.00954	0.00475	0.01948	0.00375	0.00845	0.00375	1.49421e-15	19.9662	0.773244
50512-54	Yamuna	EK62, vial 16	0.501	0.001	78.2	0.10412	2.72719	0.01012	0.0511	0.00475	0.01388	0.00477	0.06387	0.00455	3.08172e-15	19.6475	0.450693
50512-55	Yamuna	EK62, vial 16	0.501	0.001	21.0458	0.13277	0.86539	0.00838	0.01304	0.00488	0.0168	0.00492	0.00373	0.00255	9.77891e-16	21.0835	0.825586
50512-56	Yamuna	EK62, vial 16	0.501	0.001	26.0449	0.12445	1.11413	0.00768	0.01247	0.00586	0.00651	0.00389	0.0001	0.00292	1.25897e-15	21.1539	0.718687
50512-57	Yamuna	EK62, vial 16	0.501	0.001	45.5707	0.07655	1.85258	0.01318	0.02631	0.00389	0.01425	0.0081	0.01615	0.00304	2.09342e-15	19.9387	0.467006
50512-58	Yamuna	EK62, vial 16	0.501	0.001	28.9728	0.11402	1.05887	0.00727	0.00455	0.01015	0.01493	0.00488	0.0042	0.00304	1.19652e-15	23.7914	0.788293
50512-59	Yamuna	EK62, vial 16	0.501	0.001	195.862	0.33136	1.35345	0.00837	0.02112	0.00586	0.01729	0.00419	0.5459	0.00354	1.5294e-15	23.1645	0.80518
50512-60	Yamuna	EK62, vial 16	0.501	0.001	54.0224	0.07433	2.19392	0.01014	0.01528	0.00642	0.00205	0.00552	0.01283	0.00276	2.47913e-15	20.5867	0.350976
50512-61	Yamuna	EK62, vial 16	0.501	0.001	65.6224	0.18216	2.65573	0.00892	0.01888	0.0073	0.00243	0.00476	0.00657	0.00378	3.00097e-15	21.5539	0.389699
50512-62	Yamuna	EK62, vial 16	0.501	0.001	54.7928	0.0797	1.95425	0.0132	0.01599	0.00626	0.0165	0.00527	0.00741	0.003	2.2083e-15	24.3287	0.442997
50512-63	Yamuna	EK62, vial 16	0.501	0.001	30.0765	0.12394	1.36656	0.01217	0.01769	0.00618	0.000381732	0.00495	0.00414	0.00306	1.54421e-15	18.982	0.625667
50512-64	Yamuna	EK62, vial 16	0.501	0.001	38.7811	0.07273	1.37528	0.01126	0.01218	0.00664	0.00419	0.0073	0.00752	0.00328	1.55407e-15	23.9211	0.669877
50512-65	Yamuna	EK62, vial 16	0.501	0.001	86.7651	0.09297	3.39113	0.01226	0.04596	0.00581	0.00449	0.00424	0.00731	0.003	3.83198e-15	22.4291	0.250359
50512-66	Yamuna	EK62, vial 16	0.501	0.001	24.5331	0.13298	0.97385	0.00772	0.0121	0.0065	0.0085	0.00408	0.00109	0.00302	1.10045e-15	22.4993	0.85287
50512-67	Yamuna	EK62, vial 16	0.501	0.001	39.602	0.13388	1.56162	0.00708	0.01762	0.00684	0.00256	0.00524	0.00505	0.00319	1.76463e-15	21.9487	0.558271
50512-68	Yamuna	EK62, vial 16	0.501	0.001	26.7826	0.06671	1.42873	0.00745	0.01492	0.00686	0.01733	0.00485	0.00067	0.00311	1.61446e-15	16.9678	0.590036
50512-69	Yamuna	EK62, vial 16	0.501	0.001	55.3503	0.07178	1.78809	0.00759	0.03256	0.00818	0.000813691	0.00461	0.05793	0.00358	2.02054e-15	19.2248	0.540365
50512-70	Yamuna	EK62, vial 16	0.501	0.001	22.9889	0.11281	0.91937	0.00737	0.01198	0.00562	0.01489	0.00712	0.00281	0.00278	1.03889e-15	21.9717	0.841926
50512-71	Yamuna	EK62, vial 16	0.501	0.001	40.6643	0.10412	1.96344	0.00848	0.02435	0.00447	0.00773	0.00502	0.00564	0.00331	2.21869e-15	17.9337	0.458617
50512-72	Yamuna	EK62, vial 16	0.501	0.001	51.0714	0.08538	2.16101	0.00908	0.02509	0.00742	0.01943	0.00519	0.01044	0.00398	2.44194e-15	20.1309	0.498702
50512-73	Yamuna	EK62, vial 16	0.501	0.001	74.9533	0.10308	1.86562	0.01007	0.02659	0.00561	0.00213	0.00534	0.02363	0.00361	2.10815e-15	32.6469	0.543987
50512-74	Yamuna	EK62, vial 16	0.501	0.001	21.7848	0.123	0.6276	0.00671	0.01415	0.00517	0.00319	0.00659	0.0115	0.00436	7.09188e-16	26.3852	1.87346
50512-75	Yamuna	EK62, vial 16	0.501	0.001	33.0312	0.07749	1.26187	0.00784	0.01907	0.00621	0.01338	0.00446	0.00623	0.00397	1.42591e-15	22.4113	0.847327
50512-76	Yamuna	EK62, vial 16	0.501	0.001	52.0125	0.07971	2.19441	0.0091	0.02151	0.00563	0.00524	0.00502	0.00243	0.00255	2.47968e-15	21.0449	0.324503
50512-77	Yamuna	EK62, vial 16	0.501	0.001	139.417	0.21148	1.46251	0.00933	0.01952	0.00504	0.01214	0.00528	0.00891	0.0033	1.65264e-15	82.8331	0.79917
50512-78	Yamuna	EK62, vial 16	0.501	0.001	26.0771	0.12238	1.23265	0.00769	0.01749	0.00355	0.00459	0.00527	0.00093	0.00305	1.39289e-15	18.8884	0.676176
50512-79	Yamuna	EK62, vial 16	0.501	0.001	18.1641	0.10595	0.94783	0.00684	0.00293	0.00427	0.00657	0.01244	0.0003	0.00338	1.07105e-15	17.2832	0.993433
50512-80	Yamuna	EK62, vial 16	0.501	0.001	18.2366	0.09218	0.81536	0.00671	0.00443	0.0081	0.00671	0.00469	0.00074	0.00262	9.21357e-16	20.0206	0.881299
50512-81	Yamuna	EK62, vial 16	0.501	0.001	20.5099	0.11238	0.88452	0.00713	0.01556	0.0057	0.01771	0.00432	0.00731	0.00304	9.99508e-16	19.047	0.937287
50512-82	Yamuna	EK62, vial 16	0.501	0.001	18.1867	0.08698	0.71816	0.00604	0.00586	0.00568	0.00487	0.00375	0.00335	0.0028	8.11521e-16	21.644	1.05809
50512-83	Yamuna	EK62, vial 16	0.501	0.001	35.2565	0.11259	1.38747	0.00674	0.014	0.00587	0.000221003	0.00519	0.00151	0.00292	1.56784e-15	22.5303	0.57619
50512-84	Yamuna	EK62, vial 16	0.501	0.001	43.959	0.08104	1.55246	0.00661	0.01029	0.00525	0.00265	0.00516	0.00423	0.00262	1.75428e-15	24.7217	0.464782
50512-85	Yamuna	EK62, vial 16	0.501	0.001	31.3064	0.13202	1.19255	0.00756	0.01043	0.00463	0.01603	0.00581	0.00167	0.00276	1.34758e-15	23.4735	0.645597
50512-86	Yamuna	EK62, vial 16	0.501	0.001	25.0962	0.07021	1.17863	0.00718	0.000403648	0.00516	0.00968	0.00368	0.0135	0.00276	1.33185e-15	16.2676	0.633917
50512-87	Yamuna	EK62, vial 16	0.501	0.001	50.6531	0.14172	2.08867	0.00907	0.048	0.00616	0.00189	0.00426	0.0204	0.00252	2.3602e-15	19.2205	0.339079
50512-88	Yamuna	EK62, vial 16	0.501	0.001	91.6191	0.15108	3.51539	0.00957	0.05003	0.0042	0.01548	0.0038	0.00342	0.00266	3.97239e-15	23.2307	0.215183
50512-89	Yamuna	EK62, vial 16	0.501	0.001	31.001	0.11351	1.33928	0.00827	0.01233	0.00431	0.0086	0.00436	0.00928	0.00242	1.51339e-15	19.0928	0.503359
50512-90	Yamuna	EK62, vial 16	0.501	0.001	31.0376	0.11351	1.49844	0.00683	0.00441	0.00689	0.00308	0.00318	0.00272	0.00212	1.69324e-15	18.1786	0.392328
50512-91	Yamuna	EK62, vial 16	0.501	0.001	25.9503	0.06462	1.1064	0.00655	0.0145	0.00497	0.00796	0.00514	0.00553	0.00304	1.25023e-15	19.8947	0.744712
50512-92	Yamuna	EK62, vial 16	0.501	0.001	101.574	0.17169	1.32989	0.00665	0.01766	0.00478	0.00442	0.00378	0.01139	0.00247	1.50278e-15	65.6113	0.597965
50512-93	Yamuna	EK62, vial 16	0.501	0.001	28.0036	0.14204	1.23176	0.00924	0.00827	0.00481	0.02524	0.00605	0.00701	0.00216	1.39189e-15	19.3365	0.509661
50512-94	Yamuna	EK62, vial 16	0.501	0.001	46.4479	0.12134	2.15435	0.00893	0.03526	0.00483	0.01347	0.00431	0.00695	0.00244	2.43442e-15	18.6495	0.316984
50512-95	Yamuna	EK62, vial 16	0.501	0.001	196.094	0.2307	1.87171	0.00922	0.02624	0.00411	0.00136	0.00397	0.00922	0.0022	2.11503e-15	91.0366	0.553502
50512-96	Yamuna	EK62, vial 16	0.501	0.001	23.0083	0.0832	1.02514	0.00636	0.01262	0.00666	0.01932	0.00319	0.00323	0.00214	1.15841e-15	19.7171	0.5754
50512-97	Yamuna	EK62, vial 16	0.501	0.001	54.8335	0.09242	2.113	0.00969	0.02249	0.00556	0.01526	0.0055	0.01113	0.00269	2.38769e-15	22.0565	0.357915
50512-98	Yamuna	EK62, vial 16	0.501	0.001	30.2723	0.07021	1.23758	0.00735	0.02051	0.0086	0.01257	0.00378	0.00265	0.00283	1.39847e-15	21.6124	0.624139
50512-99	Yamuna	EK62, vial 16	0.501	0.001	24.407	0.11259	1.01069	0.00724	0.01339	0.00462	0.01526	0.00514	0.00854	0.00214	1.14208e-15	19.766	0.597115
50512-100	Yamuna	EK62, vial 16	0.501	0.001	39.2092	0.07779	1.64228	0.00897	0.01615	0.00561	0.00248	0.0056	0.01116	0.00262	1.85578e-15	19.6799	0.444053
50512-101	Yamuna	EK62, vial 16	0.501	0.001	46.2576	0.13153	2.13992	0.00769	0.03325	0.0055	0.00872	0.00743	0.00836	0.00283	2.41811e-15	18.4765	0.367543
50512-102	Yamuna	EK62, vial 16	0.501	0.001	22.9816	0.11303	1.05753	0.00762	0.02091	0.00438	0.00192	0.00552	0.0027	0.00269	1.19501e-15	18.8918	0.701597
50512-103	Yamuna	EK62, vial 16	0.501	0.001	23.8849	0.12278	0.94594	0.00743	0.01915	0.00524	0.01355	0.00569	0.00109	0.00277	1.06891e-15	22.6681	0.812441
50512-104	Yamuna	EK62, vial 16	0.501	0.001	38.3806	0.12218	1.5964	0.00763	0.02044	0.00453	0.01704	0.00784	0.00332	0.00248	1.80393e-15	21.2654	0.440795
50512-105	Yamuna	EK62, vial 16	0.501	0.001	15.5527	0.06297	0.67561	0.00535	0.01836	0.0053	0.00407	0.00375	0.0031	0.00227	7.63439e-16	19.5939	0.912383
50512-106	Yamuna	EK62, vial 16	0.501	0.001	24.1377	0.12472	1.02748	0.00946	0.02171	0.00552	0.00577	0.0045	0.00108	0.00234	1.16105e-15	20.9415	0.649283
50512-107	Yamuna	EK62, vial 16	0.501	0.001	37.2639	0.14277	1.79671	0.00958	0.01202	0.01174	0.00134	0.00391	0.01173	0.00275	2.03028e-15	16.9303	0.423363
50512-108	Yamuna	EK62, vial 16	0.501	0.001	171.161	0.27145	1.41446	0.00756	0.01145	0.00743	0.0041	0.00361	0.13832	0.00292	1.59834e-15	81.4495	0.71662
50512-109	Yamuna	EK62, vial 16	0.501	0.001	53.9936	0.08477	2.44319	0.00956	0.03388	0.00591	0.00553	0.00466	0.00794	0.00233	2.7608e-15	19.0456	0.268752
50512-110	Yamuna	EK62, vial 16	0.501	0.001	39.107	0.17142	1.76791	0.01014	0.01782	0.00599	0.00643	0.00403	0.00902	0.00269	1.99774e-15	18.6023	0.429068
50512-111	Yamuna	EK62, vial 16	0.501	0.001	26.8482	0.122	1.20536	0.0074	0.00675	0.00452	0.00722	0.00599	8e-05	0.00213	1.36206e-15	20.1191	0.502318
50512-112	Yamuna	EK62, vial 16	0.501	0.001	20.4482	0.08974	1.08622	0.00598	0.01004	0.00502	0.00102	0.0046	0.00058	0.00248	1.22743e-15	16.8063	0.622918
50512-113	Yamuna	EK62, vial 16	0.501	0.001	30.4708	0.11281	1.65013	0.00829	0.01307	0.00567	0.000642916	0.00469	0.0001	0.00276	1.86465e-15	16.6929	0.458406
50512-114	Yamuna	EK62, vial 16	0.501	0.001	28.6912	0.10308	1.21622	0.00867	0.00111	0.00464	0.02698	0.00523	0.0017	0.00256	1.37433e-15	21.2841	0.590977
50512-115	Yamuna	EK62, vial 16	0.501	0.001	33.5017	0.08349	1.32249	0.00737	0.02084	0.00582	0.00864	0.00404	0.00646	0.00222	1.49441e-15	21.5935	0.468195
50512-116	Yamuna	EK62, vial 16	0.501	0.001	41.5703	0.07783	1.81876	0.00765	0.02184	0.00505	0.00894	0.00492	0.0049	0.00256	2.0552e-15	19.9244	0.387331
50512-117	Yamuna	EK62, vial 16	0.501	0.001	15.5807	0.04665	1.06316	0.00794	0.01636	0.00651	0.0035	0.00428	0.00659	0.00217	1.20137e-15	11.6125	0.555899
50512-118	Yamuna	EK62, vial 16	0.501	0.001	56.8526	0.08736	2.35907	0.0081	0.04198	0.00724	0.01806	0.00539	0.01149	0.00325	2.66575e-15	20.5192	0.376392
50512-119	Yamuna	EK62, vial 16	0.501	0.001	28.5847	0.12238	1.24627	0.00677	0.02261	0.0089	0.00381	0.00481	0.00223	0.00355	1.40829e-15	20.1971	0.769629
50512-120	Yamuna	EK62, vial 16	0.501	0.001	27.6023	0.09751	1.17453	0.00671	0.01764	0.00616	0.00376	0.00489	0.00818	0.00256	1.32722e-15	19.3368	0.598527
50512-121	Yamuna	EK62, vial 16	0.501	0.001	169.363	0.24175	3.01303	0.01228	0.04146	0.00671	0.01899	0.00433	0.00254	0.00361	3.40472e-15	50.0294	0.382465
50512-122	Yamuna	EK62, vial 16	0.501	0.001	92.8408	0.09266	3.36679	0.01033	0.02896	0.00936	0.01816	0.00369	0.01313	0.00383	3.80447e-15	23.8325	0.311397
50512-123	Yamuna	EK62, vial 16	0.501	0.001	38.5699	0.074	1.50293	0.01154	0.02886	0.00605	0.01144	0.00608	0.01496	0.00403	1.69831e-15	20.5733	0.732593
50512-124	Yamuna	EK62, vial 16	0.501	0.001	22.6847	0.12238	1.13874	0.00738	0.0456	0.00714	0.01171	0.00596	0.00594	0.00269	1.28678e-15	16.7421	0.652818
50512-125	Yamuna	EK62, vial 16	0.501	0.001	34.4692	0.15241	1.26741	0.01011	0.01896	0.01494	0.02708	0.00426	0.00257	0.0029	1.43217e-15	24.3358	0.649868
50512-126	Yamuna	EK62, vial 16	0.501	0.001	55.5477	0.08324	1.65188	0.00859	0.01842	0.00595	0.00294	0.00424	0.01472	0.00283	1.86662e-15	27.8275	0.479926
50512-127	Yamuna	EK62, vial 16	0.501	0.001	21.1332	0.09969	1.03908	0.00713	0.01687	0.00576	0.01879	0.00389	0.00232	0.00227	1.17416e-15	18.0671	0.603761
50512-128	Yamuna	EK62, vial 16	0.501	0.001	46.6275	0.15207	1.84949	0.01022	0.02044	0.00519	0.000552506	0.00474	0.00194	0.00244	2.08992e-15	22.3653	0.381566
50512-129	Yamuna	EK62, vial 16	0.501	0.001	40.8311	0.16261	1.4912	0.00769	0.00823	0.00462	0.01156	0.00378	0.01393	0.00244	1.68506e-15	22.2743	0.46228
50512-130	Yamuna	EK62, vial 16	0.501	0.001	37.9319	0.14297	1.46275	0.00924	0.0139	0.0047	0.00846	0.00533	0.011	0.00228	1.65291e-15	21.4184	0.450109
